# Supplementary material for: Stimulation of Distinct Rhizosphere Bacteria Drives Phosphorus and Nitrogen Mineralization in Oilseed Rape under Field Conditions
Source: mSystems. 2022 Jul 13;7(4):e00025-22. doi: 10.1128/msystems.00025-22 (PMC9426549; doi:10.1128/msystems.00025-22)
Supplement: TABLE S1 [file msystems.00025-22-s0008.xlsx]

## Sheet: S1a. B. rapa plant pot MEP
					Total Unique Peptide Count
Identified Proteins (201/218)	Accession Number	Alternate ID	Molecular Weight	Protein Grouping Ambiguity	Pot 1	Pot 2	Pot 3	Pot 4	Pot 5	Pot 6
Cluster of BnaA02g03770D protein OS=Brassica napus GN=BnaA02g03770D PE=3 SV=1 (A0A078D820_BRANA)	A0A078D820_BRANA [3]	BnaA02g03770D	85 kDa	TRUE	19	4	0	0	0	5
Cluster of BnaA07g34440D protein OS=Brassica napus GN=BnaA07g34440D PE=4 SV=1 (A0A078DG94_BRANA)	A0A078DG94_BRANA [3]	BnaA07g34440D	49 kDa	TRUE	16	2	0	12	0	0
Cluster of BnaA02g13970D protein OS=Brassica napus GN=BnaA02g13970D PE=3 SV=1 (A0A078I1Z2_BRANA)	A0A078I1Z2_BRANA [2]	BnaA02g13970D	98 kDa	TRUE	15	0	0	10	0	4
BnaA08g09510D protein OS=Brassica napus GN=BnaA08g09510D PE=3 SV=1	A0A078CK76_BRANA	BnaA08g09510D	60 kDa	TRUE	14	2	0	17	0	6
Cluster of BnaA05g14080D protein OS=Brassica napus GN=BnaA05g14080D PE=4 SV=1 (A0A078F4B2_BRANA)	A0A078F4B2_BRANA [2]	BnaA05g14080D	43 kDa	TRUE	13	7	0	12	0	8
BnaA05g23330D protein OS=Brassica napus GN=BnaA05g23330D PE=4 SV=1	A0A078DUG2_BRANA	BnaA05g23330D	67 kDa		13	6	0	7	0	0
BnaC08g00210D protein OS=Brassica napus GN=BnaC08g00210D PE=3 SV=1	A0A078DCB4_BRANA	BnaC08g00210D	44 kDa		12	8	4	11	5	5
Alpha-mannosidase OS=Brassica napus GN=BnaC03g06150D PE=3 SV=1	A0A078C0V8_BRANA (+1)	BnaC03g06150D	115 kDa		12	0	0	17	2	6
BnaA09g50960D protein OS=Brassica napus GN=BnaA09g50960D PE=3 SV=1	A0A078H1D7_BRANA	BnaA09g50960D	46 kDa		12	2	0	7	0	0
Peroxidase OS=Brassica napus GN=BnaA09g53760D PE=3 SV=1	A0A078IWI1_BRANA	BnaA09g53760D	39 kDa	TRUE	11	5	0	7	2	5
Alpha-mannosidase OS=Brassica napus GN=BnaA06g32690D PE=3 SV=1	A0A078FL57_BRANA	BnaA06g32690D	115 kDa		10	2	0	13	0	3
Cluster of BnaA01g34300D protein OS=Brassica napus GN=BnaA01g34300D PE=4 SV=1 (A0A078G720_BRANA)	A0A078G720_BRANA [2]	BnaA01g34300D	47 kDa	TRUE	10	0	0	0	0	4
BnaA07g17230D protein OS=Brassica napus GN=BnaA07g17230D PE=3 SV=1	A0A078BXJ1_BRANA	BnaA07g17230D	38 kDa		9	0	2	14	5	7
Cluster of BnaA02g31590D protein OS=Brassica napus GN=BnaA02g31590D PE=4 SV=1 (A0A078EX26_BRANA)	A0A078EX26_BRANA [4]	BnaA02g31590D	39 kDa	TRUE	9	0	0	6	0	0
Cluster of Pectinesterase OS=Brassica napus GN=BnaA05g25150D PE=4 SV=1 (A0A078EA18_BRANA)	A0A078EA18_BRANA [4]	BnaA05g25150D	64 kDa	TRUE	8	0	0	5	0	12
Cluster of BnaA03g37200D protein OS=Brassica napus GN=BnaA03g37200D PE=3 SV=1 (A0A078E092_BRANA)	A0A078E092_BRANA [2]	BnaA03g37200D	52 kDa	TRUE	8	0	0	8	0	3
Peroxidase OS=Brassica napus GN=BnaC06g32660D PE=3 SV=1	A0A078CCU2_BRANA (+1)	BnaC06g32660D	40 kDa		8	0	0	5	2	2
Pectinesterase OS=Brassica napus GN=BnaC08g42010D PE=4 SV=1	A0A078HAC5_BRANA	BnaC08g42010D	50 kDa		8	0	0	4	0	3
Peroxidase OS=Brassica napus GN=BnaC08g44140D PE=3 SV=1	A0A078FAL2_BRANA (+1)	BnaC08g44140D	35 kDa		8	0	0	3	0	0
Cluster of Dihydrolipoyl dehydrogenase OS=Brassica napus GN=BnaA01g17630D PE=3 SV=1 (A0A078H345_BRANA)	A0A078H345_BRANA [4]	BnaA01g17630D	59 kDa	TRUE	7	2	0	5	0	2
BnaA05g25230D protein OS=Brassica napus GN=BnaA05g25230D PE=4 SV=1	A0A078E8Q8_BRANA (+1)	BnaA05g25230D	43 kDa	TRUE	7	0	0	0	0	0
Peroxidase OS=Brassica napus GN=BnaA09g08390D PE=3 SV=1	A0A078HK35_BRANA	BnaA09g08390D	33 kDa	TRUE	6	4	0	9	0	6
BnaA07g07120D protein OS=Brassica napus GN=BnaA07g07120D PE=3 SV=1	A0A078CNJ5_BRANA	BnaA07g07120D	45 kDa		6	2	0	9	0	2
BnaA10g05390D protein OS=Brassica napus GN=BnaA10g05390D PE=3 SV=1	A0A078EXH0_BRANA	BnaA10g05390D	50 kDa	TRUE	6	3	0	3	0	4
Cluster of Malate dehydrogenase OS=Brassica napus GN=BnaA05g14590D PE=3 SV=1 (A0A078GMM3_BRANA)	A0A078GMM3_BRANA [4]	BnaA05g14590D	36 kDa	TRUE	6	0	0	4	0	4
Cluster of BnaA01g15810D protein OS=Brassica napus GN=BnaA01g15810D PE=4 SV=1 (A0A078DK65_BRANA)	A0A078DK65_BRANA [3]	BnaA01g15810D	82 kDa	TRUE	6	0	0	5	0	0
BnaC04g17750D protein OS=Brassica napus GN=BnaC04g17750D PE=3 SV=1	A0A078C407_BRANA (+1)	BnaC04g17750D	51 kDa	TRUE	6	4	0	4	0	3
BnaC06g30610D protein OS=Brassica napus GN=BnaC06g30610D PE=4 SV=1	A0A078HVV3_BRANA	BnaC06g30610D	51 kDa		6	0	0	0	0	0
BnaA05g26640D protein OS=Brassica napus GN=BnaA05g26640D PE=4 SV=1	A0A078F9H4_BRANA (+1)	BnaA05g26640D	35 kDa		5	3	3	5	3	3
BnaC03g45460D protein OS=Brassica napus GN=BnaC03g45460D PE=3 SV=1	A0A078DL78_BRANA (+1)	BnaC03g45460D	17 kDa		5	3	2	3	2	2
BnaA05g03420D protein OS=Brassica napus GN=BnaA05g03420D PE=4 SV=1	A0A078CUV5_BRANA	BnaA05g03420D	28 kDa		5	0	0	4	0	4
Glyceraldehyde-3-phosphate dehydrogenase OS=Brassica napus GN=BnaA03g28480D PE=3 SV=1	A0A078CDF2_BRANA (+4)	BnaA03g28480D	38 kDa		5	2	2	4	0	0
Cluster of BnaC05g23720D protein OS=Brassica napus GN=BnaC05g23720D PE=3 SV=1 (A0A078F927_BRANA)	A0A078F927_BRANA [2]	BnaC05g23720D	59 kDa	TRUE	5	0	0	4	0	0
BnaA07g34420D protein OS=Brassica napus GN=BnaA07g34420D PE=4 SV=1	A0A078DDT2_BRANA	BnaA07g34420D	50 kDa		5	0	0	4	0	0
Pectin acetylesterase OS=Brassica napus GN=BnaC02g31500D PE=3 SV=1	A0A078DH94_BRANA (+1)	BnaC02g31500D	42 kDa		5	0	0	2	0	2
Cluster of BnaCnng52300D protein OS=Brassica napus GN=BnaCnng52300D PE=4 SV=1 (A0A078JGR9_BRANA)	A0A078JGR9_BRANA [2]	BnaCnng52300D	20 kDa	TRUE	5	0	0	3	0	0
BnaA05g14060D protein OS=Brassica napus GN=BnaA05g14060D PE=4 SV=1	A0A078F8X6_BRANA	BnaA05g14060D	42 kDa	TRUE	5	2	0	4	0	2
Peroxidase OS=Brassica napus GN=BnaA09g21850D PE=3 SV=1	A0A078DC38_BRANA	BnaA09g21850D	35 kDa		4	0	0	4	0	2
BnaA10g21710D protein OS=Brassica napus GN=BnaA10g21710D PE=4 SV=1	A0A078BZJ3_BRANA	BnaA10g21710D	81 kDa		4	0	0	4	0	2
BnaA04g04140D protein OS=Brassica napus GN=BnaA04g04140D PE=3 SV=1	A0A078CH00_BRANA (+1)	BnaA04g04140D	46 kDa		4	0	0	0	0	5
Laccase OS=Brassica napus GN=BnaA05g29170D PE=3 SV=1	A0A078I5C9_BRANA	BnaA05g29170D	61 kDa		4	0	0	3	0	0
Ribulose bisphosphate carboxylase small chain OS=Brassica napus GN=BnaA07g14420D PE=3 SV=1	A0A078BT53_BRANA (+5)	BnaA07g14420D	20 kDa		4	0	0	0	0	2
BnaA03g29990D protein OS=Brassica napus GN=BnaA03g29990D PE=4 SV=1	A0A078CGH1_BRANA	BnaA03g29990D	31 kDa		4	0	0	0	0	0
BnaA02g32350D protein OS=Brassica napus GN=BnaA02g32350D PE=4 SV=1	A0A078EW34_BRANA	BnaA02g32350D	31 kDa		4	0	0	0	0	0
Fructose-bisphosphate aldolase OS=Brassica napus GN=BnaA09g33290D PE=3 SV=1	A0A078CPY8_BRANA (+1)	BnaA09g33290D	38 kDa		4	2	2	2	2	4
BnaA09g31940D protein OS=Brassica napus GN=BnaA09g31940D PE=3 SV=1	A0A078CPK1_BRANA	BnaA09g31940D	58 kDa	TRUE	4	0	0	2	0	0
Peroxidase OS=Brassica napus GN=BnaC01g25860D PE=3 SV=1	A0A078C056_BRANA (+1)	BnaC01g25860D	38 kDa	TRUE	4	2	0	4	0	3
Cluster of BnaA01g10750D protein OS=Brassica napus GN=BnaA01g10750D PE=3 SV=1 (A0A078CV02_BRANA)	A0A078CV02_BRANA [2]	BnaA01g10750D	63 kDa	TRUE	4	0	0	7	0	2
BnaA06g39320D protein OS=Brassica napus GN=BnaA06g39320D PE=4 SV=1	A0A078JMU0_BRANA	BnaA06g39320D	29 kDa		3	2	0	5	0	2
BnaC01g02420D protein OS=Brassica napus GN=BnaC01g02420D PE=4 SV=1	A0A078BWM3_BRANA (+2)	BnaC01g02420D	55 kDa		3	0	0	4	0	2
BnaAnng29980D protein OS=Brassica napus GN=BnaAnng29980D PE=4 SV=1	A0A078JRA1_BRANA	BnaAnng29980D	17 kDa		3	0	0	2	0	2
BnaC01g08890D protein OS=Brassica napus GN=BnaC01g08890D PE=4 SV=1	A0A078EXI9_BRANA	BnaC01g08890D	83 kDa		3	0	0	2	0	0
Dihydrolipoyl dehydrogenase OS=Brassica napus GN=BnaA06g04090D PE=3 SV=1	A0A078DYY1_BRANA (+1)	BnaA06g04090D	54 kDa		3	0	0	0	0	0
Histone H4 OS=Brassica napus GN=BnaC08g02310D PE=3 SV=1	A0A078H5R4_BRANA	BnaC08g02310D	11 kDa		3	2	0	2	0	2
BnaC05g31670D protein OS=Brassica napus GN=BnaC05g31670D PE=4 SV=1	A0A078GZ10_BRANA (+1)	BnaC05g31670D	44 kDa		3	0	0	0	0	0
BnaA10g09570D protein OS=Brassica napus GN=BnaA10g09570D PE=4 SV=1	A0A078FY92_BRANA	BnaA10g09570D	84 kDa		3	0	0	0	0	0
Purple acid phosphatase OS=Brassica napus GN=BnaA09g08700D PE=3 SV=1	A0A078IC94_BRANA	BnaA09g08700D	54 kDa		3	0	0	2	0	0
BnaC09g08540D protein OS=Brassica napus GN=BnaC09g08540D PE=3 SV=1	A0A078D287_BRANA (+3)	BnaC09g08540D	44 kDa		3	0	0	0	0	0
BnaC01g12350D protein OS=Brassica napus GN=BnaC01g12350D PE=3 SV=1	A0A078D0Z9_BRANA (+1)	BnaC01g12350D	59 kDa		3	0	0	4	0	0
BnaA05g06900D protein OS=Brassica napus GN=BnaA05g06900D PE=3 SV=1	A0A078CFP1_BRANA (+7)	BnaA05g06900D	42 kDa		3	3	0	4	0	3
Carboxypeptidase OS=Brassica napus GN=BnaA01g06330D PE=3 SV=1	A0A078GRW5_BRANA	BnaA01g06330D	54 kDa		3	0	0	3	0	0
BnaC01g33490D protein OS=Brassica napus GN=BnaC01g33490D PE=3 SV=1	A0A078E2V9_BRANA (+1)	BnaC01g33490D	49 kDa		3	0	0	0	0	0
BnaA01g12890D protein OS=Brassica napus GN=BnaA01g12890D PE=4 SV=1	A0A078HRM3_BRANA	BnaA01g12890D	25 kDa		3	0	0	2	0	3
Cluster of BnaA09g26590D protein OS=Brassica napus GN=BnaA09g26590D PE=3 SV=1 (A0A078GNT1_BRANA)	A0A078GNT1_BRANA [3]	BnaA09g26590D	62 kDa	TRUE	3	0	0	0	0	0
BnaA02g04990D protein OS=Brassica napus GN=BnaA02g04990D PE=3 SV=1	A0A078I4Y5_BRANA	BnaA02g04990D	22 kDa		3	0	0	0	0	0
BnaA01g07240D protein OS=Brassica napus GN=BnaA01g07240D PE=4 SV=1	A0A078HYE9_BRANA	BnaA01g07240D	50 kDa		3	0	0	0	0	0
BnaA01g34980D protein OS=Brassica napus GN=BnaA01g34980D PE=4 SV=1	A0A078J4U4_BRANA	BnaA01g34980D	41 kDa	TRUE	3	0	0	4	0	4
Pectinesterase OS=Brassica napus GN=BnaC03g25220D PE=4 SV=1	A0A078E2W5_BRANA	BnaC03g25220D	49 kDa		3	0	0	0	0	0
BnaA10g00170D protein OS=Brassica napus GN=BnaA10g00170D PE=3 SV=1	A0A078DLK9_BRANA	BnaA10g00170D	81 kDa		3	0	0	0	0	0
BnaC05g33420D protein OS=Brassica napus GN=BnaC05g33420D PE=3 SV=1	A0A078EDV2_BRANA (+1)	BnaC05g33420D	55 kDa	TRUE	3	0	0	2	0	2
BnaA03g38630D protein OS=Brassica napus GN=LSC94 PE=2 SV=1	Q43392_BRANA	LSC94	18 kDa		3	0	0	2	0	0
BnaC04g36640D protein OS=Brassica napus GN=BnaC04g36640D PE=3 SV=1	A0A078G5R0_BRANA	BnaC04g36640D	54 kDa		3	0	0	0	0	0
BnaA02g21300D protein OS=Brassica napus GN=BnaA02g21300D PE=4 SV=1	A0A078E9C4_BRANA (+1)	BnaA02g21300D	66 kDa	TRUE	3	0	0	0	0	0
BnaA07g20210D protein OS=Brassica napus GN=BnaA07g20210D PE=4 SV=1	A0A078BT83_BRANA	BnaA07g20210D	88 kDa		3	0	0	0	0	0
BnaA05g25220D protein OS=Brassica napus GN=BnaA05g25220D PE=4 SV=1	A0A078E962_BRANA (+1)	BnaA05g25220D	41 kDa		3	0	0	0	0	0
Ferredoxin--NADP reductase OS=Brassica napus GN=BnaC09g21770D PE=3 SV=1	A0A078HMR7_BRANA (+1)	BnaC09g21770D	42 kDa		3	0	0	0	0	0
Peroxidase OS=Brassica napus GN=BnaC01g31810D PE=3 SV=1	A0A078G1F3_BRANA (+1)	BnaC01g31810D	36 kDa	TRUE	3	0	0	0	0	0
BnaA08g10670D protein OS=Brassica napus GN=BnaA08g10670D PE=4 SV=1	A0A078CMM1_BRANA (+1)	BnaA08g10670D	33 kDa	TRUE	3	0	0	2	0	0
Peroxidase OS=Brassica napus GN=BnaA06g16150D PE=3 SV=1	A0A078F449_BRANA	BnaA06g16150D	39 kDa	TRUE	3	0	0	0	0	4
BnaA08g29190D protein OS=Brassica napus GN=BnaA08g29190D PE=4 SV=1	A0A078IW13_BRANA	BnaA08g29190D	43 kDa	TRUE	3	0	0	2	0	0
BnaA10g19920D protein OS=Brassica napus GN=BnaA10g19920D PE=3 SV=1	A0A078C3P5_BRANA (+4)	BnaA10g19920D	48 kDa		2	0	0	2	0	2
BnaCnng09430D protein OS=Brassica napus GN=BnaCnng09430D PE=3 SV=1	A0A078HQG2_BRANA (+1)	BnaCnng09430D	32 kDa		2	0	0	0	0	0
BnaA03g10140D protein OS=Brassica napus GN=BnaA03g10140D PE=4 SV=1	A0A078DHF9_BRANA	BnaA03g10140D	38 kDa		2	0	0	0	0	0
BnaA07g06880D protein OS=Brassica napus GN=BnaA07g06880D PE=4 SV=1	A0A078CL01_BRANA (+19)	BnaA07g06880D	17 kDa		2	0	0	0	0	0
BnaC07g15930D protein OS=Brassica napus GN=BnaC07g15930D PE=4 SV=1	A0A078FEN2_BRANA (+1)	BnaC07g15930D	80 kDa		2	0	0	0	0	0
BnaA01g33410D protein OS=Brassica napus GN=BnaA01g33410D PE=3 SV=1	A0A078G3Q8_BRANA (+3)	BnaA01g33410D	29 kDa		2	0	0	0	0	0
BnaC07g41620D protein OS=Brassica napus GN=BnaC07g41620D PE=4 SV=1	A0A078DWT7_BRANA (+1)	BnaC07g41620D	38 kDa		2	0	0	0	0	0
Endoglucanase OS=Brassica napus GN=BnaA01g13240D PE=3 SV=1	A0A078I2T6_BRANA	BnaA01g13240D	53 kDa		2	0	0	3	0	0
Aminopeptidase OS=Brassica napus GN=BnaA01g03790D PE=3 SV=1	A0A078CJS1_BRANA	BnaA01g03790D	98 kDa		2	0	0	0	0	0
BnaA08g29150D protein (Fragment) OS=Brassica napus GN=BnaA08g29150D PE=4 SV=1	A0A078IW10_BRANA	BnaA08g29150D	14 kDa		2	2	0	2	0	0
Glutamate dehydrogenase OS=Brassica napus GN=BnaC09g39680D PE=3 SV=1	A0A078GLF9_BRANA (+1)	BnaC09g39680D	45 kDa		2	0	0	0	0	0
BnaA08g16310D protein OS=Brassica napus GN=BnaA08g16310D PE=4 SV=1	A0A078DT21_BRANA (+1)	BnaA08g16310D	20 kDa		2	0	0	0	0	0
BnaA03g34190D protein OS=Brassica napus GN=BnaA03g34190D PE=4 SV=1	A0A078CZU0_BRANA	BnaA03g34190D	32 kDa		2	0	0	3	0	0
BnaC01g35320D protein OS=Brassica napus GN=BnaC01g35320D PE=4 SV=1	A0A078GTA4_BRANA	BnaC01g35320D	23 kDa		2	0	0	2	0	0
BnaA02g20640D protein OS=Brassica napus GN=BnaA02g20640D PE=3 SV=1	A0A078ED33_BRANA (+1)	BnaA02g20640D	24 kDa		2	0	0	0	0	0
BnaA10g18590D protein OS=Brassica napus GN=BnaA10g18590D PE=4 SV=1	A0A078BXI9_BRANA (+5)	BnaA10g18590D	38 kDa		2	0	0	0	0	0
BnaC09g13230D protein OS=Brassica napus GN=BnaC09g13230D PE=3 SV=1	A0A078H216_BRANA (+1)	BnaC09g13230D	73 kDa		2	0	0	0	0	0
Superoxide dismutase OS=Brassica napus GN=BnaC05g42240D PE=3 SV=1	A0A078EIM3_BRANA (+2)	BnaC05g42240D	25 kDa		2	0	0	0	0	0
Cluster of BnaA09g07440D protein OS=Brassica napus GN=BnaA09g07440D PE=4 SV=1 (A0A078G053_BRANA)	A0A078G053_BRANA [2]	BnaA09g07440D	80 kDa	TRUE	2	0	0	0	3	3
BnaA05g07770D protein OS=Brassica napus GN=BnaC04g08780D PE=3 SV=1	A0A078H5M7_BRANA (+1)	BnaC04g08780D	46 kDa		2	0	0	0	0	3
BnaC08g25420D protein OS=Brassica napus GN=BnaC08g25420D PE=3 SV=1	A0A078C8R1_BRANA (+1)	BnaC08g25420D	61 kDa		2	0	0	0	0	0
BnaA02g09580D protein OS=Brassica napus GN=BnaA02g09580D PE=3 SV=1	A0A078GTE0_BRANA (+5)	BnaA02g09580D	22 kDa		2	0	0	0	0	0
Glyceraldehyde-3-phosphate dehydrogenase OS=Brassica napus GN=BnaA07g20300D PE=3 SV=1	A0A078BTM7_BRANA (+5)	BnaA07g20300D	44 kDa		2	0	0	2	0	0
BnaC05g44500D protein OS=Brassica napus GN=BnaC05g44500D PE=4 SV=1	A0A078GTU8_BRANA (+1)	BnaC05g44500D	19 kDa		2	0	0	0	0	0
BnaA01g28080D protein OS=Brassica napus GN=BnaA01g28080D PE=4 SV=1	A0A078G479_BRANA	BnaA01g28080D	51 kDa		2	0	0	0	0	0
Cluster of BnaC07g17990D protein OS=Brassica napus GN=BnaC07g17990D PE=4 SV=1 (A0A078DZK8_BRANA)	A0A078DZK8_BRANA [2]	BnaC07g17990D	38 kDa	TRUE	2	0	0	0	0	6
Glucose-6-phosphate isomerase OS=Brassica napus GN=BnaA09g16190D PE=3 SV=1	A0A078JFK9_BRANA	BnaA09g16190D	62 kDa		2	0	0	0	0	0
BnaA06g03960D protein OS=Brassica napus GN=BnaA06g03960D PE=4 SV=1	A0A078DXL8_BRANA (+1)	BnaA06g03960D	106 kDa		2	0	0	0	0	0
Carboxypeptidase OS=Brassica napus GN=BnaA04g20780D PE=3 SV=1	A0A078HT33_BRANA	BnaA04g20780D	53 kDa		2	0	0	2	0	0
BnaA01g29630D protein OS=Brassica napus GN=BnaA01g29630D PE=3 SV=1	A0A078HQQ0_BRANA	BnaA01g29630D	82 kDa		2	0	0	0	0	0
Peroxidase OS=Brassica napus GN=BnaC04g56590D PE=3 SV=1	A0A078IZ52_BRANA	BnaC04g56590D	39 kDa		2	0	0	0	0	0
BnaC06g34170D protein OS=Brassica napus GN=BnaC06g34170D PE=4 SV=1	A0A078C9U8_BRANA (+1)	BnaC06g34170D	22 kDa		2	0	0	2	0	0
Nucleoside diphosphate kinase OS=Brassica napus GN=BnaC03g70690D PE=3 SV=1	A0A078F7Y5_BRANA (+3)	BnaC03g70690D	16 kDa		2	0	0	3	0	0
Cluster of Altered xyloglucan 8 OS=Brassica napus GN=AXY8 PE=4 SV=1 (A0A068F497_BRANA)	A0A068F497_BRANA [2]	AXY8	93 kDa	TRUE	2	0	0	12	0	2
BnaC09g06400D protein OS=Brassica napus GN=BnaC09g06400D PE=4 SV=1	A0A078CZ01_BRANA (+2)	BnaC09g06400D	84 kDa		2	0	0	0	0	0
BnaA05g23060D protein OS=Brassica napus GN=BnaA05g23060D PE=3 SV=1	A0A078DS57_BRANA (+1)	BnaA05g23060D	49 kDa		2	0	0	0	0	0
BnaCnng10850D protein OS=Brassica napus GN=BnaCnng10850D PE=4 SV=1	A0A078I0K9_BRANA (+1)	BnaCnng10850D	16 kDa		2	0	0	0	0	0
Superoxide dismutase [Cu-Zn] OS=Brassica napus GN=BnaA04g16310D PE=3 SV=1	A0A078GZ68_BRANA	BnaA04g16310D	21 kDa		2	0	0	0	0	0
BnaA01g17540D protein OS=Brassica napus GN=BnaA01g17540D PE=3 SV=1	A0A078H0K9_BRANA	BnaA01g17540D	38 kDa		2	0	0	2	0	0
BnaA10g14610D protein OS=Brassica napus GN=BnaA10g14610D PE=4 SV=1	A0A078DU33_BRANA (+1)	BnaA10g14610D	66 kDa	TRUE	2	0	0	0	0	0
Peroxidase OS=Brassica napus GN=BnaA10g25070D PE=3 SV=1	A0A078C5A4_BRANA	BnaA10g25070D	34 kDa		2	0	0	0	0	0
Peroxidase OS=Brassica napus GN=BnaCnng07140D PE=3 SV=1	A0A078H8F6_BRANA (+1)	BnaCnng07140D	40 kDa	TRUE	2	0	0	0	0	0
BnaC08g22750D protein OS=Brassica napus GN=BnaC08g22750D PE=3 SV=1	A0A078CFE4_BRANA	BnaC08g22750D	58 kDa	TRUE	2	0	0	0	0	0
BnaAnng25180D protein OS=Brassica napus GN=BnaAnng25180D PE=4 SV=1	A0A078JMY8_BRANA	BnaAnng25180D	27 kDa		2	0	0	0	0	0
BnaA05g04890D protein OS=Brassica napus GN=BnaA05g04890D PE=4 SV=1	A0A078CI95_BRANA	BnaA05g04890D	43 kDa		2	0	0	0	0	2
BnaC09g06120D protein OS=Brassica napus GN=BnaC09g06120D PE=4 SV=1	A0A078CVN8_BRANA (+1)	BnaC09g06120D	47 kDa		2	0	0	0	0	0
BnaA03g25100D protein OS=Brassica napus GN=BnaA03g25100D PE=4 SV=1	A0A078DNN8_BRANA	BnaA03g25100D	65 kDa	TRUE	2	0	0	0	0	0
BnaC06g36860D protein OS=Brassica napus GN=BnaC06g36860D PE=4 SV=1	A0A078CE67_BRANA (+1)	BnaC06g36860D	60 kDa	TRUE	2	0	0	0	0	2
Glycine cleavage system P protein OS=Brassica napus GN=BnaC01g05230D PE=3 SV=1	A0A078BVU6_BRANA (+1)	BnaC01g05230D	114 kDa		2	0	0	0	0	0
BnaCnng28410D protein (Fragment) OS=Brassica napus GN=BnaCnng28410D PE=4 SV=1	A0A078IUU3_BRANA (+1)	BnaCnng28410D	61 kDa	TRUE	2	0	0	0	0	0
BnaA04g03580D protein OS=Brassica napus GN=BnaA04g03580D PE=3 SV=1	A0A078CJ83_BRANA	BnaA04g03580D	27 kDa		0	0	0	0	0	8
Adenosylhomocysteinase OS=Brassica napus GN=BnaA07g06210D PE=3 SV=1	A0A078CQS8_BRANA (+7)	BnaA07g06210D	50 kDa		0	2	0	0	0	3
BnaC03g55280D protein OS=Brassica napus GN=BnaC03g55280D PE=3 SV=1	A0A078DFF6_BRANA (+1)	BnaC03g55280D	51 kDa		0	3	0	0	0	0
BnaA03g28770D protein OS=Brassica napus GN=BnaA03g28770D PE=4 SV=1	A0A078CBK4_BRANA (+1)	BnaA03g28770D	16 kDa		0	0	0	4	0	0
Peroxidase OS=Brassica napus GN=BnaA02g34060D PE=3 SV=1	A0A078GXV5_BRANA	BnaA02g34060D	36 kDa		0	0	0	3	0	4
BnaC01g35290D protein OS=Brassica napus GN=BnaC01g35290D PE=4 SV=1	A0A078GT29_BRANA	BnaC01g35290D	12 kDa		0	0	0	2	0	3
BnaC07g44780D protein OS=Brassica napus GN=BnaC07g44780D PE=4 SV=1	A0A078C5Z1_BRANA (+1)	BnaC07g44780D	29 kDa		0	0	0	0	0	2
BnaCnng59310D protein (Fragment) OS=Brassica napus GN=BnaCnng59310D PE=4 SV=1	A0A078JPZ0_BRANA (+1)	BnaCnng59310D	42 kDa		0	0	0	3	0	0
Peroxidase OS=Brassica napus GN=BnaA02g02520D PE=3 SV=1	A0A078D8J3_BRANA	BnaA02g02520D	36 kDa		0	0	0	5	0	0
Lactoylglutathione lyase OS=Brassica napus GN=BnaA08g25110D PE=3 SV=1	A0A078G6I2_BRANA (+1)	BnaA08g25110D	32 kDa		0	0	0	0	0	3
BnaA03g46060D protein OS=Brassica napus GN=BnaA03g46060D PE=4 SV=1	A0A078FD94_BRANA	BnaA03g46060D	46 kDa	TRUE	0	0	0	4	0	0
Beta-galactosidase OS=Brassica napus GN=BnaA06g22930D PE=3 SV=1	A0A078I0Z1_BRANA	BnaA06g22930D	83 kDa		0	0	0	4	0	0
Peroxidase OS=Brassica napus GN=BnaC07g40000D PE=3 SV=1	A0A078DV18_BRANA (+1)	BnaC07g40000D	34 kDa	TRUE	0	0	0	4	0	2
BnaCnng45500D protein OS=Brassica napus GN=BnaCnng45500D PE=4 SV=1	A0A078JDZ4_BRANA	BnaCnng45500D	28 kDa		0	2	0	0	0	0
BnaC03g20620D protein OS=Brassica napus GN=BnaC03g20620D PE=3 SV=1	A0A078CRD6_BRANA (+2)	BnaC03g20620D	71 kDa		0	0	0	2	0	2
BnaA10g02230D protein OS=Brassica napus GN=BnaA10g02230D PE=4 SV=1	A0A078DMU7_BRANA (+3)	BnaA10g02230D	26 kDa	TRUE	0	0	0	0	0	2
Cluster of BnaA09g17120D protein OS=Brassica napus GN=BnaA09g17120D PE=3 SV=1 (A0A078FFF9_BRANA)	A0A078FFF9_BRANA [3]	BnaA09g17120D	61 kDa	TRUE	0	0	0	4	0	0
BnaA09g36610D protein OS=Brassica napus GN=BnaA09g36610D PE=3 SV=1	A0A078EZV1_BRANA	BnaA09g36610D	38 kDa		0	0	0	0	0	2
BnaA02g21660D protein OS=Brassica napus GN=BnaA02g21660D PE=4 SV=1	A0A078GFP1_BRANA	BnaA02g21660D	26 kDa		0	0	0	2	0	0
Peroxidase OS=Brassica napus GN=BnaC01g17990D PE=3 SV=1	A0A078DYG3_BRANA	BnaC01g17990D	27 kDa	TRUE	0	0	0	2	0	2
BnaA06g00610D protein OS=Brassica napus GN=BnaA06g00610D PE=4 SV=1	A0A078GHH4_BRANA	BnaA06g00610D	32 kDa		0	0	2	0	0	0
BnaA07g23000D protein OS=Brassica napus GN=BnaA07g23000D PE=3 SV=1	A0A078BU85_BRANA (+3)	BnaA07g23000D	22 kDa		0	0	0	0	0	2
Cluster of BnaC08g32440D protein OS=Brassica napus GN=BnaC08g32440D PE=4 SV=1 (A0A078CNJ8_BRANA)	A0A078CNJ8_BRANA [2]	BnaC08g32440D	35 kDa	TRUE	0	0	0	3	0	0
BnaCnng10860D protein OS=Brassica napus GN=BnaCnng10860D PE=4 SV=1	A0A078HX82_BRANA (+1)	BnaCnng10860D	44 kDa		0	0	0	3	0	0
BnaA03g55610D protein OS=Brassica napus GN=BnaA03g55610D PE=4 SV=1	A0A078J719_BRANA	BnaA03g55610D	37 kDa	TRUE	0	0	0	0	0	3
BnaA09g34280D protein OS=Brassica napus GN=BnaA09g34280D PE=3 SV=1	A0A078CSV9_BRANA	BnaA09g34280D	46 kDa		0	0	0	0	0	2
BnaA07g16660D protein OS=Brassica napus GN=BnaA07g16660D PE=3 SV=1	A0A078BSH4_BRANA (+4)	BnaA07g16660D	43 kDa		0	0	0	0	0	2
BnaA09g09100D protein OS=Brassica napus GN=BnaA09g09100D PE=3 SV=1	A0A078GYP7_BRANA (+1)	BnaA09g09100D	36 kDa		0	0	0	2	0	0
BnaA05g28390D protein OS=Brassica napus GN=BnaA05g28390D PE=3 SV=1	A0A078F9X7_BRANA	BnaA05g28390D	51 kDa		0	0	0	2	0	0
BnaA08g29200D protein OS=Brassica napus GN=BnaA08g29200D PE=4 SV=1	A0A078IW16_BRANA (+1)	BnaA08g29200D	44 kDa		0	0	0	2	0	0
BnaC01g41020D protein OS=Brassica napus GN=BnaC01g41020D PE=4 SV=1	A0A078IS67_BRANA	BnaC01g41020D	37 kDa	TRUE	0	0	0	2	0	0
BnaA05g04400D protein OS=Brassica napus GN=BnaA05g04400D PE=4 SV=1	A0A078CEY6_BRANA (+1)	BnaA05g04400D	23 kDa		0	0	0	0	0	2
BnaA09g23340D protein OS=Brassica napus GN=BnaA09g23340D PE=4 SV=1	A0A078DZ69_BRANA (+1)	BnaA09g23340D	52 kDa		0	0	0	2	0	0
BnaA04g06980D protein OS=Brassica napus GN=BnaA04g06980D PE=4 SV=1	A0A078EJ29_BRANA	BnaA04g06980D	28 kDa		0	0	0	0	0	2
BnaAnng40430D protein (Fragment) OS=Brassica napus GN=BnaAnng40430D PE=4 SV=1	A0A078K0U4_BRANA	BnaAnng40430D	17 kDa		0	0	0	2	0	0
BnaA05g01140D protein OS=Brassica napus GN=BnaA05g01140D PE=4 SV=1	A0A078CTI6_BRANA (+1)	BnaA05g01140D	66 kDa		0	0	0	2	0	0
BnaC02g25180D protein OS=Brassica napus GN=BnaC02g25180D PE=4 SV=1	A0A078FJK7_BRANA (+1)	BnaC02g25180D	39 kDa		0	0	0	2	0	0
BnaC05g18870D protein OS=Brassica napus GN=BnaC05g18870D PE=4 SV=1	A0A078ICP6_BRANA (+1)	BnaC05g18870D	41 kDa		0	0	0	0	0	2
BnaC05g44040D protein OS=Brassica napus GN=BnaC05g44040D PE=4 SV=1	A0A078GS81_BRANA (+1)	BnaC05g44040D	39 kDa		0	0	0	0	0	2
BnaA09g16950D protein OS=Brassica napus GN=BnaA09g16950D PE=4 SV=1	A0A078FJG6_BRANA	BnaA09g16950D	27 kDa	TRUE	0	0	0	0	0	3
Aspartate aminotransferase OS=Brassica napus GN=BnaA10g15590D PE=4 SV=1	A0A078DT67_BRANA (+3)	BnaA10g15590D	44 kDa		0	0	0	0	0	2
BnaC03g02770D protein OS=Brassica napus GN=BnaC03g02770D PE=4 SV=1	A0A078D146_BRANA	BnaC03g02770D	38 kDa	TRUE	0	0	0	0	0	3
BnaC08g01880D protein OS=Brassica napus GN=BnaC08g01880D PE=4 SV=1	A0A078DBA5_BRANA (+5)	BnaC08g01880D	28 kDa		0	0	0	0	0	2
BnaA01g15080D protein OS=Brassica napus GN=BnaA01g15080D PE=4 SV=1	A0A078DJK8_BRANA	BnaA01g15080D	37 kDa		0	0	0	0	0	2
BnaC08g19150D protein OS=Brassica napus GN=BnaC08g19150D PE=4 SV=1	A0A078D3K8_BRANA (+3)	BnaC08g19150D	42 kDa		0	0	0	0	0	2
BnaC08g13230D protein OS=Brassica napus GN=BnaC08g13230D PE=4 SV=1	A0A078EDN9_BRANA (+1)	BnaC08g13230D	15 kDa		0	0	0	0	0	2
Cluster of BnaA06g13410D protein OS=Brassica napus GN=BnaA06g13410D PE=4 SV=1 (A0A078GMX1_BRANA)	A0A078GMX1_BRANA	BnaA06g13410D	19 kDa	TRUE	0	0	0	2	0	0

## Sheet: S1b. BIRD-1 plant pot MEP
					Total Unique peptide count
Identified Proteins (224/249)	Accession Number	Alternate ID	Molecular Weight	Protein Grouping Ambiguity	Pot 1	Pot 2	Pot 3	Pot 4	Pot 5	Pot 6
KatE OS=Pseudomonas putida (strain BIRD-1) GN=katE SV=1 UP=UP000008715:Chromosome	embl-cds:ADR57852		78 kDa		36	19	0	41	0	24
GabT OS=Pseudomonas putida (strain BIRD-1) GN=gabT SV=1 UP=UP000008715:Chromosome	embl-cds:ADR57943		45 kDa		17	14	0	23	0	18
BraC OS=Pseudomonas putida (strain BIRD-1) GN=braC SV=1 UP=UP000008715:Chromosome	embl-cds:ADR58867		39 kDa		16	8	0	22	0	10
Flagellin OS=Pseudomonas putida (strain BIRD-1) GN=PPUBIRD1_1465 SV=1 UP=UP000008715:Chromosome	embl-cds:ADR59137		48 kDa		18	15	0	20	0	18
OprF OS=Pseudomonas putida (strain BIRD-1) GN=oprF SV=1 UP=UP000008715:Chromosome	embl-cds:ADR61156		37 kDa		19	7	0	18	0	11
Isocitrate lyase OS=Pseudomonas putida (strain BIRD-1) GN=PPUBIRD1_1734 SV=1 UP=UP000008715:Chromosome	embl-cds:ADR59400		49 kDa		18	12	0	17	0	13
LpdG OS=Pseudomonas putida (strain BIRD-1) GN=lpdG SV=1 UP=UP000008715:Chromosome	embl-cds:ADR59333		50 kDa		18	11	0	20	0	16
AapJ OS=Pseudomonas putida (strain BIRD-1) GN=aapJ SV=1 UP=UP000008715:Chromosome	embl-cds:ADR61840		36 kDa		21	9	2	24	0	10
ArcA OS=Pseudomonas putida (strain BIRD-1) GN=arcA SV=1 UP=UP000008715:Chromosome	embl-cds:ADR58733		46 kDa		19	10	0	19	0	15
Extracellular ligand-binding receptor OS=Pseudomonas putida (strain BIRD-1) GN=PPUBIRD1_4654 SV=1 UP=UP000008715:Chromosome	embl-cds:ADR62215		40 kDa		13	5	0	17	0	12
ArgI OS=Pseudomonas putida (strain BIRD-1) GN=argI SV=1 UP=UP000008715:Chromosome	embl-cds:ADR58732		38 kDa		14	9	0	18	0	12
Hypothetical protein, conserved OS=Pseudomonas putida (strain BIRD-1) GN=PPUBIRD1_0812 SV=1 UP=UP000008715:Chromosome	embl-cds:ADR58498		51 kDa		10	5	0	22	0	13
Adenosylhomocysteinase OS=Pseudomonas putida (strain BIRD-1) GN=PPUBIRD1_4761 SV=1 UP=UP000008715:Chromosome	embl-cds:ADR62318		51 kDa		13	11	0	19	0	9
Aldehyde dehydrogenase family protein OS=Pseudomonas putida (strain BIRD-1) GN=PPUBIRD1_5052 SV=1 UP=UP000008715:Chromosome	embl-cds:ADR62599		53 kDa		15	5	0	27	0	9
Cluster of Aldehyde dehydrogenase OS=Pseudomonas putida (strain BIRD-1) GN=PPUBIRD1_0594 SV=1 UP=UP000008715:Chromosome (embl-cds:ADR58285)	embl-cds:ADR58285 [2]		55 kDa	TRUE	14	8	0	16	0	10
AcnA OS=Pseudomonas putida (strain BIRD-1) GN=acnA SV=1 UP=UP000008715:Chromosome	embl-cds:ADR61132		99 kDa		10	6	0	21	0	15
OprD OS=Pseudomonas putida (strain BIRD-1) GN=oprD SV=1 UP=UP000008715:Chromosome	embl-cds:ADR58923		46 kDa	TRUE	16	7	0	14	0	8
OprH OS=Pseudomonas putida (strain BIRD-1) GN=oprH SV=1 UP=UP000008715:Chromosome	embl-cds:ADR58908		21 kDa		14	0	0	13	0	7
GroEL OS=Pseudomonas putida (strain BIRD-1) GN=groEL SV=1 UP=UP000008715:Chromosome	embl-cds:ADR61779		57 kDa		14	5	0	16	0	7
Extracellular solute-binding protein, family 1 OS=Pseudomonas putida (strain BIRD-1) GN=PPUBIRD1_3389 SV=1 UP=UP000008715:Chromosome	embl-cds:ADR60984		65 kDa		17	4	0	22	0	8
Isocitrate dehydrogenase [NADP] OS=Pseudomonas putida (strain BIRD-1) GN=PPUBIRD1_1802 SV=1 UP=UP000008715:Chromosome	embl-cds:ADR59465		80 kDa		12	10	0	14	0	9
Isocitrate dehydrogenase [NADP] OS=Pseudomonas putida (strain BIRD-1) GN=PPUBIRD1_1803 SV=1 UP=UP000008715:Chromosome	embl-cds:ADR59466		46 kDa		10	5	0	18	0	10
QedH OS=Pseudomonas putida (strain BIRD-1) GN=qedH SV=1 UP=UP000008715:Chromosome	embl-cds:ADR60613		69 kDa		16	6	0	10	0	7
GlnA OS=Pseudomonas putida (strain BIRD-1) GN=glnA SV=1 UP=UP000008715:Chromosome	embl-cds:ADR62388		52 kDa		11	9	0	14	0	5
Hypothetical protein, conserved OS=Pseudomonas putida (strain BIRD-1) GN=PPUBIRD1_0811 SV=1 UP=UP000008715:Chromosome	embl-cds:ADR58497		68 kDa		13	5	0	12	0	7
RibH OS=Pseudomonas putida (strain BIRD-1) GN=ribH SV=1 UP=UP000008715:Chromosome	embl-cds:ADR58250		16 kDa		8	7	0	9	0	6
MaeB OS=Pseudomonas putida (strain BIRD-1) GN=maeB SV=1 UP=UP000008715:Chromosome	embl-cds:ADR62427		45 kDa		9	7	0	15	0	8
Extracellular solute-binding protein OS=Pseudomonas putida (strain BIRD-1) GN=PPUBIRD1_1121 SV=1 UP=UP000008715:Chromosome	embl-cds:ADR58803		33 kDa		11	0	0	12	0	5
Bfr OS=Pseudomonas putida (strain BIRD-1) GN=bfr SV=1 UP=UP000008715:Chromosome	embl-cds:ADR58814		18 kDa		9	0	0	10	0	3
Ferritin Dps family protein OS=Pseudomonas putida (strain BIRD-1) GN=PPUBIRD1_1247 SV=1 UP=UP000008715:Chromosome	embl-cds:ADR58927		18 kDa		9	5	0	10	0	7
Outer membrane porin OS=Pseudomonas putida (strain BIRD-1) GN=PPUBIRD1_0260 SV=1 UP=UP000008715:Chromosome	embl-cds:ADR57964		48 kDa		13	3	0	13	0	5
GabD OS=Pseudomonas putida (strain BIRD-1) GN=gabD SV=1 UP=UP000008715:Chromosome	embl-cds:ADR57942		52 kDa		8	7	0	12	0	6
Isochorismatase superfamily hydrolase OS=Pseudomonas putida (strain BIRD-1) GN=PPUBIRD1_0754 SV=1 UP=UP000008715:Chromosome	embl-cds:ADR58440		23 kDa		10	0	0	16	0	3
Extracellular solute-binding protein OS=Pseudomonas putida (strain BIRD-1) GN=PPUBIRD1_0936 SV=1 UP=UP000008715:Chromosome	embl-cds:ADR58620		60 kDa		7	4	0	15	0	3
Glucose-methanol-choline oxidoreductase OS=Pseudomonas putida (strain BIRD-1) GN=PPUBIRD1_3956 SV=1 UP=UP000008715:Chromosome	embl-cds:ADR61539		81 kDa		5	0	0	17	2	3
GlyA_2 OS=Pseudomonas putida (strain BIRD-1) GN=glyA_2 SV=1 UP=UP000008715:Chromosome	embl-cds:ADR58399		45 kDa	TRUE	10	4	0	10	0	8
Eno OS=Pseudomonas putida (strain BIRD-1) GN=eno SV=1 UP=UP000008715:Chromosome	embl-cds:ADR61586		45 kDa		8	7	0	9	0	3
5-dehydro-4-deoxyglucarate dehydratase OS=Pseudomonas putida (strain BIRD-1) GN=PPUBIRD1_2193 SV=1 UP=UP000008715:Chromosome	embl-cds:ADR59830		33 kDa		11	2	0	12	0	2
IlvC OS=Pseudomonas putida (strain BIRD-1) GN=ilvC SV=1 UP=UP000008715:Chromosome	embl-cds:ADR61951		36 kDa		8	7	0	7	0	5
SucC OS=Pseudomonas putida (strain BIRD-1) GN=sucC SV=1 UP=UP000008715:Chromosome	embl-cds:ADR59334		41 kDa		5	10	0	8	0	7
PotF_2 OS=Pseudomonas putida (strain BIRD-1) GN=potF_2 SV=1 UP=UP000008715:Chromosome	embl-cds:ADR62524		40 kDa		10	2	0	11	0	4
Sugar ABC transporter, periplasmic sugar-binding protein OS=Pseudomonas putida (strain BIRD-1) GN=PPUBIRD1_1065 SV=1 UP=UP000008715:Chromosome	embl-cds:ADR58747		46 kDa		8	4	0	12	0	0
Aldehyde dehydrogenase family protein OS=Pseudomonas putida (strain BIRD-1) GN=PPUBIRD1_5072 SV=1 UP=UP000008715:Chromosome	embl-cds:ADR62619		53 kDa		8	0	0	9	0	4
Ornithine decarboxylase OS=Pseudomonas putida (strain BIRD-1) GN=PPUBIRD1_0915 SV=1 UP=UP000008715:Chromosome	embl-cds:ADR58599		44 kDa		5	9	0	6	0	5
Substrate-binding region of ABC-type glycine betaine transport system OS=Pseudomonas putida (strain BIRD-1) GN=PPUBIRD1_3876 SV=1 UP=UP000008715:Chromosome	embl-cds:ADR61462		31 kDa		10	3	0	9	0	3
OprQ OS=Pseudomonas putida (strain BIRD-1) GN=oprQ SV=1 UP=UP000008715:Chromosome	embl-cds:ADR57998		48 kDa	TRUE	12	0	0	8	0	5
GltA OS=Pseudomonas putida (strain BIRD-1) GN=gltA SV=1 UP=UP000008715:Chromosome	embl-cds:ADR59326		48 kDa		5	4	0	7	0	2
ChrR OS=Pseudomonas putida (strain BIRD-1) GN=chrR SV=1 UP=UP000008715:Chromosome	embl-cds:ADR59378		20 kDa		5	3	0	8	0	5
Amidohydrolase 3 OS=Pseudomonas putida (strain BIRD-1) GN=PPUBIRD1_5046 SV=1 UP=UP000008715:Chromosome	embl-cds:ADR62593		73 kDa		6	0	0	17	0	2
Membrane dipeptidase OS=Pseudomonas putida (strain BIRD-1) GN=PPUBIRD1_0338 SV=1 UP=UP000008715:Chromosome	embl-cds:ADR58039		36 kDa		10	4	0	7	0	4
TrxB OS=Pseudomonas putida (strain BIRD-1) GN=trxB SV=1 UP=UP000008715:Chromosome	embl-cds:ADR58515		34 kDa		7	0	0	9	0	2
OmpA/MotB domain protein OS=Pseudomonas putida (strain BIRD-1) GN=PPUBIRD1_4057 SV=1 UP=UP000008715:Chromosome	embl-cds:ADR61639		29 kDa		5	3	0	11	0	3
Ndk OS=Pseudomonas putida (strain BIRD-1) GN=ndk SV=1 UP=UP000008715:Chromosome	embl-cds:ADR58584		15 kDa		5	4	0	6	0	4
NLPA lipoprotein OS=Pseudomonas putida (strain BIRD-1) GN=PPUBIRD1_0140 SV=1 UP=UP000008715:Chromosome	embl-cds:ADR57849		28 kDa		5	0	0	11	0	0
Est OS=Pseudomonas putida (strain BIRD-1) GN=est SV=1 UP=UP000008715:Chromosome	embl-cds:ADR59456		30 kDa		3	0	0	9	0	0
Branched-chain amino acid aminotransferase OS=Pseudomonas putida (strain BIRD-1) GN=PPUBIRD1_2284 SV=1 UP=UP000008715:Chromosome	embl-cds:ADR59918		37 kDa		3	0	0	12	0	2
OprG OS=Pseudomonas putida (strain BIRD-1) GN=oprG SV=1 UP=UP000008715:Chromosome	embl-cds:ADR58237		24 kDa		8	0	0	4	0	5
Pyrrolo-quinoline quinone OS=Pseudomonas putida (strain BIRD-1) GN=PPUBIRD1_2997 SV=1 UP=UP000008715:Chromosome	embl-cds:ADR60608		65 kDa		7	0	0	7	0	4
Membrane protein involved in aromatic hydrocarbon degradation OS=Pseudomonas putida (strain BIRD-1) GN=PPUBIRD1_3928 SV=1 UP=UP000008715:Chromosome	embl-cds:ADR61513		46 kDa		5	0	0	8	0	2
Extracellular solute-binding protein OS=Pseudomonas putida (strain BIRD-1) GN=PPUBIRD1_4073 SV=1 UP=UP000008715:Chromosome	embl-cds:ADR61655		42 kDa		7	0	0	10	0	3
Methylmalonate-semialdehyde dehydrogenase OS=Pseudomonas putida (strain BIRD-1) GN=PPUBIRD1_4365 SV=1 UP=UP000008715:Chromosome	embl-cds:ADR61939		54 kDa		7	0	0	9	0	3
Malate dehydrogenase OS=Pseudomonas putida (strain BIRD-1) GN=PPUBIRD1_0698 SV=1 UP=UP000008715:Chromosome	embl-cds:ADR58386		33 kDa		0	0	0	14	0	3
17 kDa surface antigen OS=Pseudomonas putida (strain BIRD-1) GN=PPUBIRD1_1177 SV=1 UP=UP000008715:Chromosome	embl-cds:ADR58859		16 kDa		7	2	0	6	0	3
SucD OS=Pseudomonas putida (strain BIRD-1) GN=sucD SV=1 UP=UP000008715:Chromosome	embl-cds:ADR59335		30 kDa		4	6	0	5	0	2
Catalase-peroxidase OS=Pseudomonas putida (strain BIRD-1) GN=PPUBIRD1_2060 SV=1 UP=UP000008715:Chromosome	embl-cds:ADR59706		82 kDa		0	0	0	13	0	4
Superoxide dismutase OS=Pseudomonas putida (strain BIRD-1) GN=PPUBIRD1_0966 SV=1 UP=UP000008715:Chromosome	embl-cds:ADR58650		22 kDa		3	0	0	6	0	0
Glycine betaine/L-proline ABC transporter, periplasmic binding protein OS=Pseudomonas putida (strain BIRD-1) GN=PPUBIRD1_0325 SV=1 UP=UP000008715:Chromosome	embl-cds:ADR58026		35 kDa		5	0	0	11	0	0
Polyamine ABC transporter, periplasmic polyamine-binding protein OS=Pseudomonas putida (strain BIRD-1) GN=PPUBIRD1_0450 SV=1 UP=UP000008715:Chromosome	embl-cds:ADR58144		38 kDa		7	3	0	6	0	2
TyrB_2 OS=Pseudomonas putida (strain BIRD-1) GN=tyrB_2 SV=1 UP=UP000008715:Chromosome	embl-cds:ADR61285		43 kDa		3	3	0	8	0	4
Cystine transporter subunit OS=Pseudomonas putida (strain BIRD-1) GN=PPUBIRD1_0251 SV=1 UP=UP000008715:Chromosome	embl-cds:ADR57956		29 kDa		3	0	0	12	0	0
DapA_2 OS=Pseudomonas putida (strain BIRD-1) GN=dapA_2 SV=1 UP=UP000008715:Chromosome	embl-cds:ADR58955		32 kDa		4	0	0	8	0	3
Gap_2 OS=Pseudomonas putida (strain BIRD-1) GN=gap_2 SV=1 UP=UP000008715:Chromosome	embl-cds:ADR61098		52 kDa		2	0	0	9	0	3
Hypothetical protein, conserved OS=Pseudomonas putida (strain BIRD-1) GN=PPUBIRD1_3958 SV=1 UP=UP000008715:Chromosome	embl-cds:ADR61541		48 kDa		6	2	0	5	0	2
PdxJ OS=Pseudomonas putida (strain BIRD-1) GN=pdxJ SV=1 UP=UP000008715:Chromosome	embl-cds:ADR61702		27 kDa		4	3	0	6	0	2
Amino acid ABC transporter, periplasmic amino acid-binding protein OS=Pseudomonas putida (strain BIRD-1) GN=PPUBIRD1_0308 SV=1 UP=UP000008715:Chromosome	embl-cds:ADR58011		28 kDa		7	0	0	10	0	0
Tuf_2 OS=Pseudomonas putida (strain BIRD-1) GN=tuf_2 SV=1 UP=UP000008715:Chromosome	embl-cds:ADR58183		43 kDa		3	4	0	6	0	5
Asd OS=Pseudomonas putida (strain BIRD-1) GN=asd SV=1 UP=UP000008715:Chromosome	embl-cds:ADR61269		41 kDa		9	2	0	7	0	0
Polyribonucleotide nucleotidyltransferase OS=Pseudomonas putida (strain BIRD-1) GN=PPUBIRD1_4409 SV=1 UP=UP000008715:Chromosome	embl-cds:ADR61982		75 kDa		4	4	0	5	0	2
ABC-type Fe3+ transport system periplasmic component-like protein OS=Pseudomonas putida (strain BIRD-1) GN=PPUBIRD1_3891 SV=1 UP=UP000008715:Chromosome	embl-cds:ADR61477		39 kDa		6	0	0	8	0	0
Azurin OS=Pseudomonas putida (strain BIRD-1) GN=PPUBIRD1_4658 SV=1 UP=UP000008715:Chromosome	embl-cds:ADR62219		16 kDa		3	0	0	5	0	4
Pgk OS=Pseudomonas putida (strain BIRD-1) GN=pgk SV=1 UP=UP000008715:Chromosome	embl-cds:ADR62305		40 kDa		6	0	0	6	0	2
Amino acid ABC transporter, periplasmic amino acid-binding protein OS=Pseudomonas putida (strain BIRD-1) GN=PPUBIRD1_4812 SV=1 UP=UP000008715:Chromosome	embl-cds:ADR62366		30 kDa		4	0	0	9	0	2
BetB OS=Pseudomonas putida (strain BIRD-1) GN=betB SV=1 UP=UP000008715:Chromosome	embl-cds:ADR62405		53 kDa		4	0	0	7	0	3
Phosphoribosylformylglycinamidine synthase OS=Pseudomonas putida (strain BIRD-1) GN=PPUBIRD1_1087 SV=1 UP=UP000008715:Chromosome	embl-cds:ADR58769		141 kDa		3	2	0	7	0	3
Ivd OS=Pseudomonas putida (strain BIRD-1) GN=ivd SV=1 UP=UP000008715:Chromosome	embl-cds:ADR59426		43 kDa		4	4	0	3	0	2
PckA OS=Pseudomonas putida (strain BIRD-1) GN=pckA SV=1 UP=UP000008715:Chromosome	embl-cds:ADR57983		56 kDa		3	4	0	5	0	3
Glutaminase-asparaginase OS=Pseudomonas putida (strain BIRD-1) GN=PPUBIRD1_3225 SV=1 UP=UP000008715:Chromosome	embl-cds:ADR60824		39 kDa		0	0	0	7	0	4
Hypothetical protein, conserved OS=Pseudomonas putida (strain BIRD-1) GN=PPUBIRD1_3630 SV=1 UP=UP000008715:Chromosome	embl-cds:ADR61220		39 kDa		0	0	0	8	0	4
Probable M18 family aminopeptidase 2 OS=Pseudomonas putida (strain BIRD-1) GN=PPUBIRD1_3887 SV=1 UP=UP000008715:Chromosome	embl-cds:ADR61473		47 kDa		3	2	0	6	0	0
Lpd3 OS=Pseudomonas putida (strain BIRD-1) GN=lpd3 SV=1 UP=UP000008715:Chromosome	embl-cds:ADR57746		49 kDa		2	0	0	9	0	0
GuaA OS=Pseudomonas putida (strain BIRD-1) GN=guaA SV=1 UP=UP000008715:Chromosome	embl-cds:ADR58764		58 kDa		2	0	0	5	0	4
PyrC OS=Pseudomonas putida (strain BIRD-1) GN=pyrC SV=1 UP=UP000008715:Chromosome	embl-cds:ADR58818		38 kDa		2	0	0	4	0	2
Hypothetical protein, conserved OS=Pseudomonas putida (strain BIRD-1) GN=PPUBIRD1_2330 SV=1 UP=UP000008715:Chromosome	embl-cds:ADR59961		57 kDa		6	3	0	3	0	2
Transaldolase OS=Pseudomonas putida (strain BIRD-1) GN=PPUBIRD1_3486 SV=1 UP=UP000008715:Chromosome	embl-cds:ADR61079		34 kDa		6	0	0	7	0	0
CarB OS=Pseudomonas putida (strain BIRD-1) GN=carB SV=1 UP=UP000008715:Chromosome	embl-cds:ADR61998		118 kDa		0	5	0	5	0	3
AcoB OS=Pseudomonas putida (strain BIRD-1) GN=acoB SV=1 UP=UP000008715:Chromosome	embl-cds:ADR58294		37 kDa		8	0	0	3	0	2
Dienelactone hydrolase OS=Pseudomonas putida (strain BIRD-1) GN=PPUBIRD1_1674 SV=1 UP=UP000008715:Chromosome	embl-cds:ADR59341		26 kDa		0	0	0	8	0	0
Hypothetical protein, conserved OS=Pseudomonas putida (strain BIRD-1) GN=PPUBIRD1_2333 SV=1 UP=UP000008715:Chromosome	embl-cds:ADR59965		42 kDa		7	0	0	4	0	0
PepN OS=Pseudomonas putida (strain BIRD-1) GN=pepN SV=1 UP=UP000008715:Chromosome	embl-cds:ADR61224		100 kDa		0	0	0	7	0	3
LeuB OS=Pseudomonas putida (strain BIRD-1) GN=leuB SV=1 UP=UP000008715:Chromosome	embl-cds:ADR61270		39 kDa		4	3	0	4	0	3
PurA OS=Pseudomonas putida (strain BIRD-1) GN=purA SV=1 UP=UP000008715:Chromosome	embl-cds:ADR62234		47 kDa		2	4	0	3	0	0
GlcB OS=Pseudomonas putida (strain BIRD-1) GN=glcB SV=1 UP=UP000008715:Chromosome	embl-cds:ADR58087		78 kDa		2	0	0	6	0	3
LPS-assembly protein lptD OS=Pseudomonas putida (strain BIRD-1) GN=PPUBIRD1_0442 SV=1 UP=UP000008715:Chromosome	embl-cds:ADR58136		106 kDa		8	0	0	5	0	0
Hypothetical protein, conserved OS=Pseudomonas putida (strain BIRD-1) GN=PPUBIRD1_2263 SV=1 UP=UP000008715:Chromosome	embl-cds:ADR59899		32 kDa		3	0	0	5	0	0
Outer membrane protein-like protein OS=Pseudomonas putida (strain BIRD-1) GN=PPUBIRD1_2535 SV=1 UP=UP000008715:Chromosome	embl-cds:ADR60160		18 kDa		2	0	0	5	0	3
Aconitate hydratase 2 OS=Pseudomonas putida (strain BIRD-1) GN=PPUBIRD1_3347 SV=1 UP=UP000008715:Chromosome	embl-cds:ADR60943		94 kDa		0	2	0	6	0	4
FadB_3 OS=Pseudomonas putida (strain BIRD-1) GN=fadB_3 SV=1 UP=UP000008715:Chromosome	embl-cds:ADR61111		77 kDa		3	3	0	6	0	0
HemL OS=Pseudomonas putida (strain BIRD-1) GN=hemL SV=1 UP=UP000008715:Chromosome	embl-cds:ADR62130		45 kDa		0	0	0	6	0	3
Gap OS=Pseudomonas putida (strain BIRD-1) GN=gap SV=1 UP=UP000008715:Chromosome	embl-cds:ADR58741		36 kDa		3	5	0	0	0	0
Porin B OS=Pseudomonas putida (strain BIRD-1) GN=PPUBIRD1_1069 SV=1 UP=UP000008715:Chromosome	embl-cds:ADR58751		50 kDa		2	0	0	5	0	2
Glutathione reductase OS=Pseudomonas putida (strain BIRD-1) GN=PPUBIRD1_1960 SV=1 UP=UP000008715:Chromosome	embl-cds:ADR59608		49 kDa		6	0	0	4	0	2
SerA OS=Pseudomonas putida (strain BIRD-1) GN=serA SV=1 UP=UP000008715:Chromosome	embl-cds:ADR62496		44 kDa		0	3	0	3	0	2
Dihydrodipicolinate synthetase OS=Pseudomonas putida (strain BIRD-1) GN=PPUBIRD1_1293 SV=1 UP=UP000008715:Chromosome	embl-cds:ADR58973		34 kDa		3	0	0	7	0	0
TolC family type I secretion outer membrane protein OS=Pseudomonas putida (strain BIRD-1) GN=PPUBIRD1_1380 SV=1 UP=UP000008715:Chromosome	embl-cds:ADR59056		50 kDa		3	0	0	7	0	0
Acyl-CoA dehydrogenase domain-containing protein OS=Pseudomonas putida (strain BIRD-1) GN=PPUBIRD1_3245 SV=1 UP=UP000008715:Chromosome	embl-cds:ADR60844		45 kDa		4	2	0	2	0	2
TtgC OS=Pseudomonas putida (strain BIRD-1) GN=ttgC SV=1 UP=UP000008715:Chromosome	embl-cds:ADR61755		53 kDa		6	0	0	4	0	0
PykA OS=Pseudomonas putida (strain BIRD-1) GN=pykA SV=1 UP=UP000008715:Chromosome	embl-cds:ADR61778		52 kDa		0	4	0	4	0	0
Branched-chain amino acid ABC transporter, periplasmic amino acid-binding protein, putative OS=Pseudomonas putida (strain BIRD-1) GN=PPUBIRD1_4628 SV=1 UP=UP000008715:Chromosome	embl-cds:ADR62189		46 kDa		4	2	0	2	0	2
MetK OS=Pseudomonas putida (strain BIRD-1) GN=metK SV=1 UP=UP000008715:Chromosome	embl-cds:ADR62309		43 kDa		0	0	0	4	0	0
PurB OS=Pseudomonas putida (strain BIRD-1) GN=purB SV=1 UP=UP000008715:Chromosome	embl-cds:ADR59461		51 kDa		2	3	0	4	0	2
ClpP OS=Pseudomonas putida (strain BIRD-1) GN=clpP SV=1 UP=UP000008715:Chromosome	embl-cds:ADR60980		21 kDa		2	0	0	3	0	2
AceE OS=Pseudomonas putida (strain BIRD-1) GN=aceE SV=1 UP=UP000008715:Chromosome	embl-cds:ADR58070		99 kDa		2	3	0	3	0	0
Cationic amino acid ABC transporter, periplasmic binding protein OS=Pseudomonas putida (strain BIRD-1) GN=PPUBIRD1_1415 SV=1 UP=UP000008715:Chromosome	embl-cds:ADR59089		28 kDa		2	0	0	7	0	0
LpdV OS=Pseudomonas putida (strain BIRD-1) GN=lpdV SV=1 UP=UP000008715:Chromosome	embl-cds:ADR59111		48 kDa		0	0	0	5	0	2
AtpB OS=Pseudomonas putida (strain BIRD-1) GN=atpB SV=1 UP=UP000008715:Chromosome	embl-cds:ADR57769		49 kDa		3	2	0	2	0	0
AcoA OS=Pseudomonas putida (strain BIRD-1) GN=acoA SV=1 UP=UP000008715:Chromosome	embl-cds:ADR58295		35 kDa		8	0	0	0	0	0
D-hydantoinase/dihydropyrimidinase OS=Pseudomonas putida (strain BIRD-1) GN=PPUBIRD1_1784 SV=1 UP=UP000008715:Chromosome	embl-cds:ADR59447		52 kDa		0	0	0	7	0	0
Endoribonuclease OS=Pseudomonas putida (strain BIRD-1) GN=PPUBIRD1_5096 SV=1 UP=UP000008715:Chromosome	embl-cds:ADR62643		14 kDa		7	0	0	0	0	0
Histidinol-phosphate aminotransferase OS=Pseudomonas putida (strain BIRD-1) GN=PPUBIRD1_1020 SV=1 UP=UP000008715:Chromosome	embl-cds:ADR58702		39 kDa		3	0	0	3	0	2
FabG_2 OS=Pseudomonas putida (strain BIRD-1) GN=fabG_2 SV=1 UP=UP000008715:Chromosome	embl-cds:ADR61298		25 kDa		2	0	0	3	0	3
GlyA OS=Pseudomonas putida (strain BIRD-1) GN=glyA SV=1 UP=UP000008715:Chromosome	embl-cds:ADR58052		45 kDa	TRUE	3	3	0	2	0	2
Phosphoribosylaminoimidazole carboxylase, catalytic subunit OS=Pseudomonas putida (strain BIRD-1) GN=PPUBIRD1_0004 SV=1 UP=UP000008715:Chromosome	embl-cds:ADR57715		17 kDa		2	0	0	4	0	0
OmpA/MotB domain protein OS=Pseudomonas putida (strain BIRD-1) GN=PPUBIRD1_1167 SV=1 UP=UP000008715:Chromosome	embl-cds:ADR58849		24 kDa		0	0	0	4	0	0
3-oxoacyl-(acyl carrier protein) synthase I OS=Pseudomonas putida (strain BIRD-1) GN=PPUBIRD1_1677 SV=1 UP=UP000008715:Chromosome	embl-cds:ADR59344		43 kDa		0	0	0	4	0	3
DnaK OS=Pseudomonas putida (strain BIRD-1) GN=dnaK SV=1 UP=UP000008715:Chromosome	embl-cds:ADR62002		69 kDa		0	2	0	3	0	2
Hypothetical protein, conserved OS=Pseudomonas putida (strain BIRD-1) GN=PPUBIRD1_3014 SV=1 UP=UP000008715:Chromosome	embl-cds:ADR60625		43 kDa		3	0	0	2	0	0
Extracellular solute-binding protein OS=Pseudomonas putida (strain BIRD-1) GN=PPUBIRD1_0935 SV=1 UP=UP000008715:Chromosome	embl-cds:ADR58619		60 kDa		3	0	0	2	0	0
FusA OS=Pseudomonas putida (strain BIRD-1) GN=fusA SV=1 UP=UP000008715:Chromosome	embl-cds:ADR58182		79 kDa		2	0	0	2	0	3
KatA OS=Pseudomonas putida (strain BIRD-1) GN=katA SV=1 UP=UP000008715:Chromosome	embl-cds:ADR58212		54 kDa		4	2	0	0	0	0
Bacterioferritin OS=Pseudomonas putida (strain BIRD-1) GN=PPUBIRD1_0519 SV=1 UP=UP000008715:Chromosome	embl-cds:ADR58213		18 kDa		3	0	0	4	0	0
Aldehyde oxidase and xanthine dehydrogenase, molybdopterin binding protein OS=Pseudomonas putida (strain BIRD-1) GN=PPUBIRD1_2166 SV=1 UP=UP000008715:Chromosome	embl-cds:ADR59805		81 kDa		0	0	0	6	0	0
O-acetylhomoserine aminocarboxypropyltransferase OS=Pseudomonas putida (strain BIRD-1) GN=PPUBIRD1_3155 SV=1 UP=UP000008715:Chromosome	embl-cds:ADR60760		45 kDa		3	0	0	4	0	0
AhpC OS=Pseudomonas putida (strain BIRD-1) GN=ahpC SV=1 UP=UP000008715:Chromosome	embl-cds:ADR60842		21 kDa		3	0	0	2	0	0
Surface antigen (D15) OS=Pseudomonas putida (strain BIRD-1) GN=PPUBIRD1_4016 SV=1 UP=UP000008715:Chromosome	embl-cds:ADR61599		87 kDa		4	0	0	2	0	0
Gamma-glutamyltranspeptidase OS=Pseudomonas putida (strain BIRD-1) GN=PPUBIRD1_4355 SV=1 UP=UP000008715:Chromosome	embl-cds:ADR61929		60 kDa		0	0	0	6	0	0
RbsB OS=Pseudomonas putida (strain BIRD-1) GN=rbsB SV=1 UP=UP000008715:Chromosome	embl-cds:ADR60823		34 kDa		0	0	0	2	0	4
OprL OS=Pseudomonas putida (strain BIRD-1) GN=oprL SV=1 UP=UP000008715:Chromosome	embl-cds:ADR58941		18 kDa		3	0	0	0	0	0
Hypothetical protein, conserved OS=Pseudomonas putida (strain BIRD-1) GN=PPUBIRD1_1287 SV=1 UP=UP000008715:Chromosome	embl-cds:ADR58967		7 kDa		2	0	0	2	0	0
Spore coat U domain protein OS=Pseudomonas putida (strain BIRD-1) GN=PPUBIRD1_3328 SV=1 UP=UP000008715:Chromosome	embl-cds:ADR60925		17 kDa		3	0	0	2	0	0
ArgC OS=Pseudomonas putida (strain BIRD-1) GN=argC SV=1 UP=UP000008715:Chromosome	embl-cds:ADR58163		36 kDa		0	0	0	2	0	2
RplA OS=Pseudomonas putida (strain BIRD-1) GN=rplA SV=1 UP=UP000008715:Chromosome	embl-cds:ADR58175		24 kDa		2	2	0	0	0	2
TktA OS=Pseudomonas putida (strain BIRD-1) GN=tktA SV=1 UP=UP000008715:Chromosome	embl-cds:ADR62307		72 kDa		0	3	0	2	0	0
Short chain dehydrogenase/reductase family oxidoreductase OS=Pseudomonas putida (strain BIRD-1) GN=PPUBIRD1_2951 SV=1 UP=UP000008715:Chromosome	embl-cds:ADR60563		28 kDa		2	2	0	0	0	2
Aminotransferase class-III OS=Pseudomonas putida (strain BIRD-1) GN=PPUBIRD1_1742 SV=1 UP=UP000008715:Chromosome	embl-cds:ADR59408		44 kDa		0	0	0	5	0	0
ArcC OS=Pseudomonas putida (strain BIRD-1) GN=arcC SV=1 UP=UP000008715:Chromosome	embl-cds:ADR58731		33 kDa		0	0	0	3	0	2
D-isomer specific 2-hydroxyacid dehydrogenase family protein OS=Pseudomonas putida (strain BIRD-1) GN=PPUBIRD1_3999 SV=1 UP=UP000008715:Chromosome	embl-cds:ADR61582		39 kDa		0	0	0	3	0	0
Surface adhesion protein, putative OS=Pseudomonas putida (strain BIRD-1) GN=PPUBIRD1_0852 SV=1 UP=UP000008715:Chromosome	embl-cds:ADR58537		616 kDa		3	0	0	2	0	0
Omega-amino acid--pyruvate aminotransferase OS=Pseudomonas putida (strain BIRD-1) GN=PPUBIRD1_0646 SV=1 UP=UP000008715:Chromosome	embl-cds:ADR58336		49 kDa		3	0	0	3	0	0
HupB OS=Pseudomonas putida (strain BIRD-1) GN=hupB SV=1 UP=UP000008715:Chromosome	embl-cds:ADR60977		9 kDa		0	0	0	2	0	0
Pgi OS=Pseudomonas putida (strain BIRD-1) GN=pgi SV=1 UP=UP000008715:Chromosome	embl-cds:ADR61975		61 kDa		0	2	0	0	0	0
CysM OS=Pseudomonas putida (strain BIRD-1) GN=cysM SV=1 UP=UP000008715:Chromosome	embl-cds:ADR61546		32 kDa		2	0	0	0	0	2
MurA OS=Pseudomonas putida (strain BIRD-1) GN=murA SV=1 UP=UP000008715:Chromosome	embl-cds:ADR58699		45 kDa		0	2	0	0	0	2
Outer membrane porin OS=Pseudomonas putida (strain BIRD-1) GN=PPUBIRD1_0844 SV=1 UP=UP000008715:Chromosome	embl-cds:ADR58529		49 kDa		4	0	0	0	0	0
AstB OS=Pseudomonas putida (strain BIRD-1) GN=astB SV=1 UP=UP000008715:Chromosome	embl-cds:ADR59098		49 kDa		0	0	0	3	0	0
Alcohol dehydrogenase, zinc-containing OS=Pseudomonas putida (strain BIRD-1) GN=PPUBIRD1_4513 SV=1 UP=UP000008715:Chromosome	embl-cds:ADR62080		36 kDa		0	0	0	3	0	0
VacJ family lipoprotein OS=Pseudomonas putida (strain BIRD-1) GN=PPUBIRD1_3491 SV=1 UP=UP000008715:Chromosome	embl-cds:ADR61084		26 kDa		3	0	0	2	0	0
Hypothetical protein, conserved OS=Pseudomonas putida (strain BIRD-1) GN=PPUBIRD1_0234 SV=1 UP=UP000008715:Chromosome	embl-cds:ADR57940		63 kDa		2	0	0	3	0	0
RND efflux system outer membrane lipoprotein OS=Pseudomonas putida (strain BIRD-1) GN=PPUBIRD1_2361 SV=1 UP=UP000008715:Chromosome	embl-cds:ADR59993		51 kDa		2	0	0	2	0	0
Putative reductase OS=Pseudomonas putida (strain BIRD-1) GN=PPUBIRD1_4331 SV=1 UP=UP000008715:Chromosome	embl-cds:ADR61906		44 kDa		0	0	0	0	0	3
RpsQ OS=Pseudomonas putida (strain BIRD-1) GN=rpsQ SV=1 UP=UP000008715:Chromosome	embl-cds:ADR58194		10 kDa		0	0	0	2	0	0
Hypothetical protein, conserved OS=Pseudomonas putida (strain BIRD-1) GN=PPUBIRD1_3865 SV=1 UP=UP000008715:Chromosome	embl-cds:ADR61452		43 kDa		2	3	0	0	0	0
GalU OS=Pseudomonas putida (strain BIRD-1) GN=galU SV=1 UP=UP000008715:Chromosome	embl-cds:ADR59607		31 kDa		0	0	0	2	0	0
Cysteine synthase A OS=Pseudomonas putida (strain BIRD-1) GN=PPUBIRD1_1328 SV=1 UP=UP000008715:Chromosome	embl-cds:ADR59007		34 kDa		0	0	0	2	0	2
Hypothetical protein, conserved OS=Pseudomonas putida (strain BIRD-1) GN=PPUBIRD1_4767 SV=1 UP=UP000008715:Chromosome	embl-cds:ADR62323		21 kDa		2	2	0	0	0	0
Alcohol dehydrogenase OS=Pseudomonas putida (strain BIRD-1) GN=PPUBIRD1_1896 SV=1 UP=UP000008715:Chromosome	embl-cds:ADR59556		35 kDa		0	0	0	2	0	0
ArgD OS=Pseudomonas putida (strain BIRD-1) GN=argD SV=1 UP=UP000008715:Chromosome	embl-cds:ADR59094		43 kDa		0	0	0	2	0	0
RplR OS=Pseudomonas putida (strain BIRD-1) GN=rplR SV=1 UP=UP000008715:Chromosome	embl-cds:ADR58201		13 kDa		0	0	0	2	0	2
LysM domain/BON superfamily protein OS=Pseudomonas putida (strain BIRD-1) GN=PPUBIRD1_0285 SV=1 UP=UP000008715:Chromosome	embl-cds:ADR57988		16 kDa		0	0	0	2	0	0
KdsA_2 OS=Pseudomonas putida (strain BIRD-1) GN=kdsA_2 SV=1 UP=UP000008715:Chromosome	embl-cds:ADR61587		31 kDa		0	2	0	2	0	0
Oxidoreductase, FMN-binding protein OS=Pseudomonas putida (strain BIRD-1) GN=PPUBIRD1_0340 SV=1 UP=UP000008715:Chromosome	embl-cds:ADR58041		76 kDa		0	2	0	0	0	0
PurT OS=Pseudomonas putida (strain BIRD-1) GN=purT SV=1 UP=UP000008715:Chromosome	embl-cds:ADR61684		43 kDa		0	0	0	0	0	2
Hypothetical protein, conserved OS=Pseudomonas putida (strain BIRD-1) GN=PPUBIRD1_1354 SV=1 UP=UP000008715:Chromosome	embl-cds:ADR59032		45 kDa		0	0	0	4	0	0
Extracellular solute-binding protein OS=Pseudomonas putida (strain BIRD-1) GN=PPUBIRD1_1965 SV=1 UP=UP000008715:Chromosome	embl-cds:ADR59613		37 kDa		0	0	0	3	0	0
AcdA OS=Pseudomonas putida (strain BIRD-1) GN=acdA SV=1 UP=UP000008715:Chromosome	embl-cds:ADR59934		42 kDa		0	3	0	0	0	0
Transport-associated protein OS=Pseudomonas putida (strain BIRD-1) GN=PPUBIRD1_4408 SV=1 UP=UP000008715:Chromosome	embl-cds:ADR61981		12 kDa		2	0	0	2	0	0
Outer membrane porin OS=Pseudomonas putida (strain BIRD-1) GN=PPUBIRD1_4138 SV=1 UP=UP000008715:Chromosome	embl-cds:ADR61719		47 kDa		2	0	0	0	0	0
Endoribonuclease L-PSP OS=Pseudomonas putida (strain BIRD-1) GN=PPUBIRD1_2296 SV=1 UP=UP000008715:Chromosome	embl-cds:ADR59930		14 kDa		0	0	0	0	0	2
Cluster of Allantoate amidohydrolase OS=Pseudomonas putida (strain BIRD-1) GN=PPUBIRD1_1786 SV=1 UP=UP000008715:Chromosome (embl-cds:ADR59449)	embl-cds:ADR59449		45 kDa	TRUE	0	0	0	3	0	0
PyrG OS=Pseudomonas putida (strain BIRD-1) GN=pyrG SV=1 UP=UP000008715:Chromosome	embl-cds:ADR61588		59 kDa		0	3	0	0	0	0
FadB_2 OS=Pseudomonas putida (strain BIRD-1) GN=fadB_2 SV=1 UP=UP000008715:Chromosome	embl-cds:ADR61029		28 kDa		0	0	0	3	0	0
GltB OS=Pseudomonas putida (strain BIRD-1) GN=gltB SV=1 UP=UP000008715:Chromosome	embl-cds:ADR62418		162 kDa		0	3	0	0	0	0
Extracellular solute-binding protein OS=Pseudomonas putida (strain BIRD-1) GN=PPUBIRD1_0933 SV=1 UP=UP000008715:Chromosome	embl-cds:ADR58617		59 kDa		0	0	0	3	0	0
Sugar ABC transporter, periplasmic sugar-binding protein OS=Pseudomonas putida (strain BIRD-1) GN=PPUBIRD1_2473 SV=1 UP=UP000008715:Chromosome	embl-cds:ADR60101		46 kDa		3	0	0	0	0	0
PpsA OS=Pseudomonas putida (strain BIRD-1) GN=ppsA SV=1 UP=UP000008715:Chromosome	embl-cds:ADR61164		84 kDa		0	3	0	0	0	0
Alcohol dehydrogenase OS=Pseudomonas putida (strain BIRD-1) GN=PPUBIRD1_0101 SV=1 UP=UP000008715:Chromosome	embl-cds:ADR57810		34 kDa		0	0	0	3	0	0
Hypothetical protein, conserved OS=Pseudomonas putida (strain BIRD-1) GN=PPUBIRD1_3379 SV=1 UP=UP000008715:Chromosome	embl-cds:ADR60974		10 kDa		0	0	0	2	0	0
Phosphoserine aminotransferase OS=Pseudomonas putida (strain BIRD-1) GN=PPUBIRD1_3845 SV=1 UP=UP000008715:Chromosome	embl-cds:ADR61432		37 kDa		0	0	0	2	0	0
TonB-dependent siderophore receptor OS=Pseudomonas putida (strain BIRD-1) GN=PPUBIRD1_0190 SV=1 UP=UP000008715:Chromosome	embl-cds:ADR57898		91 kDa		0	0	0	3	0	0
TonB-dependent copper receptor OS=Pseudomonas putida (strain BIRD-1) GN=PPUBIRD1_4625 SV=1 UP=UP000008715:Chromosome	embl-cds:ADR62186		75 kDa		0	0	0	3	0	0
PhzF family phenazine biosynthesis protein OS=Pseudomonas putida (strain BIRD-1) GN=PPUBIRD1_1536 SV=1 UP=UP000008715:Chromosome	embl-cds:ADR59207		28 kDa		0	0	0	2	0	0
N-succinylglutamate 5-semialdehyde dehydrogenase OS=Pseudomonas putida (strain BIRD-1) GN=PPUBIRD1_1424 SV=1 UP=UP000008715:Chromosome	embl-cds:ADR59097		51 kDa		0	0	0	2	0	0
Hypothetical protein, conserved OS=Pseudomonas putida (strain BIRD-1) GN=PPUBIRD1_4947 SV=1 UP=UP000008715:Chromosome	embl-cds:ADR62497		17 kDa		0	0	0	2	0	0
Fumarylacetoacetase OS=Pseudomonas putida (strain BIRD-1) GN=PPUBIRD1_4315 SV=1 UP=UP000008715:Chromosome	embl-cds:ADR61890		46 kDa		0	0	0	2	0	0
FabZ OS=Pseudomonas putida (strain BIRD-1) GN=fabZ SV=1 UP=UP000008715:Chromosome	embl-cds:ADR61596		17 kDa		0	0	0	2	0	0
IlvH OS=Pseudomonas putida (strain BIRD-1) GN=ilvH SV=1 UP=UP000008715:Chromosome	embl-cds:ADR61952		18 kDa		2	0	0	0	0	0
Alcohol dehydrogenase, zinc-containing OS=Pseudomonas putida (strain BIRD-1) GN=PPUBIRD1_3796 SV=1 UP=UP000008715:Chromosome	embl-cds:ADR61384		36 kDa		0	0	0	2	0	0
Acetyl-coenzyme A synthetase 1 OS=Pseudomonas putida (strain BIRD-1) GN=PPUBIRD1_1414 SV=1 UP=UP000008715:Chromosome	embl-cds:ADR59088		72 kDa		0	0	0	0	0	2
Regulator of ribonuclease activity A OS=Pseudomonas putida (strain BIRD-1) GN=PPUBIRD1_3568 SV=1 UP=UP000008715:Chromosome	embl-cds:ADR61161		18 kDa		0	0	0	2	0	0
Hypothetical protein, conserved OS=Pseudomonas putida (strain BIRD-1) GN=PPUBIRD1_0783 SV=1 UP=UP000008715:Chromosome	embl-cds:ADR58469		19 kDa		0	0	0	2	0	0
TpiA OS=Pseudomonas putida (strain BIRD-1) GN=tpiA SV=1 UP=UP000008715:Chromosome	embl-cds:ADR61990		26 kDa		0	0	0	2	0	0
Polysaccharide export protein OS=Pseudomonas putida (strain BIRD-1) GN=PPUBIRD1_3806 SV=1 UP=UP000008715:Chromosome	embl-cds:ADR61394		38 kDa		0	0	0	2	0	0
XdhB OS=Pseudomonas putida (strain BIRD-1) GN=xdhB SV=1 UP=UP000008715:Chromosome	embl-cds:ADR59246		87 kDa		0	0	0	2	0	0
Efp OS=Pseudomonas putida (strain BIRD-1) GN=efp SV=1 UP=UP000008715:Chromosome	embl-cds:ADR61345		21 kDa		0	0	0	2	0	0
AtpA OS=Pseudomonas putida (strain BIRD-1) GN=atpA SV=1 UP=UP000008715:Chromosome	embl-cds:ADR57771		55 kDa		0	2	0	0	0	0
Ppa OS=Pseudomonas putida (strain BIRD-1) GN=ppa SV=1 UP=UP000008715:Chromosome	embl-cds:ADR58278		19 kDa		0	0	0	2	0	0
ABC transporter, periplasmic polyamine-binding protein, putative OS=Pseudomonas putida (strain BIRD-1) GN=PPUBIRD1_0011 SV=1 UP=UP000008715:Chromosome	embl-cds:ADR57721		41 kDa		2	0	0	0	0	0
Putative lipoprotein OS=Pseudomonas putida (strain BIRD-1) GN=PPUBIRD1_0799 SV=1 UP=UP000008715:Chromosome	embl-cds:ADR58485		20 kDa		0	0	0	2	0	0
ThiJ/PfpI domain protein OS=Pseudomonas putida (strain BIRD-1) GN=PPUBIRD1_2357 SV=1 UP=UP000008715:Chromosome	embl-cds:ADR59989		25 kDa		0	0	0	2	0	0
Iron ABC transporter, periplasmic iron-binding protein, putative OS=Pseudomonas putida (strain BIRD-1) GN=PPUBIRD1_4671 SV=1 UP=UP000008715:Chromosome	embl-cds:ADR62230		37 kDa		0	0	0	2	0	0
Acetolactate synthase OS=Pseudomonas putida (strain BIRD-1) GN=PPUBIRD1_1200 SV=1 UP=UP000008715:Chromosome	embl-cds:ADR58882		47 kDa		0	0	0	2	0	0
AspS OS=Pseudomonas putida (strain BIRD-1) GN=aspS SV=1 UP=UP000008715:Chromosome	embl-cds:ADR58930		67 kDa		0	0	0	2	0	0
PfpI OS=Pseudomonas putida (strain BIRD-1) GN=pfpI SV=1 UP=UP000008715:Chromosome	embl-cds:ADR60561		19 kDa		0	0	0	2	0	0
XdhA OS=Pseudomonas putida (strain BIRD-1) GN=xdhA SV=1 UP=UP000008715:Chromosome	embl-cds:ADR59247		53 kDa		0	0	0	2	0	0

## Sheet: S1c. BIRD+exo db plant pot MEP
					Total Unique peptide count
Identified Proteins (224/249)	Accession Number	Alternate ID	Molecular Weight	Protein Group	Pot 1	Pot 2	Pot 3	Pot 4	Pot 5	Pot 6
KatE OS=Pseudomonas putida (strain BIRD-1) GN=katE SV=1 UP=UP000008715:Chromosome	embl-cds:ADR57852		78 kDa		23	14	0	31	0	13
GabT OS=Pseudomonas putida (strain BIRD-1) GN=gabT SV=1 UP=UP000008715:Chromosome	embl-cds:ADR57943		45 kDa		15	14	0	19	0	12
Flagellin OS=Pseudomonas putida (strain BIRD-1) GN=PPUBIRD1_1465 SV=1 UP=UP000008715:Chromosome	embl-cds:ADR59137		48 kDa		14	15	0	18	0	16
LpdG OS=Pseudomonas putida (strain BIRD-1) GN=lpdG SV=1 UP=UP000008715:Chromosome	embl-cds:ADR59333		50 kDa		16	10	0	16	0	10
Isocitrate lyase OS=Pseudomonas putida (strain BIRD-1) GN=PPUBIRD1_1734 SV=1 UP=UP000008715:Chromosome	embl-cds:ADR59400		49 kDa		15	11	0	11	0	8
OprF OS=Pseudomonas putida (strain BIRD-1) GN=oprF SV=1 UP=UP000008715:Chromosome	embl-cds:ADR61156 (+22)		37 kDa	TRUE	14	5	0	13	0	7
ArcA OS=Pseudomonas putida (strain BIRD-1) GN=arcA SV=1 UP=UP000008715:Chromosome	embl-cds:ADR58733		46 kDa		9	4	0	13	0	10
OprH OS=Pseudomonas putida (strain BIRD-1) GN=oprH SV=1 UP=UP000008715:Chromosome	embl-cds:ADR58908		21 kDa		12	0	0	12	0	7
AapJ OS=Pseudomonas putida (strain BIRD-1) GN=aapJ SV=1 UP=UP000008715:Chromosome	embl-cds:ADR61840		36 kDa		13	7	0	16	0	3
Aldehyde dehydrogenase family protein OS=Pseudomonas putida (strain BIRD-1) GN=PPUBIRD1_5052 SV=1 UP=UP000008715:Chromosome	embl-cds:ADR62599		53 kDa		10	2	0	16	0	5
AcnA OS=Pseudomonas putida (strain BIRD-1) GN=acnA SV=1 UP=UP000008715:Chromosome	embl-cds:ADR61132		99 kDa		3	3	0	16	0	11
ArgI OS=Pseudomonas putida (strain BIRD-1) GN=argI SV=1 UP=UP000008715:Chromosome	embl-cds:ADR58732		38 kDa		7	6	0	10	0	8
GroEL OS=Pseudomonas putida (strain BIRD-1) GN=groEL SV=1 UP=UP000008715:Chromosome	embl-cds:ADR61779		57 kDa		9	5	0	8	0	5
Adenosylhomocysteinase OS=Pseudomonas putida (strain BIRD-1) GN=PPUBIRD1_4761 SV=1 UP=UP000008715:Chromosome	embl-cds:ADR62318		51 kDa		6	5	0	10	0	7
RibH OS=Pseudomonas putida (strain BIRD-1) GN=ribH SV=1 UP=UP000008715:Chromosome	embl-cds:ADR58250		16 kDa		5	6	0	7	0	4
Hypothetical protein, conserved OS=Pseudomonas putida (strain BIRD-1) GN=PPUBIRD1_0811 SV=1 UP=UP000008715:Chromosome	embl-cds:ADR58497		68 kDa		6	3	0	8	0	5
Hypothetical protein, conserved OS=Pseudomonas putida (strain BIRD-1) GN=PPUBIRD1_0812 SV=1 UP=UP000008715:Chromosome	embl-cds:ADR58498		51 kDa		6	2	0	12	0	6
Ferritin Dps family protein OS=Pseudomonas putida (strain BIRD-1) GN=PPUBIRD1_1247 SV=1 UP=UP000008715:Chromosome	embl-cds:ADR58927		18 kDa		7	4	0	7	0	5
Bfr OS=Pseudomonas putida (strain BIRD-1) GN=bfr SV=1 UP=UP000008715:Chromosome	embl-cds:ADR58814		18 kDa		6	0	0	9	0	2
Extracellular solute-binding protein, family 1 OS=Pseudomonas putida (strain BIRD-1) GN=PPUBIRD1_3389 SV=1 UP=UP000008715:Chromosome	embl-cds:ADR60984		65 kDa		10	0	0	12	0	3
BraC-like_2532638193livJ1L-leucine-bindingprotein/L-isoleucine-bindingprotein/L-valine-bindingprotein[PseudomonasputidaLS46:ALPV02000017]	BraC-like_2532638193livJ1L-leucine-bindingprotein/L-isoleucine-bindingprotein/L-valine-bindingprotein[PseudomonasputidaLS46:ALPV02000017]		?	TRUE	10	4	0	14	0	4
GabD OS=Pseudomonas putida (strain BIRD-1) GN=gabD SV=1 UP=UP000008715:Chromosome	embl-cds:ADR57942		52 kDa		7	5	0	7	0	6
MaeB OS=Pseudomonas putida (strain BIRD-1) GN=maeB SV=1 UP=UP000008715:Chromosome	embl-cds:ADR62427		45 kDa		5	6	0	8	0	6
Isochorismatase superfamily hydrolase OS=Pseudomonas putida (strain BIRD-1) GN=PPUBIRD1_0754 SV=1 UP=UP000008715:Chromosome	embl-cds:ADR58440		23 kDa		8	0	0	10	0	2
GlyA_2 OS=Pseudomonas putida (strain BIRD-1) GN=glyA_2 SV=1 UP=UP000008715:Chromosome	embl-cds:ADR58399		45 kDa	TRUE	6	5	0	5	0	3
Extracellular solute-binding protein OS=Pseudomonas putida (strain BIRD-1) GN=PPUBIRD1_1121 SV=1 UP=UP000008715:Chromosome	embl-cds:ADR58803		33 kDa		9	0	0	8	0	5
IlvC OS=Pseudomonas putida (strain BIRD-1) GN=ilvC SV=1 UP=UP000008715:Chromosome	embl-cds:ADR61951		36 kDa		8	5	0	4	0	3
Isocitrate dehydrogenase [NADP] OS=Pseudomonas putida (strain BIRD-1) GN=PPUBIRD1_1802 SV=1 UP=UP000008715:Chromosome	embl-cds:ADR59465		80 kDa		8	4	0	8	0	3
GlnA OS=Pseudomonas putida (strain BIRD-1) GN=glnA SV=1 UP=UP000008715:Chromosome	embl-cds:ADR62388		52 kDa		4	7	0	6	0	4
TrxB OS=Pseudomonas putida (strain BIRD-1) GN=trxB SV=1 UP=UP000008715:Chromosome	embl-cds:ADR58515		34 kDa		6	0	0	6	0	3
5-dehydro-4-deoxyglucarate dehydratase OS=Pseudomonas putida (strain BIRD-1) GN=PPUBIRD1_2193 SV=1 UP=UP000008715:Chromosome	embl-cds:ADR59830		33 kDa		5	3	0	8	0	0
Isocitrate dehydrogenase [NADP] OS=Pseudomonas putida (strain BIRD-1) GN=PPUBIRD1_1803 SV=1 UP=UP000008715:Chromosome	embl-cds:ADR59466		46 kDa		5	2	0	8	0	3
OmpA/MotB domain protein OS=Pseudomonas putida (strain BIRD-1) GN=PPUBIRD1_4057 SV=1 UP=UP000008715:Chromosome	embl-cds:ADR61639		29 kDa		5	3	0	8	0	2
Extracellular solute-binding protein OS=Pseudomonas putida (strain BIRD-1) GN=PPUBIRD1_0936 SV=1 UP=UP000008715:Chromosome	embl-cds:ADR58620		60 kDa		2	3	0	9	0	2
Ornithine decarboxylase OS=Pseudomonas putida (strain BIRD-1) GN=PPUBIRD1_0915 SV=1 UP=UP000008715:Chromosome	embl-cds:ADR58599		44 kDa		4	8	0	4	0	2
GltA OS=Pseudomonas putida (strain BIRD-1) GN=gltA SV=1 UP=UP000008715:Chromosome	embl-cds:ADR59326		48 kDa		2	3	0	4	0	2
Est OS=Pseudomonas putida (strain BIRD-1) GN=est SV=1 UP=UP000008715:Chromosome	embl-cds:ADR59456		30 kDa		3	2	0	8	0	3
OprD OS=Pseudomonas putida (strain BIRD-1) GN=oprD SV=1 UP=UP000008715:Chromosome	embl-cds:ADR58923 (+2)		46 kDa	TRUE	7	3	0	10	0	5
Aldehyde dehydrogenase OS=Pseudomonas putida (strain BIRD-1) GN=PPUBIRD1_0594 SV=1 UP=UP000008715:Chromosome	embl-cds:ADR58285		55 kDa	TRUE	8	5	0	9	0	4
Malate dehydrogenase OS=Pseudomonas putida (strain BIRD-1) GN=PPUBIRD1_0698 SV=1 UP=UP000008715:Chromosome	embl-cds:ADR58386		33 kDa		0	0	0	12	0	2
SucC OS=Pseudomonas putida (strain BIRD-1) GN=sucC SV=1 UP=UP000008715:Chromosome	embl-cds:ADR59334		41 kDa		2	6	0	5	0	4
ChrR OS=Pseudomonas putida (strain BIRD-1) GN=chrR SV=1 UP=UP000008715:Chromosome	embl-cds:ADR59378		20 kDa		3	2	0	7	0	5
PotF_2 OS=Pseudomonas putida (strain BIRD-1) GN=potF_2 SV=1 UP=UP000008715:Chromosome	embl-cds:ADR62524		40 kDa		7	0	0	8	0	0
Outer membrane porin OS=Pseudomonas putida (strain BIRD-1) GN=PPUBIRD1_0260 SV=1 UP=UP000008715:Chromosome	embl-cds:ADR57964 (+10)		48 kDa	TRUE	6	2	0	6	0	3
2518269684D461DRAFT_02552PQQ-dependentdehydrogenase,methanol/ethanolfamily[Variovoraxparadoxus4MFCol3.1:D461DRAFT_scaffold00006.6]	2518269684D461DRAFT_02552PQQ-dependentdehydrogenase,methanol/ethanolfamily[Variovoraxparadoxus4MFCol3.1:D461DRAFT_scaffold00006.6] (+2)		?		0	0	0	11	0	0
PdxJ OS=Pseudomonas putida (strain BIRD-1) GN=pdxJ SV=1 UP=UP000008715:Chromosome	embl-cds:ADR61702		27 kDa		3	4	0	4	0	3
Eno OS=Pseudomonas putida (strain BIRD-1) GN=eno SV=1 UP=UP000008715:Chromosome	embl-cds:ADR61586		45 kDa		2	2	0	6	0	2
Ndk OS=Pseudomonas putida (strain BIRD-1) GN=ndk SV=1 UP=UP000008715:Chromosome	embl-cds:ADR58584		15 kDa		4	0	0	3	0	2
Sugar ABC transporter, periplasmic sugar-binding protein OS=Pseudomonas putida (strain BIRD-1) GN=PPUBIRD1_1065 SV=1 UP=UP000008715:Chromosome	embl-cds:ADR58747		46 kDa		4	2	0	8	0	0
17 kDa surface antigen OS=Pseudomonas putida (strain BIRD-1) GN=PPUBIRD1_1177 SV=1 UP=UP000008715:Chromosome	embl-cds:ADR58859		16 kDa		6	0	0	4	0	2
NLPA lipoprotein OS=Pseudomonas putida (strain BIRD-1) GN=PPUBIRD1_0140 SV=1 UP=UP000008715:Chromosome	embl-cds:ADR57849		28 kDa		2	0	0	7	0	2
Superoxide dismutase OS=Pseudomonas putida (strain BIRD-1) GN=PPUBIRD1_0966 SV=1 UP=UP000008715:Chromosome	embl-cds:ADR58650		22 kDa		3	0	0	4	0	2
Branched-chain amino acid aminotransferase OS=Pseudomonas putida (strain BIRD-1) GN=PPUBIRD1_2284 SV=1 UP=UP000008715:Chromosome	embl-cds:ADR59918		37 kDa		2	0	0	9	0	0
Glucose-methanol-choline oxidoreductase OS=Pseudomonas putida (strain BIRD-1) GN=PPUBIRD1_3956 SV=1 UP=UP000008715:Chromosome	embl-cds:ADR61539		81 kDa		3	0	0	11	0	0
SucD OS=Pseudomonas putida (strain BIRD-1) GN=sucD SV=1 UP=UP000008715:Chromosome	embl-cds:ADR59335		30 kDa		2	3	0	3	0	3
OprG OS=Pseudomonas putida (strain BIRD-1) GN=oprG SV=1 UP=UP000008715:Chromosome	embl-cds:ADR58237		24 kDa		5	0	0	2	0	3
Aldehyde dehydrogenase family protein OS=Pseudomonas putida (strain BIRD-1) GN=PPUBIRD1_5072 SV=1 UP=UP000008715:Chromosome	embl-cds:ADR62619		53 kDa		5	0	0	4	0	2
Amino acid ABC transporter, periplasmic amino acid-binding protein OS=Pseudomonas putida (strain BIRD-1) GN=PPUBIRD1_0308 SV=1 UP=UP000008715:Chromosome	embl-cds:ADR58011		28 kDa		7	0	0	5	0	0
Membrane dipeptidase OS=Pseudomonas putida (strain BIRD-1) GN=PPUBIRD1_0338 SV=1 UP=UP000008715:Chromosome	embl-cds:ADR58039		36 kDa		5	3	0	3	0	0
Methylmalonate-semialdehyde dehydrogenase OS=Pseudomonas putida (strain BIRD-1) GN=PPUBIRD1_4365 SV=1 UP=UP000008715:Chromosome	embl-cds:ADR61939		54 kDa		3	0	0	5	0	0
Substrate-binding region of ABC-type glycine betaine transport system OS=Pseudomonas putida (strain BIRD-1) GN=PPUBIRD1_3876 SV=1 UP=UP000008715:Chromosome	embl-cds:ADR61462 (+11)		31 kDa	TRUE	6	0	0	5	0	0
Catalase-peroxidase OS=Pseudomonas putida (strain BIRD-1) GN=PPUBIRD1_2060 SV=1 UP=UP000008715:Chromosome	embl-cds:ADR59706		82 kDa		0	0	0	9	0	2
BetB OS=Pseudomonas putida (strain BIRD-1) GN=betB SV=1 UP=UP000008715:Chromosome	embl-cds:ADR62405		53 kDa		3	0	0	4	0	2
BraC-like_2638914760livJaminoacid/amideABCtransportersubstrate-bindingprotein,HAATfamily[PseudomonasmandeliiLMG21607:Ga0079823_11]	BraC-like_2638914760livJaminoacid/amideABCtransportersubstrate-bindingprotein,HAATfamily[PseudomonasmandeliiLMG21607:Ga0079823_11]		?	TRUE	7	7	0	7	0	2
Extracellular solute-binding protein OS=Pseudomonas putida (strain BIRD-1) GN=PPUBIRD1_4073 SV=1 UP=UP000008715:Chromosome	embl-cds:ADR61655		42 kDa		4	0	0	5	0	0
Pgk OS=Pseudomonas putida (strain BIRD-1) GN=pgk SV=1 UP=UP000008715:Chromosome	embl-cds:ADR62305		40 kDa		3	0	0	4	0	0
PckA OS=Pseudomonas putida (strain BIRD-1) GN=pckA SV=1 UP=UP000008715:Chromosome	embl-cds:ADR57983		56 kDa		2	3	0	4	0	0
OprD_like-2511321486PMI29_04352imipenem/basicaminoacid-specificoutermembranepore[Pseudomonassp.GM49:PMI29_NODE_289_len_6624_cov_151_502716.232]	OprD_like-2511321486PMI29_04352imipenem/basicaminoacid-specificoutermembranepore[Pseudomonassp.GM49:PMI29_NODE_289_len_6624_cov_151_502716.232]		?	TRUE	9	3	0	8	0	0
BraC-like_2532511287braCL-leucine-bindingprotein/L-isoleucine-bindingprotein/L-valine-bindingprotein[Pseudomonassp.M47T1:AJWX01000021]	BraC-like_2532511287braCL-leucine-bindingprotein/L-isoleucine-bindingprotein/L-valine-bindingprotein[Pseudomonassp.M47T1:AJWX01000021]		?	TRUE	5	3	0	5	0	2
Amidohydrolase 3 OS=Pseudomonas putida (strain BIRD-1) GN=PPUBIRD1_5046 SV=1 UP=UP000008715:Chromosome	embl-cds:ADR62593		73 kDa		2	0	0	6	0	0
DapA_2 OS=Pseudomonas putida (strain BIRD-1) GN=dapA_2 SV=1 UP=UP000008715:Chromosome	embl-cds:ADR58955		32 kDa		2	0	0	3	0	0
Glutaminase-asparaginase OS=Pseudomonas putida (strain BIRD-1) GN=PPUBIRD1_3225 SV=1 UP=UP000008715:Chromosome	embl-cds:ADR60824		39 kDa		0	0	0	4	0	4
OprD_like-2618658966oprQoutermembraneporin,OprDfamily[Pseudomonassp.WCS358:Ga0055312_15]	OprD_like-2618658966oprQoutermembraneporin,OprDfamily[Pseudomonassp.WCS358:Ga0055312_15] (+1)		?		4	0	0	4	0	0
BraC-like_2609757084Ga0070142_101160branched-chainaminoacidtransportsystemsubstrate-bindingprotein[Variovoraxsp.OK605:Ga0070142_101]	BraC-like_2609757084Ga0070142_101160branched-chainaminoacidtransportsystemsubstrate-bindingprotein[Variovoraxsp.OK605:Ga0070142_101]		?		0	0	0	7	0	0
OprF_like-2640091816Ga0074678_3598OmpA-OmpFporin,OOPfamily[PseudomonaspalleronianaBS3265:Ga0074678_12]	OprF_like-2640091816Ga0074678_3598OmpA-OmpFporin,OOPfamily[PseudomonaspalleronianaBS3265:Ga0074678_12]		?	TRUE	11	0	0	4	0	0
Membrane protein involved in aromatic hydrocarbon degradation OS=Pseudomonas putida (strain BIRD-1) GN=PPUBIRD1_3928 SV=1 UP=UP000008715:Chromosome	embl-cds:ADR61513		46 kDa		4	0	0	5	0	0
Hypothetical protein, conserved OS=Pseudomonas putida (strain BIRD-1) GN=PPUBIRD1_3630 SV=1 UP=UP000008715:Chromosome	embl-cds:ADR61220		39 kDa		0	0	0	4	0	3
Ivd OS=Pseudomonas putida (strain BIRD-1) GN=ivd SV=1 UP=UP000008715:Chromosome	embl-cds:ADR59426		43 kDa		3	0	0	2	0	0
PyrC OS=Pseudomonas putida (strain BIRD-1) GN=pyrC SV=1 UP=UP000008715:Chromosome	embl-cds:ADR58818		38 kDa		2	0	0	3	0	0
Hypothetical protein, conserved OS=Pseudomonas putida (strain BIRD-1) GN=PPUBIRD1_2333 SV=1 UP=UP000008715:Chromosome	embl-cds:ADR59965		42 kDa		4	0	0	2	0	0
GlcB OS=Pseudomonas putida (strain BIRD-1) GN=glcB SV=1 UP=UP000008715:Chromosome	embl-cds:ADR58087		78 kDa		2	0	0	4	0	3
ChiA-2615526833T16H5.170Thhalv10025464m[Eutremasalsugineum:scaffold_1]	ChiA-2615526833T16H5.170Thhalv10025464m[Eutremasalsugineum:scaffold_1]		?		2	0	0	4	0	3
Amino acid ABC transporter, periplasmic amino acid-binding protein OS=Pseudomonas putida (strain BIRD-1) GN=PPUBIRD1_4812 SV=1 UP=UP000008715:Chromosome	embl-cds:ADR62366		30 kDa		2	0	0	5	0	2
Hypothetical protein, conserved OS=Pseudomonas putida (strain BIRD-1) GN=PPUBIRD1_3958 SV=1 UP=UP000008715:Chromosome	embl-cds:ADR61541		48 kDa		4	0	0	3	0	0
BraC-like_2588719932livJL-leucine-bindingprotein/L-isoleucine-bindingprotein/L-valine-bindingprotein[LeclerciaadecarboxylataLeclerc1783,ATCC23216:JMPM01000076]	BraC-like_2588719932livJL-leucine-bindingprotein/L-isoleucine-bindingprotein/L-valine-bindingprotein[LeclerciaadecarboxylataLeclerc1783,ATCC23216:JMPM01000076]		?	TRUE	4	2	0	5	0	0
BraC-like_2506695694EcWSU1_02844aminoacid/amideABCtransportersubstrate-bindingprotein,HAATfamily[EnterobactercloacaeEcWSU1:CP002886]	BraC-like_2506695694EcWSU1_02844aminoacid/amideABCtransportersubstrate-bindingprotein,HAATfamily[EnterobactercloacaeEcWSU1:CP002886] (+62)		?		2	0	0	2	0	0
ClpP OS=Pseudomonas putida (strain BIRD-1) GN=clpP SV=1 UP=UP000008715:Chromosome	embl-cds:ADR60980		21 kDa		0	0	0	2	0	0
PQQ_like-2645056323Ga0102368_10916PQQ-dependentdehydrogenase,methanol/ethanolfamily[Massiliasp.Leaf139:Ga0102368_109]	PQQ_like-2645056323Ga0102368_10916PQQ-dependentdehydrogenase,methanol/ethanolfamily[Massiliasp.Leaf139:Ga0102368_109]		?	TRUE	4	0	0	4	0	2
Extracellular ligand-binding receptor OS=Pseudomonas putida (strain BIRD-1) GN=PPUBIRD1_4654 SV=1 UP=UP000008715:Chromosome	embl-cds:ADR62215 (+12)		40 kDa	TRUE	9	3	0	11	0	6
OprD_like-2553048472C432DRAFT_03575imipenem/basicaminoacid-specificoutermembranepore[PseudomonasfluorescensBS2:C432DRAFT_AMZG01000025_1.25]	OprD_like-2553048472C432DRAFT_03575imipenem/basicaminoacid-specificoutermembranepore[PseudomonasfluorescensBS2:C432DRAFT_AMZG01000025_1.25] (+4)		?	TRUE	7	0	0	2	0	0
BraC-like_2550694691HLUSIDRAFT_02453aminoacid/amideABCtransportersubstrate-bindingprotein,HAATfamily(TC3.A.1.4.-)[HerbaspirillumlusitanumP6-12:HLUSIDRAFT_AJHH01000384_1.384]	BraC-like_2550694691HLUSIDRAFT_02453aminoacid/amideABCtransportersubstrate-bindingprotein,HAATfamily(TC3.A.1.4.-)[HerbaspirillumlusitanumP6-12:HLUSIDRAFT_AJHH01000384_1.384] (+1)		?		3	0	0	3	0	0
ABC-type Fe3+ transport system periplasmic component-like protein OS=Pseudomonas putida (strain BIRD-1) GN=PPUBIRD1_3891 SV=1 UP=UP000008715:Chromosome	embl-cds:ADR61477 (+11)		39 kDa		3	0	0	4	0	0
Transaldolase OS=Pseudomonas putida (strain BIRD-1) GN=PPUBIRD1_3486 SV=1 UP=UP000008715:Chromosome	embl-cds:ADR61079		34 kDa		2	0	0	6	0	0
Hypothetical protein, conserved OS=Pseudomonas putida (strain BIRD-1) GN=PPUBIRD1_2263 SV=1 UP=UP000008715:Chromosome	embl-cds:ADR59899		32 kDa		2	0	0	4	0	0
OprD_like-2553049498C432DRAFT_04602outermembraneporin,OprDfamily[PseudomonasfluorescensBS2:C432DRAFT_AMZG01000039_1.39]	OprD_like-2553049498C432DRAFT_04602outermembraneporin,OprDfamily[PseudomonasfluorescensBS2:C432DRAFT_AMZG01000039_1.39]		?	TRUE	8	0	0	0	0	0
Branched-chain amino acid ABC transporter, periplasmic amino acid-binding protein, putative OS=Pseudomonas putida (strain BIRD-1) GN=PPUBIRD1_4628 SV=1 UP=UP000008715:Chromosome	embl-cds:ADR62189		46 kDa		3	0	0	2	0	0
Phosphoribosylformylglycinamidine synthase OS=Pseudomonas putida (strain BIRD-1) GN=PPUBIRD1_1087 SV=1 UP=UP000008715:Chromosome	embl-cds:ADR58769		141 kDa		0	0	0	3	0	2
BraC-like_2521887737livJ1L-leucine-bindingprotein/L-isoleucine-bindingprotein/L-valine-bindingprotein[Pseudomonassp.LAIL14HWK12:I8:F588DRAFT_scaffold00008.8]	BraC-like_2521887737livJ1L-leucine-bindingprotein/L-isoleucine-bindingprotein/L-valine-bindingprotein[Pseudomonassp.LAIL14HWK12:I8:F588DRAFT_scaffold00008.8] (+2)		?	TRUE	7	5	0	8	0	2
BraC-like_2585212762braCL-leucine-bindingprotein/L-isoleucine-bindingprotein/L-valine-bindingprotein[Pseudomonassp.PTA1:EW80DRAFT_scaffold00009.9]	BraC-like_2585212762braCL-leucine-bindingprotein/L-isoleucine-bindingprotein/L-valine-bindingprotein[Pseudomonassp.PTA1:EW80DRAFT_scaffold00009.9] (+1)		?	TRUE	4	7	0	5	0	2
FadB_3 OS=Pseudomonas putida (strain BIRD-1) GN=fadB_3 SV=1 UP=UP000008715:Chromosome	embl-cds:ADR61111		77 kDa		2	2	0	3	0	0
Polyribonucleotide nucleotidyltransferase OS=Pseudomonas putida (strain BIRD-1) GN=PPUBIRD1_4409 SV=1 UP=UP000008715:Chromosome	embl-cds:ADR61982		75 kDa		3	2	0	2	0	0
Tuf_2 OS=Pseudomonas putida (strain BIRD-1) GN=tuf_2 SV=1 UP=UP000008715:Chromosome	embl-cds:ADR58183		43 kDa		0	0	0	4	0	2
HemL OS=Pseudomonas putida (strain BIRD-1) GN=hemL SV=1 UP=UP000008715:Chromosome	embl-cds:ADR62130		45 kDa		0	0	0	3	0	2
BraC-like_2520532358G373DRAFT_02385aminoacid/amideABCtransportersubstrate-bindingprotein,HAATfamily[Arthrobactersp.49Tsu3.1M3:G373DRAFT_scaffold00009.9]	BraC-like_2520532358G373DRAFT_02385aminoacid/amideABCtransportersubstrate-bindingprotein,HAATfamily[Arthrobactersp.49Tsu3.1M3:G373DRAFT_scaffold00009.9] (+1)		?	TRUE	5	0	0	0	0	0
Gap OS=Pseudomonas putida (strain BIRD-1) GN=gap SV=1 UP=UP000008715:Chromosome	embl-cds:ADR58741		36 kDa		2	3	0	0	0	0
Gap_2 OS=Pseudomonas putida (strain BIRD-1) GN=gap_2 SV=1 UP=UP000008715:Chromosome	embl-cds:ADR61098		52 kDa		0	0	0	4	0	3
AcoB OS=Pseudomonas putida (strain BIRD-1) GN=acoB SV=1 UP=UP000008715:Chromosome	embl-cds:ADR58294		37 kDa		5	0	0	2	0	0
TyrB_2 OS=Pseudomonas putida (strain BIRD-1) GN=tyrB_2 SV=1 UP=UP000008715:Chromosome	embl-cds:ADR61285		43 kDa		0	0	0	4	0	2
D-hydantoinase/dihydropyrimidinase OS=Pseudomonas putida (strain BIRD-1) GN=PPUBIRD1_1784 SV=1 UP=UP000008715:Chromosome	embl-cds:ADR59447		52 kDa		0	0	0	5	0	0
Dienelactone hydrolase OS=Pseudomonas putida (strain BIRD-1) GN=PPUBIRD1_1674 SV=1 UP=UP000008715:Chromosome	embl-cds:ADR59341		26 kDa		0	0	0	5	0	0
PepN OS=Pseudomonas putida (strain BIRD-1) GN=pepN SV=1 UP=UP000008715:Chromosome	embl-cds:ADR61224		100 kDa		0	0	0	6	0	0
2637586090Ga0078360_10221240-residueYVTNfamilybeta-propellerrepeat-containingprotein[Leclerciaadecarboxylatastrain:KY2:Ga0078360_102]	2637586090Ga0078360_10221240-residueYVTNfamilybeta-propellerrepeat-containingprotein[Leclerciaadecarboxylatastrain:KY2:Ga0078360_102]		?	TRUE	3	0	0	0	0	0
GuaA OS=Pseudomonas putida (strain BIRD-1) GN=guaA SV=1 UP=UP000008715:Chromosome	embl-cds:ADR58764		58 kDa		2	0	0	2	0	0
PurA OS=Pseudomonas putida (strain BIRD-1) GN=purA SV=1 UP=UP000008715:Chromosome	embl-cds:ADR62234		47 kDa		0	2	0	2	0	0
BraC-like_2518343634livKL-leucine-bindingprotein/L-isoleucine-bindingprotein/L-valine-bindingprotein[PhotorhabdustemperatakhaniiNC19:PTE_gnl_UNH_Scaf_6.6]	BraC-like_2518343634livKL-leucine-bindingprotein/L-isoleucine-bindingprotein/L-valine-bindingprotein[PhotorhabdustemperatakhaniiNC19:PTE_gnl_UNH_Scaf_6.6] (+3)		?	TRUE	2	2	0	2	0	2
MetK OS=Pseudomonas putida (strain BIRD-1) GN=metK SV=1 UP=UP000008715:Chromosome	embl-cds:ADR62309		43 kDa		0	0	0	2	0	2
BraC-like_2633437457braCL-leucine-bindingprotein/L-isoleucine-bindingprotein/L-valine-bindingprotein[Pseudomonassp.PA3G8:Ga0070812_105]	BraC-like_2633437457braCL-leucine-bindingprotein/L-isoleucine-bindingprotein/L-valine-bindingprotein[Pseudomonassp.PA3G8:Ga0070812_105] (+2)		?	TRUE	3	5	0	6	0	2
Azurin OS=Pseudomonas putida (strain BIRD-1) GN=PPUBIRD1_4658 SV=1 UP=UP000008715:Chromosome	embl-cds:ADR62219		16 kDa		2	0	0	2	0	0
Glutathione reductase OS=Pseudomonas putida (strain BIRD-1) GN=PPUBIRD1_1960 SV=1 UP=UP000008715:Chromosome	embl-cds:ADR59608		49 kDa		2	0	0	2	0	2
CarB OS=Pseudomonas putida (strain BIRD-1) GN=carB SV=1 UP=UP000008715:Chromosome	embl-cds:ADR61998		118 kDa		0	2	0	2	0	2
LeuB OS=Pseudomonas putida (strain BIRD-1) GN=leuB SV=1 UP=UP000008715:Chromosome	embl-cds:ADR61270		39 kDa		3	0	0	2	0	0
Polyamine ABC transporter, periplasmic polyamine-binding protein OS=Pseudomonas putida (strain BIRD-1) GN=PPUBIRD1_0450 SV=1 UP=UP000008715:Chromosome	embl-cds:ADR58144		38 kDa		4	0	0	0	0	0
BraC-like_2643799047Ga0102159_110130branched-chainaminoacidtransportsystemsubstrate-bindingprotein[Massiliasp.Root1485:Ga0102159_110]	BraC-like_2643799047Ga0102159_110130branched-chainaminoacidtransportsystemsubstrate-bindingprotein[Massiliasp.Root1485:Ga0102159_110]		?	TRUE	7	0	0	4	0	0
Dihydrodipicolinate synthetase OS=Pseudomonas putida (strain BIRD-1) GN=PPUBIRD1_1293 SV=1 UP=UP000008715:Chromosome	embl-cds:ADR58973		34 kDa		2	0	0	3	0	0
OprD_like-2511314407PMI28_03247outermembraneporin,OprDfamily[Pseudomonassp.GM48:PMI28_GM48_GCCAAT_L004_R1_006_paired_trimmed_paired_contig_101.101]	OprD_like-2511314407PMI28_03247outermembraneporin,OprDfamily[Pseudomonassp.GM48:PMI28_GM48_GCCAAT_L004_R1_006_paired_trimmed_paired_contig_101.101] (+2)		?		3	0	0	3	0	0
Lpd3 OS=Pseudomonas putida (strain BIRD-1) GN=lpd3 SV=1 UP=UP000008715:Chromosome	embl-cds:ADR57746		49 kDa		2	0	0	3	0	0
Asd OS=Pseudomonas putida (strain BIRD-1) GN=asd SV=1 UP=UP000008715:Chromosome	embl-cds:ADR61269		41 kDa		4	0	0	2	0	0
Cationic amino acid ABC transporter, periplasmic binding protein OS=Pseudomonas putida (strain BIRD-1) GN=PPUBIRD1_1415 SV=1 UP=UP000008715:Chromosome	embl-cds:ADR59089		28 kDa		2	0	0	4	0	0
2553480148moxF2PQQ-dependentdehydrogenase,methanol/ethanolfamily[Azospirillumsp.B506:I71DRAFT_BADK01000555_1.839]	2553480148moxF2PQQ-dependentdehydrogenase,methanol/ethanolfamily[Azospirillumsp.B506:I71DRAFT_BADK01000555_1.839] (+1)		?	TRUE	5	2	0	0	0	0
OmpA/MotB domain protein OS=Pseudomonas putida (strain BIRD-1) GN=PPUBIRD1_1167 SV=1 UP=UP000008715:Chromosome	embl-cds:ADR58849		24 kDa		0	0	0	2	0	0
Hypothetical protein, conserved OS=Pseudomonas putida (strain BIRD-1) GN=PPUBIRD1_3014 SV=1 UP=UP000008715:Chromosome	embl-cds:ADR60625		43 kDa		0	0	0	2	0	0
BraC-like_2518319845livJ2aminoacid/amideABCtransportersubstrate-bindingprotein,HAATfamily[PseudomonassynxanthaDSM13080:PsynxDRAFT_contig00001.1]	BraC-like_2518319845livJ2aminoacid/amideABCtransportersubstrate-bindingprotein,HAATfamily[PseudomonassynxanthaDSM13080:PsynxDRAFT_contig00001.1] (+16)		?	TRUE	8	3	0	4	0	2
Probable M18 family aminopeptidase 2 OS=Pseudomonas putida (strain BIRD-1) GN=PPUBIRD1_3887 SV=1 UP=UP000008715:Chromosome	embl-cds:ADR61473		47 kDa		2	0	0	2	0	0
BraC-like_2654024046Ga0075198_1177aminoacid/amideABCtransportersubstrate-bindingprotein,HAATfamily[DuganellasacchariSac-22:Ga0075198_117]	BraC-like_2654024046Ga0075198_1177aminoacid/amideABCtransportersubstrate-bindingprotein,HAATfamily[DuganellasacchariSac-22:Ga0075198_117]		?	TRUE	5	0	0	4	0	0
Porin B OS=Pseudomonas putida (strain BIRD-1) GN=PPUBIRD1_1069 SV=1 UP=UP000008715:Chromosome	embl-cds:ADR58751		50 kDa		0	0	0	3	0	0
OprD_like-2550632499OQKDRAFT_00723outermembraneporin,OprDfamily[Pseudomonassp.R62:OQKDRAFT_AHZM01000232_1.98]	OprD_like-2550632499OQKDRAFT_00723outermembraneporin,OprDfamily[Pseudomonassp.R62:OQKDRAFT_AHZM01000232_1.98] (+2)		?		0	3	0	0	0	0
BraC-like_2652864468Ga0098786_107696branched-chainaminoacidtransportsystemsubstrate-bindingprotein[Janthinobacteriumsp.Ant5-2:Ga0098786_10769]	BraC-like_2652864468Ga0098786_107696branched-chainaminoacidtransportsystemsubstrate-bindingprotein[Janthinobacteriumsp.Ant5-2:Ga0098786_10769]		?	TRUE	4	0	0	3	0	0
3-oxoacyl-(acyl carrier protein) synthase I OS=Pseudomonas putida (strain BIRD-1) GN=PPUBIRD1_1677 SV=1 UP=UP000008715:Chromosome	embl-cds:ADR59344		43 kDa		0	0	0	0	0	3
ArcC OS=Pseudomonas putida (strain BIRD-1) GN=arcC SV=1 UP=UP000008715:Chromosome	embl-cds:ADR58731		33 kDa		0	0	0	3	0	0
BraC-like_2547605233livJL-leucine-bindingprotein/L-isoleucine-bindingprotein/L-valine-bindingprotein[PantoeaagglomeransIG1:PAGGDRAFT_BAEF01000007_1.7]	BraC-like_2547605233livJL-leucine-bindingprotein/L-isoleucine-bindingprotein/L-valine-bindingprotein[PantoeaagglomeransIG1:PAGGDRAFT_BAEF01000007_1.7] (+4)		?	TRUE	4	0	0	4	0	0
Bacterioferritin OS=Pseudomonas putida (strain BIRD-1) GN=PPUBIRD1_0519 SV=1 UP=UP000008715:Chromosome	embl-cds:ADR58213		18 kDa		2	0	0	3	0	0
Hypothetical protein, conserved OS=Pseudomonas putida (strain BIRD-1) GN=PPUBIRD1_1287 SV=1 UP=UP000008715:Chromosome	embl-cds:ADR58967		7 kDa		2	0	0	2	0	0
Phosphoribosylaminoimidazole carboxylase, catalytic subunit OS=Pseudomonas putida (strain BIRD-1) GN=PPUBIRD1_0004 SV=1 UP=UP000008715:Chromosome	embl-cds:ADR57715		17 kDa		0	0	0	3	0	0
2586030522PS417_09360putativespermidine/putrescinetransportsystemsubstrate-bindingprotein[PseudomonassimiaeWCS417:CP007637]	2586030522PS417_09360putativespermidine/putrescinetransportsystemsubstrate-bindingprotein[PseudomonassimiaeWCS417:CP007637] (+4)		?	TRUE	4	0	0	0	0	0
TolC family type I secretion outer membrane protein OS=Pseudomonas putida (strain BIRD-1) GN=PPUBIRD1_1380 SV=1 UP=UP000008715:Chromosome	embl-cds:ADR59056		50 kDa		0	0	0	4	0	0
BraC-like_2581253739braCbranched-chainaminoacidtransportsystemsubstrate-bindingprotein[PseudomonasknackmussiiB13:HG322950]	BraC-like_2581253739braCbranched-chainaminoacidtransportsystemsubstrate-bindingprotein[PseudomonasknackmussiiB13:HG322950]		?		0	0	0	2	0	0
LpdV OS=Pseudomonas putida (strain BIRD-1) GN=lpdV SV=1 UP=UP000008715:Chromosome	embl-cds:ADR59111		48 kDa		0	0	0	4	0	0
2507329346xoxFPQQ-dependentdehydrogenase,methanol/ethanolfamily[MethylobacteriumextorquensDSM13060:MetexDRAFT_MEE.10]	2507329346xoxFPQQ-dependentdehydrogenase,methanol/ethanolfamily[MethylobacteriumextorquensDSM13060:MetexDRAFT_MEE.10] (+17)		?	TRUE	0	9	0	0	0	0
Aldehyde oxidase and xanthine dehydrogenase, molybdopterin binding protein OS=Pseudomonas putida (strain BIRD-1) GN=PPUBIRD1_2166 SV=1 UP=UP000008715:Chromosome	embl-cds:ADR59805		81 kDa		0	0	0	4	0	0
2512037138exaAalcoholdehydrogenase(cytochromec)[Azospirillumlipoferum4B:NC_016586]	2512037138exaAalcoholdehydrogenase(cytochromec)[Azospirillumlipoferum4B:NC_016586]		?		5	0	0	0	0	0
BraC-like_2550693386livKaminoacid/amideABCtransportersubstrate-bindingprotein,HAATfamily(TC3.A.1.4.-)[HerbaspirillumlusitanumP6-12:HLUSIDRAFT_AJHH01000166_1.166]	BraC-like_2550693386livKaminoacid/amideABCtransportersubstrate-bindingprotein,HAATfamily(TC3.A.1.4.-)[HerbaspirillumlusitanumP6-12:HLUSIDRAFT_AJHH01000166_1.166] (+1)		?		0	0	0	5	0	0
OpuAB_like-2506025360PflNZ007_0443.00000020glycinebetaine/prolinetransportsystemsubstrate-bindingprotein[PseudomonasfluorescensNZ007:PflNZ007_scf_8402_1195_contig_41]	OpuAB_like-2506025360PflNZ007_0443.00000020glycinebetaine/prolinetransportsystemsubstrate-bindingprotein[PseudomonasfluorescensNZ007:PflNZ007_scf_8402_1195_contig_41] (+55)		?	TRUE	5	0	0	0	0	0
PykA OS=Pseudomonas putida (strain BIRD-1) GN=pykA SV=1 UP=UP000008715:Chromosome	embl-cds:ADR61778		52 kDa		0	4	0	0	0	0
Endoribonuclease OS=Pseudomonas putida (strain BIRD-1) GN=PPUBIRD1_5096 SV=1 UP=UP000008715:Chromosome	embl-cds:ADR62643		14 kDa		4	0	0	0	0	0
2645020366xoxFPQQ-dependentdehydrogenase,methanol/ethanolfamily[Methylobacteriumsp.Leaf104:Ga0102333_103]	2645020366xoxFPQQ-dependentdehydrogenase,methanol/ethanolfamily[Methylobacteriumsp.Leaf104:Ga0102333_103] (+9)		?	TRUE	0	7	0	0	0	0
BraC-like_2520437331G369DRAFT_00938aminoacid/amideABCtransportersubstrate-bindingprotein,HAATfamily(TC3.A.1.4.-)[Variovoraxparadoxus110B:G369DRAFT_scaffold00001.1]	BraC-like_2520437331G369DRAFT_00938aminoacid/amideABCtransportersubstrate-bindingprotein,HAATfamily(TC3.A.1.4.-)[Variovoraxparadoxus110B:G369DRAFT_scaffold00001.1] (+7)		?	TRUE	2	0	0	3	0	3
BraC-like_2518208322livKgeneralL-aminoacid-bindingprotein[Rhizobiumsp.2MFCol3.1:D460DRAFT_scaffold00002.2]	BraC-like_2518208322livKgeneralL-aminoacid-bindingprotein[Rhizobiumsp.2MFCol3.1:D460DRAFT_scaffold00002.2]		?	TRUE	4	2	0	5	0	3
OpuAB_like-2230707476PseKD5DRAFT_00016830glycinebetaine/prolinetransportsystemsubstrate-bindingprotein[Pseudomonassp.KD5:PseKD5DRAFT_scaffold_2.3]	OpuAB_like-2230707476PseKD5DRAFT_00016830glycinebetaine/prolinetransportsystemsubstrate-bindingprotein[Pseudomonassp.KD5:PseKD5DRAFT_scaffold_2.3] (+4)		?	TRUE	2	2	0	3	0	0
2531026352AXXA_24805phosphateABCtransportersubstrate-bindingprotein,PhoTfamily[AchromobacterxylosoxidansAXX-A:AFRQ01000114]	2531026352AXXA_24805phosphateABCtransportersubstrate-bindingprotein,PhoTfamily[AchromobacterxylosoxidansAXX-A:AFRQ01000114]		?		0	0	0	0	2	0
AtpB OS=Pseudomonas putida (strain BIRD-1) GN=atpB SV=1 UP=UP000008715:Chromosome	embl-cds:ADR57769		49 kDa		0	2	0	0	0	0
Extracellular solute-binding protein OS=Pseudomonas putida (strain BIRD-1) GN=PPUBIRD1_0935 SV=1 UP=UP000008715:Chromosome	embl-cds:ADR58619		60 kDa		2	0	0	0	0	0
SerA OS=Pseudomonas putida (strain BIRD-1) GN=serA SV=1 UP=UP000008715:Chromosome	embl-cds:ADR62496		44 kDa		0	2	0	0	0	0
Aconitate hydratase 2 OS=Pseudomonas putida (strain BIRD-1) GN=PPUBIRD1_3347 SV=1 UP=UP000008715:Chromosome	embl-cds:ADR60943		94 kDa		0	0	0	0	0	2
Omega-amino acid--pyruvate aminotransferase OS=Pseudomonas putida (strain BIRD-1) GN=PPUBIRD1_0646 SV=1 UP=UP000008715:Chromosome	embl-cds:ADR58336		49 kDa		0	0	0	2	0	0
BraC-like_2611934537Ga0054575_140196branched-chainaminoacidtransportsystemsubstrate-bindingprotein[Boseasp.LC85:Ga0054575_140]	BraC-like_2611934537Ga0054575_140196branched-chainaminoacidtransportsystemsubstrate-bindingprotein[Boseasp.LC85:Ga0054575_140]		?	TRUE	2	0	0	3	0	0
GlyA OS=Pseudomonas putida (strain BIRD-1) GN=glyA SV=1 UP=UP000008715:Chromosome	embl-cds:ADR58052		45 kDa	TRUE	2	3	0	0	0	0
RND efflux system outer membrane lipoprotein OS=Pseudomonas putida (strain BIRD-1) GN=PPUBIRD1_2361 SV=1 UP=UP000008715:Chromosome	embl-cds:ADR59993		51 kDa		2	0	0	2	0	0
BraC-like_2606079827Ga0059266_0984aminoacid/amideABCtransportersubstrate-bindingprotein,HAATfamily(TC3.A.1.4.-)[Variovoraxsp.770b2:Ga0059266_101]	BraC-like_2606079827Ga0059266_0984aminoacid/amideABCtransportersubstrate-bindingprotein,HAATfamily(TC3.A.1.4.-)[Variovoraxsp.770b2:Ga0059266_101]		?	TRUE	0	0	0	3	0	0
Histidinol-phosphate aminotransferase OS=Pseudomonas putida (strain BIRD-1) GN=PPUBIRD1_1020 SV=1 UP=UP000008715:Chromosome	embl-cds:ADR58702		39 kDa		0	0	0	3	0	0
AhpC OS=Pseudomonas putida (strain BIRD-1) GN=ahpC SV=1 UP=UP000008715:Chromosome	embl-cds:ADR60842		21 kDa		3	0	0	0	0	0
TtgC OS=Pseudomonas putida (strain BIRD-1) GN=ttgC SV=1 UP=UP000008715:Chromosome	embl-cds:ADR61755		53 kDa		3	0	0	0	0	0
2562324775SHJG_2432alcoholdehydrogenase(cytochromec)[Streptomyceshygroscopicusjinggangensis5008:CP003275]	2562324775SHJG_2432alcoholdehydrogenase(cytochromec)[Streptomyceshygroscopicusjinggangensis5008:CP003275] (+5)		?		0	0	0	0	2	0
Cystine transporter subunit OS=Pseudomonas putida (strain BIRD-1) GN=PPUBIRD1_0251 SV=1 UP=UP000008715:Chromosome	embl-cds:ADR57956		29 kDa		0	0	0	3	0	0
Spore coat U domain protein OS=Pseudomonas putida (strain BIRD-1) GN=PPUBIRD1_3328 SV=1 UP=UP000008715:Chromosome	embl-cds:ADR60925		17 kDa		0	0	0	2	0	0
FusA OS=Pseudomonas putida (strain BIRD-1) GN=fusA SV=1 UP=UP000008715:Chromosome	embl-cds:ADR58182		79 kDa		0	0	0	3	0	0
BraC-like_2655478936livKaminoacid/amideABCtransportersubstrate-bindingprotein,HAATfamily[HerbaspirillumrhizosphaeraeUMS-37:Ga0098711_106]	BraC-like_2655478936livKaminoacid/amideABCtransportersubstrate-bindingprotein,HAATfamily[HerbaspirillumrhizosphaeraeUMS-37:Ga0098711_106]		?	TRUE	2	0	0	6	0	0
BraC-like_2585167606EW95DRAFT_03426generalL-aminoacid-bindingprotein[Rhizobiumsp.OK665:EW95DRAFT_scaffold00005.5]	BraC-like_2585167606EW95DRAFT_03426generalL-aminoacid-bindingprotein[Rhizobiumsp.OK665:EW95DRAFT_scaffold00005.5] (+4)		?	TRUE	0	0	0	5	0	0
2517159072Sphme2DRAFT_3498alcoholdehydrogenase(cytochromec)[SphingomonasmelonisFR1:Sphme2DRAFT_contig1.1]	2517159072Sphme2DRAFT_3498alcoholdehydrogenase(cytochromec)[SphingomonasmelonisFR1:Sphme2DRAFT_contig1.1] (+6)		?		4	0	0	0	0	0
BraC-like_2606084927Ga0059266_6089branched-chainaminoacidtransportsystemsubstrate-bindingprotein[Variovoraxsp.770b2:Ga0059266_106]	BraC-like_2606084927Ga0059266_6089branched-chainaminoacidtransportsystemsubstrate-bindingprotein[Variovoraxsp.770b2:Ga0059266_106] (+1)		?		0	0	0	4	0	0
OprD_like-2606197843Ga0006985_0155imipenem/basicaminoacid-specificoutermembranepore[PseudomonasfluorescensA2-S9:Ga0006985_11]	OprD_like-2606197843Ga0006985_0155imipenem/basicaminoacid-specificoutermembranepore[PseudomonasfluorescensA2-S9:Ga0006985_11]		?	TRUE	5	0	0	0	0	0
Pec_lyase_like-2649328034Ga0069559_109114pectatelyase[FlavobacteriumhibernumDSM12611:Ga0069559_109]	Pec_lyase_like-2649328034Ga0069559_109114pectatelyase[FlavobacteriumhibernumDSM12611:Ga0069559_109]		?		2	0	0	0	0	0
644897261Mmol_2048PQQ-dependentdehydrogenase,methanol/ethanolfamily[MethyloteneramobilisJLW8:NC_012968]	644897261Mmol_2048PQQ-dependentdehydrogenase,methanol/ethanolfamily[MethyloteneramobilisJLW8:NC_012968] (+1)		?	TRUE	6	0	0	2	0	2
QedH OS=Pseudomonas putida (strain BIRD-1) GN=qedH SV=1 UP=UP000008715:Chromosome	embl-cds:ADR60613 (+11)		69 kDa	TRUE	10	2	0	4	0	2
OprF_like-2639122445Ga0079817_2990OmpA-OmpFporin,OOPfamily[PseudomonasarsenicoxydansCECT7543:Ga0079817_11]	OprF_like-2639122445Ga0079817_2990OmpA-OmpFporin,OOPfamily[PseudomonasarsenicoxydansCECT7543:Ga0079817_11]		?	TRUE	4	4	0	6	0	0
2645382852xoxFPQQ-dependentdehydrogenase,methanol/ethanolfamily[Methylobacteriumsp.Leaf123:Ga0102351_106]	2645382852xoxFPQQ-dependentdehydrogenase,methanol/ethanolfamily[Methylobacteriumsp.Leaf123:Ga0102351_106] (+2)		?	TRUE	0	6	0	0	0	2
OprD_like-2518806737oprEoutermembraneporin,OprDfamily[PseudomonasputidaDOT-T1E:CP003734]	OprD_like-2518806737oprEoutermembraneporin,OprDfamily[PseudomonasputidaDOT-T1E:CP003734] (+6)		?	TRUE	2	0	0	2	0	0
OprF_like-2511324630oprFOmpA-OmpFporin,OOPfamily[Pseudomonassp.GM50:PMI30_GM50_CTTGTA_L006_R1_006_paired_trimmed_paired_contig_47.47]	OprF_like-2511324630oprFOmpA-OmpFporin,OOPfamily[Pseudomonassp.GM50:PMI30_GM50_CTTGTA_L006_R1_006_paired_trimmed_paired_contig_47.47]		?	TRUE	6	5	0	5	0	0
Aldehyde dehydrogenase OS=Pseudomonas putida (strain BIRD-1) GN=PPUBIRD1_2995 SV=1 UP=UP000008715:Chromosome	embl-cds:ADR60607		55 kDa	TRUE	5	4	0	3	0	0
BraC-like_2558193114livJ2aminoacid/amideABCtransportersubstrate-bindingprotein,HAATfamily[PseudomonasplecoglossicidaDSM15088:Q378DRAFT_scaffold00008.8]	BraC-like_2558193114livJ2aminoacid/amideABCtransportersubstrate-bindingprotein,HAATfamily[PseudomonasplecoglossicidaDSM15088:Q378DRAFT_scaffold00008.8]		?	TRUE	8	0	0	10	0	4
OprF_like-2553046578C432DRAFT_01676OmpA-OmpFporin,OOPfamily[PseudomonasfluorescensBS2:C432DRAFT_AMZG01000010_1.10]	OprF_like-2553046578C432DRAFT_01676OmpA-OmpFporin,OOPfamily[PseudomonasfluorescensBS2:C432DRAFT_AMZG01000010_1.10]		?	TRUE	10	0	0	8	0	2
BraC-like_2631453246livJ1L-leucine-bindingprotein/L-isoleucine-bindingprotein/L-valine-bindingprotein[PseudomonasfluorescensAU2989:Ga0072919_109]	BraC-like_2631453246livJ1L-leucine-bindingprotein/L-isoleucine-bindingprotein/L-valine-bindingprotein[PseudomonasfluorescensAU2989:Ga0072919_109] (+1)		?	TRUE	6	3	0	7	0	2
OprD_like-2640305979Ga0074674_4287imipenem/basicaminoacid-specificoutermembranepore[PseudomonasmooreiBS3775:Ga0074674_13]	OprD_like-2640305979Ga0074674_4287imipenem/basicaminoacid-specificoutermembranepore[PseudomonasmooreiBS3775:Ga0074674_13]		?	TRUE	3	0	0	2	0	0
CON__Q04695	CON__Q04695 (+1)		?	TRUE	0	5	0	5	0	2
BraC-like_2523692699braCL-leucine-bindingprotein/L-isoleucine-bindingprotein/L-valine-bindingprotein[PseudomonascremoricolorataDSM17059:H618DRAFT_scaffold00008.8]	BraC-like_2523692699braCL-leucine-bindingprotein/L-isoleucine-bindingprotein/L-valine-bindingprotein[PseudomonascremoricolorataDSM17059:H618DRAFT_scaffold00008.8] (+1)		?	TRUE	5	0	0	8	0	0
OprD_like-2558622391U771_25530imipenem/basicaminoacid-specificoutermembranepore[Pseudomonassp.TKP:CP006852]	OprD_like-2558622391U771_25530imipenem/basicaminoacid-specificoutermembranepore[Pseudomonassp.TKP:CP006852]		?	TRUE	4	0	0	3	0	0
BraC-like_2647888763Ga0100904_141597aminoacid/amideABCtransportersubstrate-bindingprotein,HAATfamily[AzospirillumthiophilumBV-S:Ga0100904_14]	BraC-like_2647888763Ga0100904_141597aminoacid/amideABCtransportersubstrate-bindingprotein,HAATfamily[AzospirillumthiophilumBV-S:Ga0100904_14]		?	TRUE	5	3	0	0	0	0
OprD_like-2511321587PMI29_04453outermembraneporin,OprDfamily[Pseudomonassp.GM49:PMI29_NODE_308_len_62665_cov_143_898575.241]	OprD_like-2511321587PMI29_04453outermembraneporin,OprDfamily[Pseudomonassp.GM49:PMI29_NODE_308_len_62665_cov_143_898575.241] (+1)		?	TRUE	2	0	0	2	0	0
AstB OS=Pseudomonas putida (strain BIRD-1) GN=astB SV=1 UP=UP000008715:Chromosome	embl-cds:ADR59098		49 kDa		0	0	0	2	0	0
Alcohol dehydrogenase, zinc-containing OS=Pseudomonas putida (strain BIRD-1) GN=PPUBIRD1_4513 SV=1 UP=UP000008715:Chromosome	embl-cds:ADR62080		36 kDa		0	0	0	2	0	0
AcoA OS=Pseudomonas putida (strain BIRD-1) GN=acoA SV=1 UP=UP000008715:Chromosome	embl-cds:ADR58295		35 kDa		2	0	0	0	0	0
TyrB OS=Pseudomonas putida (strain BIRD-1) GN=tyrB SV=1 UP=UP000008715:Chromosome	embl-cds:ADR59839		44 kDa		0	0	0	0	0	2
Extracellular solute-binding protein OS=Pseudomonas putida (strain BIRD-1) GN=PPUBIRD1_1965 SV=1 UP=UP000008715:Chromosome	embl-cds:ADR59613		37 kDa		0	0	0	2	0	0
OprD_like-2511303297PMI26_04468imipenem/basicaminoacid-specificoutermembranepore[Pseudomonassp.GM33:PMI26_GM33_ACAGTG_L002_R1_005_paired_trimmed_paired_contig_124.124]	OprD_like-2511303297PMI26_04468imipenem/basicaminoacid-specificoutermembranepore[Pseudomonassp.GM33:PMI26_GM33_ACAGTG_L002_R1_005_paired_trimmed_paired_contig_124.124] (+2)		?	TRUE	5	0	0	2	0	0
OprD_like-2523571437D882DRAFT_02573imipenem/basicaminoacid-specificoutermembranepore[Pseudomonassp.URMO17WK12:I12:D882DRAFT_scaffold00005.5]	OprD_like-2523571437D882DRAFT_02573imipenem/basicaminoacid-specificoutermembranepore[Pseudomonassp.URMO17WK12:I12:D882DRAFT_scaffold00005.5]		?	TRUE	3	3	0	2	0	0
KatA OS=Pseudomonas putida (strain BIRD-1) GN=katA SV=1 UP=UP000008715:Chromosome	embl-cds:ADR58212		54 kDa		2	0	0	0	0	0
Pfam00328-2637590019Ga0078360_13529glucose-1-phosphatase[Leclerciaadecarboxylatastrain:KY2:Ga0078360_135]	Pfam00328-2637590019Ga0078360_13529glucose-1-phosphatase[Leclerciaadecarboxylatastrain:KY2:Ga0078360_135]		?		2	0	0	0	0	0
GalU OS=Pseudomonas putida (strain BIRD-1) GN=galU SV=1 UP=UP000008715:Chromosome	embl-cds:ADR59607		31 kDa		0	0	0	2	0	0
LPS-assembly protein lptD OS=Pseudomonas putida (strain BIRD-1) GN=PPUBIRD1_0442 SV=1 UP=UP000008715:Chromosome	embl-cds:ADR58136		106 kDa		2	0	0	0	0	0
BraC-like_2609757083Ga0070142_101159branched-chainaminoacidtransportsystemsubstrate-bindingprotein[Variovoraxsp.OK605:Ga0070142_101]	BraC-like_2609757083Ga0070142_101159branched-chainaminoacidtransportsystemsubstrate-bindingprotein[Variovoraxsp.OK605:Ga0070142_101]		?		0	0	0	2	0	0
VacJ family lipoprotein OS=Pseudomonas putida (strain BIRD-1) GN=PPUBIRD1_3491 SV=1 UP=UP000008715:Chromosome	embl-cds:ADR61084		26 kDa		2	0	0	0	0	0
Surface antigen (D15) OS=Pseudomonas putida (strain BIRD-1) GN=PPUBIRD1_4016 SV=1 UP=UP000008715:Chromosome	embl-cds:ADR61599		87 kDa		0	0	0	2	0	0
TktA OS=Pseudomonas putida (strain BIRD-1) GN=tktA SV=1 UP=UP000008715:Chromosome	embl-cds:ADR62307		72 kDa		0	0	0	2	0	0
O-acetylhomoserine aminocarboxypropyltransferase OS=Pseudomonas putida (strain BIRD-1) GN=PPUBIRD1_3155 SV=1 UP=UP000008715:Chromosome	embl-cds:ADR60760		45 kDa		0	0	0	2	0	0
PhzF family phenazine biosynthesis protein OS=Pseudomonas putida (strain BIRD-1) GN=PPUBIRD1_1536 SV=1 UP=UP000008715:Chromosome	embl-cds:ADR59207		28 kDa		0	0	0	2	0	0
LysM domain/BON superfamily protein OS=Pseudomonas putida (strain BIRD-1) GN=PPUBIRD1_0285 SV=1 UP=UP000008715:Chromosome	embl-cds:ADR57988		16 kDa		0	0	0	2	0	0
OprD_like-2522896130F638DRAFT_4156outermembraneporin,OprDfamily[Pseudomonassp.LAIL14HWK12:I2:F638DRAFT_scaffold00005.5]	OprD_like-2522896130F638DRAFT_4156outermembraneporin,OprDfamily[Pseudomonassp.LAIL14HWK12:I2:F638DRAFT_scaffold00005.5] (+3)		?	TRUE	0	3	0	0	0	0
Hypothetical protein, conserved OS=Pseudomonas putida (strain BIRD-1) GN=PPUBIRD1_2330 SV=1 UP=UP000008715:Chromosome	embl-cds:ADR59961		57 kDa		2	0	0	0	0	0
OprD_like-650144759oprDoutermembraneporinproteinOprDprecursor[PseudomonasfluorescensWH6WH6_36:NZ_AEAZ01000036]	OprD_like-650144759oprDoutermembraneporinproteinOprDprecursor[PseudomonasfluorescensWH6WH6_36:NZ_AEAZ01000036]		?	TRUE	5	0	0	2	0	0
BraC-like_2511251101livKbranched-chainaminoacidtransportsystemsubstrate-bindingprotein[Herbaspirillumsp.CF444:PMI16_CF444_TGACCA_L007_R1_005_paired_trimmed_paired_contig_113.113]	BraC-like_2511251101livKbranched-chainaminoacidtransportsystemsubstrate-bindingprotein[Herbaspirillumsp.CF444:PMI16_CF444_TGACCA_L007_R1_005_paired_trimmed_paired_contig_113.113] (+1)		?		0	0	0	3	0	0
Outer membrane porin OS=Pseudomonas putida (strain BIRD-1) GN=PPUBIRD1_0844 SV=1 UP=UP000008715:Chromosome	embl-cds:ADR58529 (+30)		49 kDa		3	0	0	0	0	0
642699106afuA1iron(III)ABCtransporter,substrate-bindingprotein[RhizobiumetliCIAT652:NC_010994]	642699106afuA1iron(III)ABCtransporter,substrate-bindingprotein[RhizobiumetliCIAT652:NC_010994] (+1)		?		3	0	0	0	0	0
OprD_like-2549951183oprQoutermembraneporin,OprDfamily[Pseudomonasextremaustralis14-3sub14-3b:PE143BDRAFT_AHIP01000037_1.37]	OprD_like-2549951183oprQoutermembraneporin,OprDfamily[Pseudomonasextremaustralis14-3sub14-3b:PE143BDRAFT_AHIP01000037_1.37]		?	TRUE	4	0	0	0	0	0
Glycine betaine/L-proline ABC transporter, periplasmic binding protein OS=Pseudomonas putida (strain BIRD-1) GN=PPUBIRD1_0325 SV=1 UP=UP000008715:Chromosome	embl-cds:ADR58026 (+5)		35 kDa	TRUE	0	0	0	4	0	0
OprL OS=Pseudomonas putida (strain BIRD-1) GN=oprL SV=1 UP=UP000008715:Chromosome	embl-cds:ADR58941		18 kDa		3	0	0	0	0	0
Outer membrane protein-like protein OS=Pseudomonas putida (strain BIRD-1) GN=PPUBIRD1_2535 SV=1 UP=UP000008715:Chromosome	embl-cds:ADR60160		18 kDa		0	0	0	2	0	0
2626075747afuAiron(III)transportsystemsubstrate-bindingprotein[AgrobacteriumtumefaciensC58-UWash(re-annotation):Ga0076349_13]	2626075747afuAiron(III)transportsystemsubstrate-bindingprotein[AgrobacteriumtumefaciensC58-UWash(re-annotation):Ga0076349_13] (+1)		?		3	0	0	0	0	0
OprF_like-2523571020D882DRAFT_02156OmpA-OmpFporin,OOPfamily[Pseudomonassp.URMO17WK12:I12:D882DRAFT_scaffold00004.4]	OprF_like-2523571020D882DRAFT_02156OmpA-OmpFporin,OOPfamily[Pseudomonassp.URMO17WK12:I12:D882DRAFT_scaffold00004.4]		?	TRUE	8	4	0	8	0	2
OprF_like-2585868271GQ39DRAFT_3323OmpA-OmpFporin,OOPfamily[Pseudomonassp.11/12A:GQ39DRAFT_scf7180000000022_quiver_dupTrim_8682.1]	OprF_like-2585868271GQ39DRAFT_3323OmpA-OmpFporin,OOPfamily[Pseudomonassp.11/12A:GQ39DRAFT_scf7180000000022_quiver_dupTrim_8682.1]		?	TRUE	5	3	0	5	0	0
BraC-like_2601627064Ga0058995_3661branched-chainaminoacidtransportsystemsubstrate-bindingprotein[Pseudomonassp.NFR16:Ga0058995_scaffold00004.4]	BraC-like_2601627064Ga0058995_3661branched-chainaminoacidtransportsystemsubstrate-bindingprotein[Pseudomonassp.NFR16:Ga0058995_scaffold00004.4]		?	TRUE	3	2	0	3	0	2
BraC-like_2521748970livJaminoacid/amideABCtransportersubstrate-bindingprotein,HAATfamily[Pseudomonassp.LAMO17WK12:I5:H155DRAFT_scaffold00014.14]	BraC-like_2521748970livJaminoacid/amideABCtransportersubstrate-bindingprotein,HAATfamily[Pseudomonassp.LAMO17WK12:I5:H155DRAFT_scaffold00014.14] (+3)		?	TRUE	8	4	0	9	0	3
OprF_like-2506357844oprFOmpA-OmpFporin,OOPfamily[PseudomonasfluorescensNZ011:PflNZ011_contig00870]	OprF_like-2506357844oprFOmpA-OmpFporin,OOPfamily[PseudomonasfluorescensNZ011:PflNZ011_contig00870] (+6)		?	TRUE	5	7	0	6	0	0
OprF_like-2640004809Ga0074672_4437OmpA-OmpFporin,OOPfamily[PseudomonasmarginalisBS2952:Ga0074672_13]	OprF_like-2640004809Ga0074672_4437OmpA-OmpFporin,OOPfamily[PseudomonasmarginalisBS2952:Ga0074672_13] (+2)		?	TRUE	9	0	0	8	0	2
OprD_like-2638558548Ga0080949_103559imipenem/basicaminoacid-specificoutermembranepore[PseudomonasfluorescensH24:Ga0080949_1035]	OprD_like-2638558548Ga0080949_103559imipenem/basicaminoacid-specificoutermembranepore[PseudomonasfluorescensH24:Ga0080949_1035]		?	TRUE	4	2	0	0	0	0
BraC-like_2509385518Rleg9DRAFT_0073aminoacid/amideABCtransportersubstrate-bindingprotein,HAATfamily[Rhizobiumleguminosarumbv.trifoliiWSM597:Rleg9DRAFT_RLH.1]	BraC-like_2509385518Rleg9DRAFT_0073aminoacid/amideABCtransportersubstrate-bindingprotein,HAATfamily[Rhizobiumleguminosarumbv.trifoliiWSM597:Rleg9DRAFT_RLH.1] (+19)		?	TRUE	0	3	0	3	0	0
BraC-like_2513635286YY5DRAFT_05872aminoacid/amideABCtransportersubstrate-bindingprotein,HAATfamily[RhizobiumleguminosarumbvphaseoliFA23:YY5DRAFT_scaffold_20.21]	BraC-like_2513635286YY5DRAFT_05872aminoacid/amideABCtransportersubstrate-bindingprotein,HAATfamily[RhizobiumleguminosarumbvphaseoliFA23:YY5DRAFT_scaffold_20.21]		?	TRUE	0	3	0	3	0	0
BraC-like_2637091600livKaminoacid/amideABCtransportersubstrate-bindingprotein,HAATfamily[HerbaspirillumseropedicaeZ67:Ga0081719_11]	BraC-like_2637091600livKaminoacid/amideABCtransportersubstrate-bindingprotein,HAATfamily[HerbaspirillumseropedicaeZ67:Ga0081719_11] (+1)		?	TRUE	4	0	0	3	0	0
OprD_like-2659814655oprDimipenem/basicaminoacid-specificoutermembranepore[Pseudomonassp.NBRC111133:Ga0112837_1054]	OprD_like-2659814655oprDimipenem/basicaminoacid-specificoutermembranepore[Pseudomonassp.NBRC111133:Ga0112837_1054]		?	TRUE	3	0	0	3	0	0
OprF_like-2554666346K204DRAFT_03401Outermembraneproteinandrelatedpeptidoglycan-associated(lipo)proteins[PseudomonasputidaMR3:K204DRAFT_ARYY01000433_1.855]	OprF_like-2554666346K204DRAFT_03401Outermembraneproteinandrelatedpeptidoglycan-associated(lipo)proteins[PseudomonasputidaMR3:K204DRAFT_ARYY01000433_1.855]		?	TRUE	3	0	0	4	0	0
BraC-like_2645305806Ga0102334_105106branched-chainaminoacidtransportsystemsubstrate-bindingprotein[Pseudorhodoferaxsp.Leaf274:Ga0102334_105]	BraC-like_2645305806Ga0102334_105106branched-chainaminoacidtransportsystemsubstrate-bindingprotein[Pseudorhodoferaxsp.Leaf274:Ga0102334_105]		?	TRUE	0	2	0	3	0	0
BraC-like_2647890281livKaminoacid/amideABCtransportersubstrate-bindingprotein,HAATfamily[AzospirillumthiophilumBV-S:Ga0100904_15]	BraC-like_2647890281livKaminoacid/amideABCtransportersubstrate-bindingprotein,HAATfamily[AzospirillumthiophilumBV-S:Ga0100904_15]		?	TRUE	2	3	0	0	0	0
2512036503moxF2PQQ-dependentdehydrogenase,methanol/ethanolfamily[Azospirillumlipoferum4B:NC_016585]	2512036503moxF2PQQ-dependentdehydrogenase,methanol/ethanolfamily[Azospirillumlipoferum4B:NC_016585] (+1)		?	TRUE	2	2	0	0	0	0
BraC-like_2509128037BurW2232DRAFT_00017410aminoacid/amideABCtransportersubstrate-bindingprotein,HAATfamily[Burkholderiasp.WSM2232:BurW2232DRAFT_scaffold_4.5]	BraC-like_2509128037BurW2232DRAFT_00017410aminoacid/amideABCtransportersubstrate-bindingprotein,HAATfamily[Burkholderiasp.WSM2232:BurW2232DRAFT_scaffold_4.5] (+5)		?	TRUE	2	0	0	2	0	0
Pec_lyase_like-2609833282Ga0070134_111122pectatelyase[Flavobacteriumsp.OV086:Ga0070134_111]	Pec_lyase_like-2609833282Ga0070134_111122pectatelyase[Flavobacteriumsp.OV086:Ga0070134_111]		?	TRUE	2	0	0	2	0	0
2506022404PflNZ007_0104.00000020putativespermidine/putrescinetransportsystemsubstrate-bindingprotein[PseudomonasfluorescensNZ007:PflNZ007_scf_8402_184_contig_7]	2506022404PflNZ007_0104.00000020putativespermidine/putrescinetransportsystemsubstrate-bindingprotein[PseudomonasfluorescensNZ007:PflNZ007_scf_8402_184_contig_7] (+29)		?	TRUE	2	0	0	0	0	0
OpuAB_like-2523690119H618DRAFT_00364glycinebetaine/prolinetransportsystemsubstrate-bindingprotein[PseudomonascremoricolorataDSM17059:H618DRAFT_scaffold00001.1]	OpuAB_like-2523690119H618DRAFT_00364glycinebetaine/prolinetransportsystemsubstrate-bindingprotein[PseudomonascremoricolorataDSM17059:H618DRAFT_scaffold00001.1] (+1)		?	TRUE	2	0	0	0	0	0
Pec_lyase_like-2563784122K392DRAFT_3587pectatelyase[Flavobacteriumsp.40S8:K392DRAFT_scaffold00005.5]	Pec_lyase_like-2563784122K392DRAFT_3587pectatelyase[Flavobacteriumsp.40S8:K392DRAFT_scaffold00005.5] (+4)		?	TRUE	0	0	0	3	0	0
BraC-like_2634961524Ga0081648_108152aminoacid/amideABCtransportersubstrate-bindingprotein,HAATfamily[Burkholderiales-76(UID4002):Ga0081648_1081]	BraC-like_2634961524Ga0081648_108152aminoacid/amideABCtransportersubstrate-bindingprotein,HAATfamily[Burkholderiales-76(UID4002):Ga0081648_1081]		?	TRUE	2	0	0	2	0	0
BraC-like_2506576194livKL-leucine-bindingprotein/L-isoleucine-bindingprotein/L-valine-bindingprotein[Serratiasp.AS9:Contig80]	BraC-like_2506576194livKL-leucine-bindingprotein/L-isoleucine-bindingprotein/L-valine-bindingprotein[Serratiasp.AS9:Contig80] (+7)		?	TRUE	2	0	0	3	0	0
Pec_lyase_like-2644011653Ga0102203_113573pectatelyase[Flavobacteriumsp.Root186:Ga0102203_113]	Pec_lyase_like-2644011653Ga0102203_113573pectatelyase[Flavobacteriumsp.Root186:Ga0102203_113]		?	TRUE	2	0	0	3	0	0
OprD_like-2620397913Ga0070643_2172outermembraneporin,OprDfamily[PseudomonasbaeticaLMG25716:Ga0070643_11]	OprD_like-2620397913Ga0070643_2172outermembraneporin,OprDfamily[PseudomonasbaeticaLMG25716:Ga0070643_11] (+1)		?	TRUE	2	0	0	0	0	0
OprD_like-2647530222Ga0080945_14428imipenem/basicaminoacid-specificoutermembranepore[PseudomonasfluorescensC3:Ga0080945_144]	OprD_like-2647530222Ga0080945_14428imipenem/basicaminoacid-specificoutermembranepore[PseudomonasfluorescensC3:Ga0080945_144]		?	TRUE	6	0	0	3	0	0
BraC-like_2512032987AZOLI_1119branched-chainaminoacidtransportsystemsubstrate-bindingprotein[Azospirillumlipoferum4B:NC_016622]	BraC-like_2512032987AZOLI_1119branched-chainaminoacidtransportsystemsubstrate-bindingprotein[Azospirillumlipoferum4B:NC_016622]		?	TRUE	5	2	0	0	0	0
BraC-like_649887219Varpa_4000aminoacid/amideABCtransportersubstrate-bindingprotein,HAATfamily(TC3.A.1.4.-)[VariovoraxparadoxusEPSchromosome:NC_014931]	BraC-like_649887219Varpa_4000aminoacid/amideABCtransportersubstrate-bindingprotein,HAATfamily(TC3.A.1.4.-)[VariovoraxparadoxusEPSchromosome:NC_014931]		?	TRUE	0	0	0	5	0	0
2507045504Hypde_01445PQQ-dependentdehydrogenase,methanol/ethanolfamily[Hyphomicrobiumdenitrificans1NES1:Hypde_Contig101]	2507045504Hypde_01445PQQ-dependentdehydrogenase,methanol/ethanolfamily[Hyphomicrobiumdenitrificans1NES1:Hypde_Contig101] (+6)		?	TRUE	0	0	0	3	0	0
BraC-like_2640089896livJ2aminoacid/amideABCtransportersubstrate-bindingprotein,HAATfamily[PseudomonaspalleronianaBS3265:Ga0074678_12]	BraC-like_2640089896livJ2aminoacid/amideABCtransportersubstrate-bindingprotein,HAATfamily[PseudomonaspalleronianaBS3265:Ga0074678_12]		?	TRUE	7	3	0	0	0	0
BraC-like_2515013307livKgeneralL-aminoacid-bindingprotein[EnsiferfrediiUSDA257:USDA257_c]	BraC-like_2515013307livKgeneralL-aminoacid-bindingprotein[EnsiferfrediiUSDA257:USDA257_c] (+5)		?	TRUE	0	0	0	3	0	0
BraC-like_2585246531EJ62DRAFT_2101branched-chainaminoacidtransportsystemsubstrate-bindingprotein[KaistiasoliDSM19436:EJ62DRAFT_scaffold00001.1]	BraC-like_2585246531EJ62DRAFT_2101branched-chainaminoacidtransportsystemsubstrate-bindingprotein[KaistiasoliDSM19436:EJ62DRAFT_scaffold00001.1]		?	TRUE	0	0	0	3	0	0
2649593330Ga0070819_19107840-residueYVTNfamilybeta-propellerrepeat-containingprotein[Pantoeaagglomerans29904:Ga0070819_19]	2649593330Ga0070819_19107840-residueYVTNfamilybeta-propellerrepeat-containingprotein[Pantoeaagglomerans29904:Ga0070819_19]		?	TRUE	3	0	0	0	0	0
OprD_like-2629758037Ga0069225_112457outermembraneporin,OprDfamily[Pseudomonasrhodesiae:Ga0069225_112]	OprD_like-2629758037Ga0069225_112457outermembraneporin,OprDfamily[Pseudomonasrhodesiae:Ga0069225_112] (+1)		?	TRUE	3	0	0	0	0	0
OprD_like-2540609228H045_00920outermembraneporin,OprDfamily[PseudomonaspoaeRE*1-1-14:CP004045]	OprD_like-2540609228H045_00920outermembraneporin,OprDfamily[PseudomonaspoaeRE*1-1-14:CP004045] (+4)		?	TRUE	3	0	0	0	0	0
OprD_like-2639743306oprQoutermembraneporin,OprDfamily[PseudomonasorientalisBS2775:Ga0074677_11]	OprD_like-2639743306oprQoutermembraneporin,OprDfamily[PseudomonasorientalisBS2775:Ga0074677_11]		?	TRUE	8	0	0	0	0	0
OprD_like-2653159812Ga0100797_13776imipenem/basicaminoacid-specificoutermembranepore[Pseudomonassp.RIT-PI-r:Ga0100797_137]	OprD_like-2653159812Ga0100797_13776imipenem/basicaminoacid-specificoutermembranepore[Pseudomonassp.RIT-PI-r:Ga0100797_137]		?		0	2	0	0	0	0
Pec_lyase_like-2650048361Ga0081921_103248pectatelyase[Cellvibriosp.pealriver:Ga0081921_103]	Pec_lyase_like-2650048361Ga0081921_103248pectatelyase[Cellvibriosp.pealriver:Ga0081921_103] (+1)		?		0	0	0	2	0	0
Pec_lyase_like-645694246CHGG_04361hypotheticalprotein[ChaetomiumglobosumCBS148.51scaffold_4genomicscaffold:NT_165979]	Pec_lyase_like-645694246CHGG_04361hypotheticalprotein[ChaetomiumglobosumCBS148.51scaffold_4genomicscaffold:NT_165979]		?		0	0	0	2	0	0
PyrG OS=Pseudomonas putida (strain BIRD-1) GN=pyrG SV=1 UP=UP000008715:Chromosome	embl-cds:ADR61588		59 kDa		0	2	0	0	0	0
Pec_lyase_like-650142281pnlPectinlyase[PseudomonasfluorescensWH6WH6_13:NZ_AEAZ01000013]	Pec_lyase_like-650142281pnlPectinlyase[PseudomonasfluorescensWH6WH6_13:NZ_AEAZ01000013]		?		2	0	0	0	0	0
BraC-like_2647994290Ga0081785_114289ABC-typebranched-chainaminoacidtransportsystem,substrate-bindingprotein[HerbaspirillumhiltneriN3:Ga0081785_11]	BraC-like_2647994290Ga0081785_114289ABC-typebranched-chainaminoacidtransportsystem,substrate-bindingprotein[HerbaspirillumhiltneriN3:Ga0081785_11]		?		0	0	0	2	0	0
Hypothetical protein, conserved OS=Pseudomonas putida (strain BIRD-1) GN=PPUBIRD1_1354 SV=1 UP=UP000008715:Chromosome	embl-cds:ADR59032 (+30)		45 kDa		0	0	0	2	0	0
Pec_lyase_like-645692874CHGG_06129hypotheticalprotein[ChaetomiumglobosumCBS148.51scaffold_3genomicscaffold:NT_165978]	Pec_lyase_like-645692874CHGG_06129hypotheticalprotein[ChaetomiumglobosumCBS148.51scaffold_3genomicscaffold:NT_165978]		?		0	0	0	2	0	0
BraC-like_2606082773Ga0059266_3931ABC-typebranched-chainaminoacidtransportsystem,substrate-bindingprotein[Variovoraxsp.770b2:Ga0059266_102]	BraC-like_2606082773Ga0059266_3931ABC-typebranched-chainaminoacidtransportsystem,substrate-bindingprotein[Variovoraxsp.770b2:Ga0059266_102]		?		0	0	0	2	0	0
Pec_lyase_like-2567285497NoneDRAFT_07929pectatelyase[StreptomycesprunicolorNBRC13075:NoneDRAFT_BARF01000094_1.94]	Pec_lyase_like-2567285497NoneDRAFT_07929pectatelyase[StreptomycesprunicolorNBRC13075:NoneDRAFT_BARF01000094_1.94] (+1)		?	TRUE	0	0	0	3	0	0
BraC-like_2513227857PMI12_01493branched-chainaminoacidtransportsystemsubstrate-bindingprotein[Variovoraxsp.CF313:PMI12_CF313_contig_50.50]	BraC-like_2513227857PMI12_01493branched-chainaminoacidtransportsystemsubstrate-bindingprotein[Variovoraxsp.CF313:PMI12_CF313_contig_50.50] (+4)		?		0	0	0	2	0	0
OprD_like-2520392155A462_29295outermembraneporin,OprDfamily[Pseudomonassp.Ag1:AKVH01000111]	OprD_like-2520392155A462_29295outermembraneporin,OprDfamily[Pseudomonassp.Ag1:AKVH01000111] (+1)		?	TRUE	4	0	0	0	0	0
BraC-like_2609228332Ga0059267_5046branched-chainaminoacidtransportsystemsubstrate-bindingprotein[Variovoraxsp.EL159:Ga0059267_106]	BraC-like_2609228332Ga0059267_5046branched-chainaminoacidtransportsystemsubstrate-bindingprotein[Variovoraxsp.EL159:Ga0059267_106]		?		0	0	0	2	0	0
OprD_like-2648358432Ga0074661_3170outermembraneporin,OprDfamily[PseudomonascostantiniiBS2773:Ga0074661_12]	OprD_like-2648358432Ga0074661_3170outermembraneporin,OprDfamily[PseudomonascostantiniiBS2773:Ga0074661_12]		?	TRUE	4	0	0	0	0	0
Gamma-glutamyltranspeptidase OS=Pseudomonas putida (strain BIRD-1) GN=PPUBIRD1_4355 SV=1 UP=UP000008715:Chromosome	embl-cds:ADR61929		60 kDa		0	0	0	2	0	0
Iron ABC transporter, periplasmic iron-binding protein, putative OS=Pseudomonas putida (strain BIRD-1) GN=PPUBIRD1_4671 SV=1 UP=UP000008715:Chromosome	embl-cds:ADR62230 (+19)		37 kDa		0	0	0	2	0	0
OpuAB_like-2539118979HMPREF9694_01517osmoprotectanttransportsystemsubstrate-bindingprotein[Klebsiellaoxytoca10-5250:AGDP01000005]	OpuAB_like-2539118979HMPREF9694_01517osmoprotectanttransportsystemsubstrate-bindingprotein[Klebsiellaoxytoca10-5250:AGDP01000005] (+13)		?		2	0	0	0	0	0
DnaK OS=Pseudomonas putida (strain BIRD-1) GN=dnaK SV=1 UP=UP000008715:Chromosome	embl-cds:ADR62002		69 kDa		0	0	0	2	0	0
BraC-like_2556943322N535DRAFT_04729branched-chainaminoacidtransportsystemsubstrate-bindingprotein[Variovoraxsp.URHB0020:N535DRAFT_scaffold00012.12]	BraC-like_2556943322N535DRAFT_04729branched-chainaminoacidtransportsystemsubstrate-bindingprotein[Variovoraxsp.URHB0020:N535DRAFT_scaffold00012.12]		?		0	0	0	2	0	0
Pec_lyase_like-2644908733Ga0102294_128451pectatelyase[Duganellasp.Leaf61:Ga0102294_128]	Pec_lyase_like-2644908733Ga0102294_128451pectatelyase[Duganellasp.Leaf61:Ga0102294_128] (+1)		?		0	0	0	2	0	0
OprD_like-2558617624oprQoutermembraneporin,OprDfamily[Pseudomonassp.TKP:CP006852]	OprD_like-2558617624oprQoutermembraneporin,OprDfamily[Pseudomonassp.TKP:CP006852]		?	TRUE	6	0	0	0	0	0
2574218271xoxFPQQ-dependentdehydrogenase,methanol/ethanolfamily[MethylobacteriumkomagataeDSM19563:BP06DRAFT_scaffold00008.8]	2574218271xoxFPQQ-dependentdehydrogenase,methanol/ethanolfamily[MethylobacteriumkomagataeDSM19563:BP06DRAFT_scaffold00008.8] (+1)		?		0	2	0	0	0	0
BraC-like_2647885909Ga0100904_12539aminoacid/amideABCtransportersubstrate-bindingprotein,HAATfamily[AzospirillumthiophilumBV-S:Ga0100904_12]	BraC-like_2647885909Ga0100904_12539aminoacid/amideABCtransportersubstrate-bindingprotein,HAATfamily[AzospirillumthiophilumBV-S:Ga0100904_12]		?		2	0	0	0	0	0
OprD_like-2532349536B195_07225imipenem/basicaminoacid-specificoutermembranepore[PseudomonassyringaeLz4W:AOGS01000008]	OprD_like-2532349536B195_07225imipenem/basicaminoacid-specificoutermembranepore[PseudomonassyringaeLz4W:AOGS01000008] (+10)		?	TRUE	0	2	0	0	0	0
OprD_like-2552241884B348DRAFT_04202imipenem/basicaminoacid-specificoutermembranepore[Pseudomonassp.CBZ-4:B348DRAFT_ANNV01000150_1.150]	OprD_like-2552241884B348DRAFT_04202imipenem/basicaminoacid-specificoutermembranepore[Pseudomonassp.CBZ-4:B348DRAFT_ANNV01000150_1.150]		?	TRUE	2	0	0	0	0	0
OprD_like-2506018563Pagaricii_0202.00000510outermembraneporin,OprDfamily[PseudomonasagariciNCPPB2289:Pagaricii_scf_7506_559_contig_1]	OprD_like-2506018563Pagaricii_0202.00000510outermembraneporin,OprDfamily[PseudomonasagariciNCPPB2289:Pagaricii_scf_7506_559_contig_1] (+16)		?	TRUE	2	0	0	0	0	0
Pec_lyase_like-2508357420FOXG_11739.3Pectatelyase[FusariumoxysporumlycopersiciFGSC4286:supercontig_2.15]	Pec_lyase_like-2508357420FOXG_11739.3Pectatelyase[FusariumoxysporumlycopersiciFGSC4286:supercontig_2.15]		?		0	0	2	0	0	0
Alcohol dehydrogenase OS=Pseudomonas putida (strain BIRD-1) GN=PPUBIRD1_0101 SV=1 UP=UP000008715:Chromosome	embl-cds:ADR57810		34 kDa		0	0	0	2	0	0
BraC-like_2609837202Ga0066717_10599aminoacid/amideABCtransportersubstrate-bindingprotein,HAATfamily[Arthrobactersp.OK909:Ga0066717_105]	BraC-like_2609837202Ga0066717_10599aminoacid/amideABCtransportersubstrate-bindingprotein,HAATfamily[Arthrobactersp.OK909:Ga0066717_105]		?	TRUE	3	0	0	0	0	0
2552239108qedHalcoholdehydrogenase(cytochromec)[Pseudomonassp.CBZ-4:B348DRAFT_ANNV01000055_1.55]	2552239108qedHalcoholdehydrogenase(cytochromec)[Pseudomonassp.CBZ-4:B348DRAFT_ANNV01000055_1.55] (+20)		?	TRUE	9	2	0	3	0	0
BraC-like_2512561859Var608DRAFT_5625branched-chainaminoacidtransportsystemsubstrate-bindingprotein[Variovoraxsp.HW608:Var608DRAFT_Scaffold1.1]	BraC-like_2512561859Var608DRAFT_5625branched-chainaminoacidtransportsystemsubstrate-bindingprotein[Variovoraxsp.HW608:Var608DRAFT_Scaffold1.1]		?	TRUE	2	0	0	3	0	2
Pyrrolo-quinoline quinone OS=Pseudomonas putida (strain BIRD-1) GN=PPUBIRD1_2997 SV=1 UP=UP000008715:Chromosome	embl-cds:ADR60608 (+30)		65 kDa	TRUE	2	0	0	3	0	0
2230711046pedHalcoholdehydrogenase(cytochromec)[Pseudomonassp.KD5:PseKD5DRAFT_scaffold_13.14]	2230711046pedHalcoholdehydrogenase(cytochromec)[Pseudomonassp.KD5:PseKD5DRAFT_scaffold_13.14] (+84)		?	TRUE	3	0	0	2	0	0
OprF_like-2511266450PMI20_03524OmpA-OmpFporin,OOPfamily[Pseudomonassp.GM17:PMI20_GM17_CAGATC_L004_R1_001_paired_trimmed_paired_contig_144.144]	OprF_like-2511266450PMI20_03524OmpA-OmpFporin,OOPfamily[Pseudomonassp.GM17:PMI20_GM17_CAGATC_L004_R1_001_paired_trimmed_paired_contig_144.144] (+16)		?	TRUE	5	2	0	4	0	0
OprD_like-2639779016Ga0074683_3895imipenem/basicaminoacid-specificoutermembranepore[PseudomonasreinekeiBS3776:Ga0074683_11]	OprD_like-2639779016Ga0074683_3895imipenem/basicaminoacid-specificoutermembranepore[PseudomonasreinekeiBS3776:Ga0074683_11]		?	TRUE	0	2	0	0	0	0
PQQ_like-2649194720qedHalcoholdehydrogenase(cytochromec)[PseudomonasfluorescensGcM5-1A:Ga0101845_143]	PQQ_like-2649194720qedHalcoholdehydrogenase(cytochromec)[PseudomonasfluorescensGcM5-1A:Ga0101845_143]		?	TRUE	8	0	0	3	0	0
BraC-like_2609592863Ga0066750_101571branched-chainaminoacidtransportsystemsubstrate-bindingprotein[Janthinobacteriumsp.OK676:Ga0066750_101]	BraC-like_2609592863Ga0066750_101571branched-chainaminoacidtransportsystemsubstrate-bindingprotein[Janthinobacteriumsp.OK676:Ga0066750_101] (+1)		?	TRUE	7	0	0	6	0	0
2624373188Ga0077540_110254PQQ-dependentdehydrogenase,methanol/ethanolfamily[Betaproteobacteriasp.genome_bin_30Ga0077540:Ga0077540_110]	2624373188Ga0077540_110254PQQ-dependentdehydrogenase,methanol/ethanolfamily[Betaproteobacteriasp.genome_bin_30Ga0077540:Ga0077540_110] (+1)		?	TRUE	7	0	0	0	0	3
2595248167TH02902DRAFT_00528PQQ-dependentdehydrogenase,methanol/ethanolfamily[CompositegenomefromTroutBogHypolimnionpan-assemblyTBhypo.metabat.2902.v2:TH02902DRAFT_TH02902_TBL_comb47_HYPODRAFT_10002169.12]	2595248167TH02902DRAFT_00528PQQ-dependentdehydrogenase,methanol/ethanolfamily[CompositegenomefromTroutBogHypolimnionpan-assemblyTBhypo.metabat.2902.v2:TH02902DRAFT_TH02902_TBL_comb47_HYPODRAFT_10002169.12] (+1)		?	TRUE	4	0	0	0	0	3
BraC-like_2509107999livKgeneralL-aminoacid-bindingprotein[SinorhizobiumterangaeWSM1721:SinteDRAFT_scaffold_2.3]	BraC-like_2509107999livKgeneralL-aminoacid-bindingprotein[SinorhizobiumterangaeWSM1721:SinteDRAFT_scaffold_2.3] (+1)		?	TRUE	4	0	0	4	0	0
BraC-like_2552972496livKbranched-chainaminoacidtransportsystemsubstrate-bindingprotein[HerbaspirillumseropedicaeOs45:C762DRAFT_AMSA01000003_1.3]	BraC-like_2552972496livKbranched-chainaminoacidtransportsystemsubstrate-bindingprotein[HerbaspirillumseropedicaeOs45:C762DRAFT_AMSA01000003_1.3] (+2)		?	TRUE	3	2	0	0	0	0
BraC-like_2586130047GJA_5272branched-chainaminoacidtransportsystemsubstrate-bindingprotein[JanthinobacteriumagaricidamnosumNBRC102515,DSM9628:HG322949]	BraC-like_2586130047GJA_5272branched-chainaminoacidtransportsystemsubstrate-bindingprotein[JanthinobacteriumagaricidamnosumNBRC102515,DSM9628:HG322949]		?	TRUE	2	0	0	3	0	0
BraC-like_2513934520mll3970generalL-aminoacid-bindingprotein[MesorhizobiumlotiUSDA3471:A3AUDRAFT_scaffold_9.10]	BraC-like_2513934520mll3970generalL-aminoacid-bindingprotein[MesorhizobiumlotiUSDA3471:A3AUDRAFT_scaffold_9.10] (+2)		?	TRUE	3	0	0	3	0	0
BraC-like_2550943617Y53DRAFT_06369ABC-typebranched-chainaminoacidtransportsystems,periplasmiccomponent[PseudomonasfuscovaginaeCB98818:Y53DRAFT_ALAQ01000190_1.190]	BraC-like_2550943617Y53DRAFT_06369ABC-typebranched-chainaminoacidtransportsystems,periplasmiccomponent[PseudomonasfuscovaginaeCB98818:Y53DRAFT_ALAQ01000190_1.190]		?	TRUE	4	0	0	5	0	0
BraC-like_2505288779braC2branched-chainaminoacidtransportsystemsubstrate-bindingprotein[AgrobacteriumrhizogenesA4(version3):arA4DRAFT__arA4_contig00496_rc_c1]	BraC-like_2505288779braC2branched-chainaminoacidtransportsystemsubstrate-bindingprotein[AgrobacteriumrhizogenesA4(version3):arA4DRAFT__arA4_contig00496_rc_c1] (+2)		?	TRUE	4	0	0	2	0	0
BraC-like_2644990516Ga0102327_10369branched-chainaminoacidtransportsystemsubstrate-bindingprotein[Pseudorhodoferaxsp.Leaf265:Ga0102327_103]	BraC-like_2644990516Ga0102327_10369branched-chainaminoacidtransportsystemsubstrate-bindingprotein[Pseudorhodoferaxsp.Leaf265:Ga0102327_103]		?	TRUE	0	0	0	2	0	0
BraC-like_646551854AZL_014080aminoacid/amideABCtransportersubstrate-bindingprotein,HAATfamily(TC3.A.1.4.-)[Azospirillumsp.B510:NC_013854]	BraC-like_646551854AZL_014080aminoacid/amideABCtransportersubstrate-bindingprotein,HAATfamily(TC3.A.1.4.-)[Azospirillumsp.B510:NC_013854]		?	TRUE	3	0	0	0	0	0
BraC-like_2509390128livKgeneralL-aminoacid-bindingprotein[Rhizobiumleguminosarumbv.trifoliiWSM597:Rleg9DRAFT_RLH.2]	BraC-like_2509390128livKgeneralL-aminoacid-bindingprotein[Rhizobiumleguminosarumbv.trifoliiWSM597:Rleg9DRAFT_RLH.2] (+9)		?	TRUE	0	0	0	4	0	0
BraC-like_2645586480livKgeneralL-aminoacid-bindingprotein[Rhizobiumsp.Leaf383:Ga0102413_123]	BraC-like_2645586480livKgeneralL-aminoacid-bindingprotein[Rhizobiumsp.Leaf383:Ga0102413_123] (+1)		?	TRUE	0	0	0	3	0	0
2588722405GLAD_0461940-residueYVTNfamilybeta-propellerrepeat-containingprotein[LeclerciaadecarboxylataLeclerc1783,ATCC23216:JMPM01000123]	2588722405GLAD_0461940-residueYVTNfamilybeta-propellerrepeat-containingprotein[LeclerciaadecarboxylataLeclerc1783,ATCC23216:JMPM01000123]		?	TRUE	3	0	0	0	0	0
BraC-like_2639086695braCL-leucine-bindingprotein/L-isoleucine-bindingprotein/L-valine-bindingprotein[Pseudomonassp.48MFCvi1.1:Ga0073240_115]	BraC-like_2639086695braCL-leucine-bindingprotein/L-isoleucine-bindingprotein/L-valine-bindingprotein[Pseudomonassp.48MFCvi1.1:Ga0073240_115]		?	TRUE	0	0	0	5	0	0
BraC-like_649856249Alide_1347aminoacid/amideABCtransportersubstrate-bindingprotein,HAATfamily(TC3.A.1.4.-)[AlicycliphilusdenitrificansBCchromosome:NC_014910]	BraC-like_649856249Alide_1347aminoacid/amideABCtransportersubstrate-bindingprotein,HAATfamily(TC3.A.1.4.-)[AlicycliphilusdenitrificansBCchromosome:NC_014910] (+1)		?	TRUE	2	0	0	0	0	0
BraC-like_2509113287mll3970generalL-aminoacid-bindingprotein[Mesorhizobiumsp.WSM3626:Mesw3626DRAFT_scaffold_1.2]	BraC-like_2509113287mll3970generalL-aminoacid-bindingprotein[Mesorhizobiumsp.WSM3626:Mesw3626DRAFT_scaffold_1.2]		?	TRUE	0	0	0	2	0	0
OpuAB_like-2511475780Hcn1DRAFT_01038glycinebetaine/prolinetransportsystemsubstrate-bindingprotein[Pseudomonassp.HCN1:Hcn1DRAFT_NODE_27_len_21621_cov_133_622681.27]	OpuAB_like-2511475780Hcn1DRAFT_01038glycinebetaine/prolinetransportsystemsubstrate-bindingprotein[Pseudomonassp.HCN1:Hcn1DRAFT_NODE_27_len_21621_cov_133_622681.27] (+42)		?	TRUE	2	0	0	2	0	0
BraC-like_2512035621livKbranched-chainaminoacidtransportsystemsubstrate-bindingprotein[Azospirillumlipoferum4B:NC_016624]	BraC-like_2512035621livKbranched-chainaminoacidtransportsystemsubstrate-bindingprotein[Azospirillumlipoferum4B:NC_016624] (+1)		?	TRUE	0	3	0	0	0	0
2646223110Ga0100909_11828PQQ-dependentdehydrogenase,methanol/ethanolfamily[BeggiatoaleptomitiformisD-402:Ga0100909_11]	2646223110Ga0100909_11828PQQ-dependentdehydrogenase,methanol/ethanolfamily[BeggiatoaleptomitiformisD-402:Ga0100909_11] (+3)		?	TRUE	2	0	0	0	0	0
2638792585Ga0097622_105979PQQ-dependentdehydrogenase,methanol/ethanolfamily[unclassifiedbetaproteobacteriumENR4:Ga0097622_1059]	2638792585Ga0097622_105979PQQ-dependentdehydrogenase,methanol/ethanolfamily[unclassifiedbetaproteobacteriumENR4:Ga0097622_1059] (+1)		?	TRUE	2	0	0	0	0	0
BraC-like_2582872059TE3838DRAFT_01358aminoacid/amideABCtransportersubstrate-bindingprotein,HAATfamily[CompositegenomefromTroutBogEpilimnionpan-assemblyTBepi.metabat.3838:TE3838DRAFT_TBepi_metabat_3838_1002944.129]	BraC-like_2582872059TE3838DRAFT_01358aminoacid/amideABCtransportersubstrate-bindingprotein,HAATfamily[CompositegenomefromTroutBogEpilimnionpan-assemblyTBepi.metabat.3838:TE3838DRAFT_TBepi_metabat_3838_1002944.129]		?	TRUE	2	0	0	0	0	0
OprD_like-2648357498Ga0074661_2236imipenem/basicaminoacid-specificoutermembranepore[PseudomonascostantiniiBS2773:Ga0074661_12]	OprD_like-2648357498Ga0074661_2236imipenem/basicaminoacid-specificoutermembranepore[PseudomonascostantiniiBS2773:Ga0074661_12]		?	TRUE	3	0	0	0	0	0
OprD_like-2506026135PflNZ007_0541.00000120outermembraneporin,OprDfamily[PseudomonasfluorescensNZ007:PflNZ007_scf_8402_1988_contig_5]	OprD_like-2506026135PflNZ007_0541.00000120outermembraneporin,OprDfamily[PseudomonasfluorescensNZ007:PflNZ007_scf_8402_1988_contig_5] (+33)		?	TRUE	3	0	0	0	0	0
2528929068H995DRAFT_00341alcoholdehydrogenase(cytochromec)[OxalobacteraceaebacteriumJGI0001012-C15(contaminationscreened):H995DRAFT_2522579274.8]	2528929068H995DRAFT_00341alcoholdehydrogenase(cytochromec)[OxalobacteraceaebacteriumJGI0001012-C15(contaminationscreened):H995DRAFT_2522579274.8] (+1)		?	TRUE	4	0	0	0	0	0
2644472881Ga0102128_1205alcoholdehydrogenase(cytochromec)[Massiliasp.Root133:Ga0102128_120]	2644472881Ga0102128_1205alcoholdehydrogenase(cytochromec)[Massiliasp.Root133:Ga0102128_120]		?	TRUE	4	0	0	0	0	0
OprF_like-2518951211F470DRAFT_02339OmpA-OmpFporin,OOPfamily[Pseudomonassp.URIL14HWK12:I10:F470DRAFT_scaffold00004.4]	OprF_like-2518951211F470DRAFT_02339OmpA-OmpFporin,OOPfamily[Pseudomonassp.URIL14HWK12:I10:F470DRAFT_scaffold00004.4] (+3)		?	TRUE	2	0	0	0	0	0
2513660224YUGDRAFT_06568PQQ-dependentdehydrogenase,methanol/ethanolfamily[BradyrhizobiumelkaniiUSDA3259:YUGDRAFT_scaffold_30.31]	2513660224YUGDRAFT_06568PQQ-dependentdehydrogenase,methanol/ethanolfamily[BradyrhizobiumelkaniiUSDA3259:YUGDRAFT_scaffold_30.31] (+17)		?	TRUE	2	0	0	0	0	0
2517033568Hyp802DRAFT_2326PQQ-dependentdehydrogenase,methanol/ethanolfamily[Hyphomicrobiumsp.802:Hyp802DRAFT_chromosome1.1]	2517033568Hyp802DRAFT_2326PQQ-dependentdehydrogenase,methanol/ethanolfamily[Hyphomicrobiumsp.802:Hyp802DRAFT_chromosome1.1] (+7)		?	TRUE	0	0	0	3	0	0
2640094490Ga0079755_05935'-nucleotidase[Leifsoniasp.466MF:Ga0079755_11]	2640094490Ga0079755_05935'-nucleotidase[Leifsoniasp.466MF:Ga0079755_11] (+15)		?	TRUE	2	0	0	0	0	0
OprD_like-2629059713Ga0077234_12651imipenem/basicaminoacid-specificoutermembranepore[PseudomonaschlororaphisEA105:Ga0077234_126]	OprD_like-2629059713Ga0077234_12651imipenem/basicaminoacid-specificoutermembranepore[PseudomonaschlororaphisEA105:Ga0077234_126]		?	TRUE	2	0	0	0	0	0
OprD_like-2639192844Ga0074663_5635imipenem/basicaminoacid-specificoutermembranepore[PseudomonasfrederiksbergensisBS3655:Ga0074663_12]	OprD_like-2639192844Ga0074663_5635imipenem/basicaminoacid-specificoutermembranepore[PseudomonasfrederiksbergensisBS3655:Ga0074663_12] (+1)		?	TRUE	2	0	0	0	0	0
Pec_lyase_like-2521769093H293DRAFT_02598pectatelyase[Streptomycescanus299MFChir4.1:H293DRAFT_scaffold00004.4]	Pec_lyase_like-2521769093H293DRAFT_02598pectatelyase[Streptomycescanus299MFChir4.1:H293DRAFT_scaffold00004.4]		?	TRUE	0	0	0	4	0	0
Pec_lyase_like-2585306525EW60DRAFT_03937pectatelyase[StreptomycesmirabilisOV308:EW60DRAFT_scaffold00010.10]	Pec_lyase_like-2585306525EW60DRAFT_03937pectatelyase[StreptomycesmirabilisOV308:EW60DRAFT_scaffold00010.10] (+1)		?	TRUE	0	0	0	4	0	0
BraC-like_2546035191braC2generalL-aminoacid-bindingprotein[Rhizobiumsp.UGM030330-04:N434DRAFT_scaffold00002.2]	BraC-like_2546035191braC2generalL-aminoacid-bindingprotein[Rhizobiumsp.UGM030330-04:N434DRAFT_scaffold00002.2] (+1)		?	TRUE	0	0	0	2	0	0
BraC-like_2588290360EX25DRAFT_00593branched-chainaminoacidtransportsystemsubstrate-bindingprotein[Rhizobactersp.OV335:EX25DRAFT_scaffold00002.2]	BraC-like_2588290360EX25DRAFT_00593branched-chainaminoacidtransportsystemsubstrate-bindingprotein[Rhizobactersp.OV335:EX25DRAFT_scaffold00002.2] (+2)		?	TRUE	2	0	0	0	0	0
2602288038Ga0040833_172455'-nucleotidase[LeifsoniaaquaticaATCC14665:Ga0040833_1724]	2602288038Ga0040833_172455'-nucleotidase[LeifsoniaaquaticaATCC14665:Ga0040833_1724]		?	TRUE	2	0	0	0	0	0
OprD_like-2609643594Ga0066767_101444outermembraneporin,OprDfamily[Pseudomonassp.OK266:Ga0066767_101]	OprD_like-2609643594Ga0066767_101444outermembraneporin,OprDfamily[Pseudomonassp.OK266:Ga0066767_101]		?	TRUE	2	0	0	0	0	0
OprD_like-2640006152Ga0074672_5780outermembraneporin,OprDfamily[PseudomonasmarginalisBS2952:Ga0074672_13]	OprD_like-2640006152Ga0074672_5780outermembraneporin,OprDfamily[PseudomonasmarginalisBS2952:Ga0074672_13]		?	TRUE	3	0	0	0	0	0
BraC-like_2632245332Ga0069227_16444L-leucine-bindingprotein/L-isoleucine-bindingprotein/L-valine-bindingprotein[Pseudomonassp.CB1:Ga0069227_16]	BraC-like_2632245332Ga0069227_16444L-leucine-bindingprotein/L-isoleucine-bindingprotein/L-valine-bindingprotein[Pseudomonassp.CB1:Ga0069227_16]		?	TRUE	0	2	0	0	0	0
2503354203HIMB624_00004190PQQ-dependentdehydrogenase,methanol/ethanolfamily[betaproteobacteriumspKB13:HIMB624_KB13]	2503354203HIMB624_00004190PQQ-dependentdehydrogenase,methanol/ethanolfamily[betaproteobacteriumspKB13:HIMB624_KB13] (+1)		?	TRUE	0	0	0	0	0	2
OprD_like-2506357913PflNZ011_00020310imipenem/basicaminoacid-specificoutermembranepore[PseudomonasfluorescensNZ011:PflNZ011_contig00020]	OprD_like-2506357913PflNZ011_00020310imipenem/basicaminoacid-specificoutermembranepore[PseudomonasfluorescensNZ011:PflNZ011_contig00020] (+2)		?	TRUE	0	3	0	0	0	0
