# Supplementary material for: Stimulation of Distinct Rhizosphere Bacteria Drives Phosphorus and Nitrogen Mineralization in Oilseed Rape under Field Conditions
Source: mSystems. 2022 Jul 13;7(4):e00025-22. doi: 10.1128/msystems.00025-22 (PMC9426549; doi:10.1128/msystems.00025-22)
Supplement: TABLE S2 [file msystems.00025-22-s0009.xlsx]

## Sheet: S2a.Field MEP_PSet-0.05 FDR
Rdng_PSet-CDHIT99_5% protein FDR							Total Unique Peptide Count	Total Unique Peptide Count	Total Unique Peptide Count	Total Unique Peptide Count	Total Unique Peptide Count	Total Unique Peptide Count	Total Unique Peptide Count	Total Unique Peptide Count	Total Unique Peptide Count	Total Unique Peptide Count	Total Unique Peptide Count	Total Unique Peptide Count
#	Identified Proteins (375/384)	Accession Number	Alternate ID	Molecular Weight	ANOVA Test (p-value): *(p < 0.00299)	Quantitative Profile	BULK_-P_1	BULK_-P_2	BULK_-P_3	BULK_P_1	BULK_P_2	BULK_P_3	RH_-P_1	RH_-P_2	RH_-P_3	RH_P_1	RH_P_2	RH_P_3
1	Cluster of # 478 # 2265 # 1 # ID=34646_2;partial=01;start_type=ATG;rbs_motif=GGAG/GAGG;rbs_spacer=5-10bp;gc_cont=0.510 (PQQ_k141_55235456_2)	PQQ_k141_55235456_2 [17]		65 kDa	0.00051	BULK_-P low, BULK_P low, RH_-P high, RH_P high	3	8	11	7	7	2	22	28	29	24	28	29
2	Cluster of # 187 # 1242 # -1 # ID=306437_2;partial=00;start_type=ATG;rbs_motif=GGAG/GAGG;rbs_spacer=5-10bp;gc_cont=0.536 (OprF_k141_50799669_2)	OprF_k141_50799669_2 [3]		38 kDa	0.0002	BULK_-P low, BULK_P low, RH_-P high, RH_P low	0	0	0	0	0	0	15	14	12	6	3	0
3	Cluster of # 1424 # 3397 # -1 # ID=243472_2;partial=00;start_type=GTG;rbs_motif=GGAG/GAGG;rbs_spacer=5-10bp;gc_cont=0.602 (PhoX_k141_10394622_2)	PhoX_k141_10394622_2 [5]		71 kDa	0.026	[]	0	0	0	0	0	0	22	10	36	9	4	10
4	Cluster of # 46 # 1047 # 1 # ID=218508_1;partial=00;start_type=ATG;rbs_motif=AGGAG;rbs_spacer=5-10bp;gc_cont=0.577 (PstS2_k141_16672617_1)	PstS2_k141_16672617_1 [7]		35 kDa	0.011	[]	0	0	0	0	0	0	15	9	18	13	6	13
5	Cluster of # 2 # 832 # 1 # ID=346601_1;partial=11;start_type=Edge;rbs_motif=None;rbs_spacer=None;gc_cont=0.564 (OprF_k141_17628464_1)	OprF_k141_17628464_1 [8]		30 kDa	0.0022	BULK_-P low, BULK_P low, RH_-P high, RH_P high	0	0	0	0	0	0	14	8	14	15	4	11
6	Cluster of # 964 # 2739 # 1 # ID=84961_2;partial=00;start_type=ATG;rbs_motif=GGAG/GAGG;rbs_spacer=5-10bp;gc_cont=0.606 (PQQ_k141_43259664_2)	PQQ_k141_43259664_2 [4]		65 kDa	0.017	[]	0	0	0	0	0	0	15	6	13	3	0	11
7	# 12110 # 12547 # 1 # ID=5888_5;partial=00;start_type=GTG;rbs_motif=AAAA;rbs_spacer=4bp;gc_cont=0.530	ChiA_k141_33894756_5		16 kDa	0.14	[]	0	0	0	0	0	0	0	5	3	3	3	2
8	Cluster of # 1103 # 1837 # 1 # ID=204498_3;partial=01;start_type=ATG;rbs_motif=GGA/GAG/AGG;rbs_spacer=5-10bp;gc_cont=0.561 (OprF_k141_65611846_3)	OprF_k141_65611846_3 [3]		26 kDa	0.005	[]	0	0	0	0	0	0	9	5	10	8	6	5
9	Cluster of # 1938 # 3143 # -1 # ID=164471_4;partial=00;start_type=ATG;rbs_motif=GGAGG;rbs_spacer=5-10bp;gc_cont=0.629 (PBP_4_k141_37746359_4)	PBP_4_k141_37746359_4 [2]		42 kDa	0.073	[]	0	0	0	0	0	0	2	5	8	6	0	7
10	# 1 # 636 # 1 # ID=277307_1;partial=10;start_type=Edge;rbs_motif=None;rbs_spacer=None;gc_cont=0.594	SBP_3_k141_11866622_1		23 kDa	0.0002	BULK_-P low, BULK_P low, RH_-P high, RH_P high	0	0	0	0	0	0	7	5	7	5	6	6
11	Cluster of # 36 # 533 # -1 # ID=50344_1;partial=00;start_type=ATG;rbs_motif=AGGAG;rbs_spacer=5-10bp;gc_cont=0.574 (OprF_k141_31155683_1)	OprF_k141_31155683_1 [3]		18 kDa	< 0.00010	BULK_-P low, BULK_P low, RH_-P high, RH_P high	0	0	0	0	0	0	6	4	6	6	4	5
12	Cluster of # 1712 # 2074 # -1 # ID=213733_3;partial=00;start_type=ATG;rbs_motif=None;rbs_spacer=None;gc_cont=0.532 (OprF_k141_37136265_3)	OprF_k141_37136265_3 [11]		13 kDa	0.048	[]	0	3	0	0	2	0	7	4	8	5	7	4
13	Cluster of # 394 # 1425 # -1 # ID=345126_2;partial=00;start_type=ATG;rbs_motif=GGAGG;rbs_spacer=5-10bp;gc_cont=0.575 (SBP_3_k141_21854137_2)	SBP_3_k141_21854137_2 [9]		37 kDa	0.016	[]	0	0	2	0	2	0	16	4	11	8	7	9
14	Cluster of # 192 # 887 # -1 # ID=180615_2;partial=00;start_type=ATG;rbs_motif=AGGAG;rbs_spacer=5-10bp;gc_cont=0.582 (OprF_k141_6761871_2)	OprF_k141_6761871_2 [3]		24 kDa	< 0.00010	BULK_-P low, BULK_P low, RH_-P high, RH_P high	0	0	0	0	0	0	7	4	7	6	5	6
15	# 235 # 1755 # 1 # ID=252660_1;partial=01;start_type=ATG;rbs_motif=GGAG/GAGG;rbs_spacer=5-10bp;gc_cont=0.639	PQQ_k141_37920964_1		55 kDa	0.34	[]	0	0	2	0	0	0	0	4	2	0	2	0
16	# 7045 # 8946 # 1 # ID=176636_9;partial=00;start_type=ATG;rbs_motif=GGAG/GAGG;rbs_spacer=5-10bp;gc_cont=0.638	PhoX_k141_41314399_9		69 kDa	0.18	[]	0	0	0	0	0	0	25	4	7	0	0	2
17	Cluster of # 224 # 1174 # -1 # ID=180713_2;partial=00;start_type=ATG;rbs_motif=AGGAG;rbs_spacer=5-10bp;gc_cont=0.581 (OpuAC_k141_32826155_2)	OpuAC_k141_32826155_2 [3]		34 kDa	0.015	[]	0	0	0	0	0	0	13	3	11	5	5	5
18	Cluster of # 3 # 992 # -1 # ID=155026_1;partial=11;start_type=Edge;rbs_motif=None;rbs_spacer=None;gc_cont=0.619 (PhoX_k141_29949705_1)	PhoX_k141_29949705_1 [2]		36 kDa	0.089	[]	0	0	0	0	0	0	10	3	14	3	0	5
19	# 1 # 546 # -1 # ID=243226_1;partial=11;start_type=Edge;rbs_motif=None;rbs_spacer=None;gc_cont=0.557	OprF_k141_33656296_1		20 kDa	0.006	[]	0	0	0	0	0	0	5	3	5	3	2	2
20	# 862 # 1386 # -1 # ID=176409_1;partial=00;start_type=ATG;rbs_motif=AAAA;rbs_spacer=3bp;gc_cont=0.484	CAP_k141_67694607_1		19 kDa	0.22	[]	0	0	0	0	0	0	0	2	0	0	2	2
21	Cluster of # 672 # 2012 # -1 # ID=26130_2;partial=00;start_type=ATG;rbs_motif=None;rbs_spacer=None;gc_cont=0.389 (OprF_k141_53869_2)	OprF_k141_53869_2 [4]		47 kDa	0.0023	BULK_-P low, BULK_P low, RH_-P high, RH_P high	0	0	0	0	0	0	4	2	6	8	4	7
22	# 2 # 802 # -1 # ID=28112_1;partial=10;start_type=ATG;rbs_motif=None;rbs_spacer=None;gc_cont=0.635	SBP_6_k141_36768929_1		28 kDa	0.063	[]	0	0	0	0	0	0	0	2	2	0	0	0
23	# 1144 # 3006 # 1 # ID=344991_2;partial=00;start_type=ATG;rbs_motif=AGGA;rbs_spacer=5-10bp;gc_cont=0.603	PQQ_k141_14107519_2		66 kDa	0.44	[]	0	0	0	0	0	0	0	2	0	0	0	0
24	# 98518 # 99564 # 1 # ID=10230_93;partial=00;start_type=ATG;rbs_motif=GGAGG;rbs_spacer=5-10bp;gc_cont=0.421	OprF_k141_13450589_93		38 kDa	0.6	[]	0	0	0	0	0	0	0	2	0	0	2	0
25	sp|CYC_HUMAN|	sp|CYC_HUMAN|		12 kDa	0.22	[]	0	0	0	0	0	0	0	2	2	2	0	0
26	# 461 # 991 # 1 # ID=212340_2;partial=01;start_type=ATG;rbs_motif=AGGAG;rbs_spacer=5-10bp;gc_cont=0.537	Pec_lyase_k141_20888947_2 (+2)		18 kDa	0.052	[]	0	0	0	0	0	0	0	2	2	0	0	0
27	# 2535 # 3056 # -1 # ID=194041_3;partial=00;start_type=ATG;rbs_motif=AGGA;rbs_spacer=5-10bp;gc_cont=0.496	OprF_k141_9594633_3		19 kDa	0.00072	BULK_-P low, BULK_P low, RH_-P high, RH_P low	0	0	0	0	0	0	4	2	3	0	0	0
28	# 55 # 609 # -1 # ID=248128_1;partial=00;start_type=GTG;rbs_motif=None;rbs_spacer=None;gc_cont=0.477	CAP_k141_18842998_1		21 kDa	0.075	[]	0	0	0	0	0	0	3	2	2	0	5	6
29	SBP_6_k141_8593765_1-DECOY	SBP_6_k141_8593765_1-DECOY		?	1	[]	0	0	0	0	0	0	0	2	0	0	0	0
30	# 1276 # 1764 # -1 # ID=214502_2;partial=00;start_type=ATG;rbs_motif=TAA;rbs_spacer=12bp;gc_cont=0.493	CAP_k141_58437701_2		18 kDa	0.44	[]	0	0	0	0	0	0	0	2	0	0	0	0
31	# 1530 # 2348 # 1 # ID=245136_3;partial=00;start_type=ATG;rbs_motif=AGGA;rbs_spacer=5-10bp;gc_cont=0.525	PQQ_k141_62060547_3		30 kDa	0.44	[]	0	0	0	0	0	0	0	2	0	0	0	0
32	# 2 # 955 # 1 # ID=1517_1;partial=10;start_type=Edge;rbs_motif=None;rbs_spacer=None;gc_cont=0.638	OpuAC_k141_43804037_1		34 kDa	0.44	[]	0	0	0	0	0	0	0	2	0	0	0	0
33	Cluster of # 1514 # 2776 # 1 # ID=165192_2;partial=00;start_type=ATG;rbs_motif=None;rbs_spacer=None;gc_cont=0.331 (OprF_k141_43418272_2)	OprF_k141_43418272_2 [3]		45 kDa	0.0051	[]	0	0	0	0	0	0	2	2	4	2	7	5
34	# 837 # 1802 # -1 # ID=26227_2;partial=00;start_type=ATG;rbs_motif=AGGAG;rbs_spacer=5-10bp;gc_cont=0.631	SBP_3_k141_24049561_2		34 kDa	0.6	[]	0	0	0	0	0	0	0	2	0	0	2	0
35	# 3516 # 4352 # 1 # ID=333260_3;partial=01;start_type=ATG;rbs_motif=GGAGG;rbs_spacer=5-10bp;gc_cont=0.632	PBP_4_k141_14787220_3 (+10)		29 kDa	0.6	[]	0	0	0	0	0	0	0	2	0	0	2	0
36	Cluster of # 106 # 1080 # -1 # ID=160468_2;partial=01;start_type=Edge;rbs_motif=None;rbs_spacer=None;gc_cont=0.560 (SBP_3_k141_14447375_2)	SBP_3_k141_14447375_2 [3]		35 kDa	0.018	[]	0	0	0	0	0	0	2	2	8	3	3	4
37	# 1745 # 2836 # 1 # ID=282214_3;partial=00;start_type=ATG;rbs_motif=AGGAG;rbs_spacer=5-10bp;gc_cont=0.631	OprF_k141_19615285_3		39 kDa	0.44	[]	0	0	0	0	0	0	0	2	0	0	0	0
38	# 275 # 1069 # -1 # ID=316206_2;partial=00;start_type=ATG;rbs_motif=GGA/GAG/AGG;rbs_spacer=5-10bp;gc_cont=0.596	SBP_3_k141_35217275_2		29 kDa	0.022	[]	0	0	0	0	0	0	8	2	6	2	3	3
39	Cluster of # 765 # 1565 # -1 # ID=93133_3;partial=00;start_type=ATG;rbs_motif=GGA/GAG/AGG;rbs_spacer=5-10bp;gc_cont=0.568 (SBP_3_k141_62476708_3)	SBP_3_k141_62476708_3 [2]		29 kDa	0.059	[]	0	0	0	0	0	0	10	2	2	2	2	2
40	Cluster of # 1 # 405 # -1 # ID=118930_1;partial=00;start_type=TTG;rbs_motif=GGAG/GAGG;rbs_spacer=5-10bp;gc_cont=0.704 (OprF_k141_60384685_1)	OprF_k141_60384685_1 [12]		14 kDa	0.013	[]	9	12	8	5	9	8	0	0	0	0	2	0
41	Cluster of # 462 # 1085 # -1 # ID=231634_2;partial=01;start_type=Edge;rbs_motif=None;rbs_spacer=None;gc_cont=0.636 (OprF_k141_63483821_2)	OprF_k141_63483821_2 [5]		22 kDa	0.014	[]	4	4	7	4	2	0	0	0	0	0	0	0
42	Cluster of # 376 # 1101 # -1 # ID=170062_2;partial=01;start_type=Edge;rbs_motif=None;rbs_spacer=None;gc_cont=0.569 (PBP_4_k141_20100846_2)	PBP_4_k141_20100846_2 [5]		26 kDa	0.073	[]	0	0	0	0	0	0	14	0	12	5	9	8
43	Cluster of # 63 # 920 # -1 # ID=316670_1;partial=01;start_type=Edge;rbs_motif=None;rbs_spacer=None;gc_cont=0.593 (SBP_6_k141_69400480_1)	SBP_6_k141_69400480_1 [3]		31 kDa	0.011	[]	0	0	0	0	0	0	6	0	5	3	3	4
44	Cluster of # 7 # 702 # 1 # ID=17596_1;partial=00;start_type=ATG;rbs_motif=None;rbs_spacer=None;gc_cont=0.602 (OprF_k141_41707698_1)	OprF_k141_41707698_1 [3]		24 kDa	0.096	[]	0	0	0	0	0	0	6	0	6	0	3	2
45	Cluster of # 560 # 1576 # -1 # ID=14897_2;partial=00;start_type=ATG;rbs_motif=GGAG/GAGG;rbs_spacer=5-10bp;gc_cont=0.606 (OpuAC_k141_17679976_2)	OpuAC_k141_17679976_2 [4]		37 kDa	0.074	[]	0	0	0	0	0	0	7	0	3	0	0	0
46	Cluster of # 3004 # 3774 # 1 # ID=183249_6;partial=01;start_type=ATG;rbs_motif=AGGA;rbs_spacer=5-10bp;gc_cont=0.633 (GlpQ_k141_13087619_6)	GlpQ_k141_13087619_6 [3]		28 kDa	0.069	[]	0	0	0	0	0	0	13	0	6	0	0	0
47	Cluster of # 3316 # 4740 # 1 # ID=348575_2;partial=00;start_type=ATG;rbs_motif=None;rbs_spacer=None;gc_cont=0.381 (OprF_k141_15521326_2)	OprF_k141_15521326_2 [2]		50 kDa	0.013	[]	0	0	0	0	0	0	2	0	3	3	5	5
48	Cluster of # 1864 # 2718 # -1 # ID=203512_3;partial=00;start_type=ATG;rbs_motif=GGA/GAG/AGG;rbs_spacer=5-10bp;gc_cont=0.604 (OpuAC_k141_10316067_3)	OpuAC_k141_10316067_3 [4]		31 kDa	0.19	[]	0	0	0	0	0	0	5	0	2	0	2	0
49	Cluster of # 98 # 751 # 1 # ID=107560_1;partial=01;start_type=ATG;rbs_motif=GGAG/GAGG;rbs_spacer=5-10bp;gc_cont=0.625 (OpuAC_k141_1728254_1)	OpuAC_k141_1728254_1 [2]		23 kDa	0.16	[]	0	0	0	0	0	0	5	0	11	0	3	3
50	Cluster of # 820 # 1776 # -1 # ID=193709_2;partial=00;start_type=ATG;rbs_motif=AGGAG;rbs_spacer=5-10bp;gc_cont=0.634 (PBP_4_k141_5096303_2)	PBP_4_k141_5096303_2 [10]		34 kDa	0.0077	[]	0	0	0	4	2	0	0	0	0	4	2	2
51	Cluster of # 2 # 709 # 1 # ID=347024_1;partial=10;start_type=Edge;rbs_motif=None;rbs_spacer=None;gc_cont=0.547 (SBP_3_k141_35984471_1)	SBP_3_k141_35984471_1 [3]		25 kDa	0.12	[]	0	0	0	0	0	0	8	0	3	0	0	0
52	# 693 # 1838 # -1 # ID=320690_2;partial=01;start_type=Edge;rbs_motif=None;rbs_spacer=None;gc_cont=0.670	OprF_k141_54380447_2		40 kDa	0.13	[]	0	3	4	2	3	0	0	0	0	0	0	0
53	Cluster of # 1460 # 2200 # -1 # ID=353356_3;partial=00;start_type=ATG;rbs_motif=AGGAG;rbs_spacer=5-10bp;gc_cont=0.613 (OprF_k141_12016043_3)	OprF_k141_12016043_3 [3]		25 kDa	0.11	[]	0	0	0	0	0	0	3	0	5	2	0	3
54	Cluster of # 71 # 976 # 1 # ID=278239_1;partial=00;start_type=ATG;rbs_motif=GGA/GAG/AGG;rbs_spacer=5-10bp;gc_cont=0.602 (SBP_3_k141_11868438_1)	SBP_3_k141_11868438_1 [2]		33 kDa	0.17	[]	0	0	0	0	0	0	3	0	7	3	0	0
55	# 274 # 1407 # -1 # ID=309519_2;partial=00;start_type=ATG;rbs_motif=GGAG/GAGG;rbs_spacer=5-10bp;gc_cont=0.590	PBP_4_k141_42286390_2		40 kDa	0.05	[]	0	0	0	0	0	0	4	0	3	4	2	2
56	# 810 # 1766 # 1 # ID=96221_2;partial=00;start_type=ATG;rbs_motif=GGAG/GAGG;rbs_spacer=5-10bp;gc_cont=0.596	PBP_4_k141_16432803_2 (+2)		33 kDa	0.44	[]	0	0	0	0	0	0	0	0	0	2	0	0
57	# 1 # 1092 # -1 # ID=307237_1;partial=10;start_type=ATG;rbs_motif=GGA/GAG/AGG;rbs_spacer=5-10bp;gc_cont=0.648	OprF_k141_62185487_1		38 kDa	0.012	[]	2	4	3	2	3	0	0	0	0	0	0	0
58	# 446 # 2458 # 1 # ID=282941_2;partial=00;start_type=ATG;rbs_motif=GGA/GAG/AGG;rbs_spacer=11-12bp;gc_cont=0.719	PQQ_k141_18207658_2		72 kDa	0.6	[]	0	2	0	0	0	2	0	0	0	0	0	0
59	# 1 # 873 # 1 # ID=279062_1;partial=10;start_type=Edge;rbs_motif=None;rbs_spacer=None;gc_cont=0.614	PBP_4_k141_60702892_1		30 kDa	0.22	[]	0	0	0	0	0	0	2	0	0	0	2	2
60	Cluster of # 3 # 728 # -1 # ID=248174_1;partial=10;start_type=ATG;rbs_motif=GGA/GAG/AGG;rbs_spacer=5-10bp;gc_cont=0.574 (OprF_k141_6893537_1)	OprF_k141_6893537_1 [2]		25 kDa	0.12	[]	0	0	0	0	0	0	4	0	4	2	0	2
61	Cluster of # 980 # 1621 # -1 # ID=289129_2;partial=01;start_type=Edge;rbs_motif=None;rbs_spacer=None;gc_cont=0.526 (PBP_4_k141_9781491_2)	PBP_4_k141_9781491_2 [2]		22 kDa	0.1	[]	0	0	0	0	0	0	0	0	3	2	2	2
62	Cluster of # 105 # 833 # 1 # ID=224505_1;partial=01;start_type=ATG;rbs_motif=GGAG/GAGG;rbs_spacer=5-10bp;gc_cont=0.613 (SBP_3_k141_42117732_1)	SBP_3_k141_42117732_1 [2]		26 kDa	0.5	[]	0	0	0	0	0	0	8	0	0	0	2	0
63	# 62 # 1189 # 1 # ID=183820_1;partial=00;start_type=ATG;rbs_motif=None;rbs_spacer=None;gc_cont=0.574	SBP_6_k141_69136520_1		40 kDa	0.075	[]	0	0	0	0	0	0	6	0	8	2	5	4
64	# 1570 # 2421 # 1 # ID=14363_2;partial=00;start_type=ATG;rbs_motif=GGAG/GAGG;rbs_spacer=5-10bp;gc_cont=0.622	SBP_3_k141_60176584_2		31 kDa	0.11	[]	0	0	0	0	0	0	10	0	7	0	0	2
65	# 1998 # 2693 # 1 # ID=105723_5;partial=00;start_type=ATG;rbs_motif=AGGAG;rbs_spacer=5-10bp;gc_cont=0.626	OprF_k141_38339286_5		24 kDa	0.052	[]	0	0	0	0	0	0	4	0	4	0	0	0
66	# 5073 # 6257 # -1 # ID=54459_7;partial=00;start_type=ATG;rbs_motif=AATAA;rbs_spacer=14bp;gc_cont=0.373	fj3856_k141_112131_7		41 kDa	0.0069	[]	0	0	0	0	0	0	0	0	2	2	2	3
67	# 620 # 1549 # 1 # ID=108546_2;partial=01;start_type=ATG;rbs_motif=GGAGG;rbs_spacer=5-10bp;gc_cont=0.640	OprF_k141_26327173_2		33 kDa	0.22	[]	0	3	0	3	2	0	0	0	0	0	0	0
68	# 579 # 1700 # 1 # ID=26219_2;partial=00;start_type=ATG;rbs_motif=GGA/GAG/AGG;rbs_spacer=5-10bp;gc_cont=0.625	OprF_k141_41015575_2 (+1)		39 kDa	0.052	[]	0	0	0	0	0	0	0	0	0	0	2	2
69	Cluster of # 1 # 918 # -1 # ID=246891_1;partial=10;start_type=ATG;rbs_motif=GGAGG;rbs_spacer=3-4bp;gc_cont=0.601 (PQQ_k141_52811525_1)	PQQ_k141_52811525_1 [2]		34 kDa	0.022	[]	4	3	6	2	5	0	0	0	0	0	0	0
70	Cluster of # 3 # 599 # -1 # ID=62471_1;partial=10;start_type=ATG;rbs_motif=GGAG/GAGG;rbs_spacer=5-10bp;gc_cont=0.605 (SBP_3_k141_26236308_1)	SBP_3_k141_26236308_1 [2]		21 kDa	0.16	[]	0	0	0	0	0	0	2	0	4	3	0	3
71	Cluster of # 155 # 1921 # -1 # ID=317627_2;partial=00;start_type=TTG;rbs_motif=None;rbs_spacer=None;gc_cont=0.628 (SBP_6_k141_13351204_2)	SBP_6_k141_13351204_2 [3]		64 kDa	0.062	[]	0	0	0	0	0	0	5	0	6	0	0	0
72	# 1 # 360 # -1 # ID=145188_1;partial=10;start_type=TTG;rbs_motif=AGGAG;rbs_spacer=5-10bp;gc_cont=0.658	SBP_6_k141_38417359_1		12 kDa	< 0.00010	BULK_-P high, BULK_P low, RH_-P low, RH_P low	2	3	3	0	0	0	0	0	0	0	0	0
73	# 225 # 983 # 1 # ID=90490_2;partial=01;start_type=TTG;rbs_motif=AGGAG;rbs_spacer=5-10bp;gc_cont=0.657	SBP_6_k141_54634315_2		27 kDa	0.13	[]	0	3	3	2	0	0	0	0	0	0	0	0
74	Cluster of # 85 # 558 # -1 # ID=103616_1;partial=01;start_type=Edge;rbs_motif=None;rbs_spacer=None;gc_cont=0.369 (OprF_k141_46137332_1)	OprF_k141_46137332_1 [2]		17 kDa	0.00071	BULK_-P low, BULK_P low, RH_-P low, RH_P high	0	0	0	0	0	0	0	0	0	4	6	3
75	Cluster of # 379 # 2295 # 1 # ID=186188_2;partial=01;start_type=ATG;rbs_motif=GGAG/GAGG;rbs_spacer=5-10bp;gc_cont=0.657 (PQQ_k141_59805943_2)	PQQ_k141_59805943_2 [2]		69 kDa	0.54	[]	0	0	0	0	0	0	0	0	4	0	0	2
76	Cluster of # 739 # 1518 # 1 # ID=205113_2;partial=00;start_type=ATG;rbs_motif=AGGAG;rbs_spacer=5-10bp;gc_cont=0.588 (SBP_3_k141_69890632_2)	SBP_3_k141_69890632_2 [2]		28 kDa	0.066	[]	0	0	0	0	0	0	3	0	4	0	0	0
77	# 153 # 713 # -1 # ID=186773_2;partial=01;start_type=Edge;rbs_motif=None;rbs_spacer=None;gc_cont=0.586	SBP_3_k141_13796316_2 (+2)		20 kDa	0.064	[]	0	0	0	0	0	0	4	0	3	0	0	0
78	# 424 # 1323 # 1 # ID=332737_2;partial=00;start_type=ATG;rbs_motif=AGGAG;rbs_spacer=5-10bp;gc_cont=0.623	SBP_3_k141_11975417_2		32 kDa	0.2	[]	0	0	0	0	0	0	0	0	2	0	2	4
79	# 757 # 1932 # 1 # ID=121090_2;partial=00;start_type=ATG;rbs_motif=None;rbs_spacer=None;gc_cont=0.638	SBP_6_k141_18593230_2		43 kDa	0.44	[]	0	0	0	0	0	2	0	0	0	0	0	0
80	# 2432 # 4843 # 1 # ID=125012_4;partial=00;start_type=ATG;rbs_motif=None;rbs_spacer=None;gc_cont=0.527	PQQ_k141_60396592_4		90 kDa	0.44	[]	0	0	0	0	0	2	0	0	0	0	0	0
81	Cluster of # 819 # 1757 # 1 # ID=68914_3;partial=00;start_type=ATG;rbs_motif=GGA/GAG/AGG;rbs_spacer=5-10bp;gc_cont=0.668 (OprF_k141_57438505_3)	OprF_k141_57438505_3 [2]		33 kDa	0.44	[]	0	3	0	0	0	0	0	0	0	0	0	0
82	# 2194 # 3090 # -1 # ID=69038_4;partial=01;start_type=Edge;rbs_motif=None;rbs_spacer=None;gc_cont=0.583	PBP_4_k141_26249233_4		32 kDa	0.44	[]	0	0	0	0	0	0	4	0	0	0	0	0
83	# 90 # 1310 # 1 # ID=78531_1;partial=00;start_type=ATG;rbs_motif=GGAG/GAGG;rbs_spacer=5-10bp;gc_cont=0.632	OprF_k141_25563144_1		42 kDa	0.44	[]	0	0	0	0	0	0	0	0	0	0	0	2
84	# 347 # 1489 # 1 # ID=271105_2;partial=00;start_type=ATG;rbs_motif=GGAGG;rbs_spacer=5-10bp;gc_cont=0.639	PBP_4_k141_70022119_2		40 kDa	0.07	[]	0	0	0	0	0	0	0	0	0	2	0	2
85	# 954 # 1706 # 1 # ID=218551_2;partial=01;start_type=ATG;rbs_motif=AGGAG;rbs_spacer=5-10bp;gc_cont=0.608	OpuAC_k141_17376499_2 (+6)		27 kDa	0.58	[]	0	0	0	0	0	0	3	0	0	0	2	0
86	SBP_3_k141_22717461_2-DECOY	SBP_3_k141_22717461_2-DECOY		?	1	[]	0	0	0	0	0	0	2	0	2	0	0	2
87	# 627 # 1529 # 1 # ID=308257_2;partial=00;start_type=ATG;rbs_motif=AGGAG;rbs_spacer=5-10bp;gc_cont=0.619	SBP_3_k141_7011193_2		32 kDa	0.44	[]	0	0	0	0	0	0	0	0	0	0	0	2
88	PQQ_k141_10321982_1-DECOY	PQQ_k141_10321982_1-DECOY (+6)		?	1	[]	0	0	0	0	0	0	0	0	0	0	0	2
89	# 681 # 1760 # -1 # ID=251259_2;partial=00;start_type=GTG;rbs_motif=None;rbs_spacer=None;gc_cont=0.481	PQQ_k141_64991205_2		39 kDa	0.44	[]	0	0	0	0	0	0	0	0	0	0	2	0
90	Cluster of # 3661 # 6717 # -1 # ID=236452_4;partial=00;start_type=ATG;rbs_motif=GGA/GAG/AGG;rbs_spacer=5-10bp;gc_cont=0.630 (PQQ_k141_41433028_4)	PQQ_k141_41433028_4 [4]		110 kDa	0.44	[]	0	0	0	0	0	0	7	0	0	0	0	0
91	# 2 # 385 # 1 # ID=64535_1;partial=10;start_type=Edge;rbs_motif=None;rbs_spacer=None;gc_cont=0.555	OprF_k141_31183872_1		14 kDa	0.067	[]	0	0	0	0	0	0	2	0	4	0	0	0
92	# 1594 # 2616 # -1 # ID=288306_2;partial=00;start_type=ATG;rbs_motif=GGAG/GAGG;rbs_spacer=5-10bp;gc_cont=0.676	PBP_4_k141_13293618_2		36 kDa	0.44	[]	0	0	0	0	0	0	0	0	4	0	0	0
93	# 6228 # 8945 # -1 # ID=132870_8;partial=00;start_type=ATG;rbs_motif=GGA/GAG/AGG;rbs_spacer=5-10bp;gc_cont=0.411	OprF_k141_15096677_8 (+1)		95 kDa	0.44	[]	0	0	0	0	0	0	0	0	0	0	0	2
94	# 3 # 638 # -1 # ID=110877_1;partial=11;start_type=Edge;rbs_motif=None;rbs_spacer=None;gc_cont=0.560	OprF_k141_8728388_1		23 kDa	0.44	[]	0	0	0	0	0	0	0	0	2	0	0	0
95	PQQ_k141_48129103_1-DECOY	PQQ_k141_48129103_1-DECOY		?	1	[]	0	0	0	2	0	0	0	0	0	2	0	0
96	# 1517 # 1816 # -1 # ID=171353_2;partial=01;start_type=Edge;rbs_motif=None;rbs_spacer=None;gc_cont=0.700	OprF_k141_4225852_2 (+1)		11 kDa	0.052	[]	0	2	2	0	0	0	0	0	0	0	0	0
97	# 74 # 844 # -1 # ID=18122_1;partial=00;start_type=ATG;rbs_motif=None;rbs_spacer=None;gc_cont=0.606	SBP_3_k141_7144472_1		28 kDa	0.44	[]	0	0	0	0	0	0	5	0	0	0	0	0
98	# 2784 # 3509 # 1 # ID=105723_6;partial=00;start_type=ATG;rbs_motif=AGGAG;rbs_spacer=5-10bp;gc_cont=0.632	OprF_k141_38339286_6		25 kDa	0.44	[]	0	0	0	0	0	0	3	0	0	0	0	0
99	# 626 # 1798 # -1 # ID=212700_2;partial=00;start_type=ATG;rbs_motif=AGGAG;rbs_spacer=5-10bp;gc_cont=0.624	PBP_4_k141_7526043_2		41 kDa	0.44	[]	0	0	0	0	0	0	5	0	0	0	0	0
100	sp|GFP_AEQVI|	sp|GFP_AEQVI| (+1)		27 kDa	0.44	[]	2	0	0	0	0	0	0	0	0	0	0	0
101	# 1432 # 3924 # 1 # ID=79856_4;partial=00;start_type=ATG;rbs_motif=GGAG/GAGG;rbs_spacer=5-10bp;gc_cont=0.594	PQQ_k141_27683482_4		91 kDa	0.44	[]	0	0	0	0	0	0	0	0	0	2	0	0
102	# 665 # 1258 # 1 # ID=74401_2;partial=01;start_type=GTG;rbs_motif=AGGA;rbs_spacer=5-10bp;gc_cont=0.626	GlpQ_k141_48209797_2 (+1)		22 kDa	0.44	[]	0	0	0	0	0	0	0	0	2	0	0	0
103	# 3 # 674 # 1 # ID=25408_1;partial=11;start_type=Edge;rbs_motif=None;rbs_spacer=None;gc_cont=0.595	SBP_3_k141_63063342_1		24 kDa	0.14	[]	0	0	0	0	0	0	2	0	2	0	2	3
104	# 1504 # 2403 # -1 # ID=282658_3;partial=00;start_type=ATG;rbs_motif=AGGAG;rbs_spacer=5-10bp;gc_cont=0.614	SBP_3_k141_21026858_3		32 kDa	0.44	[]	0	0	0	0	0	0	0	0	0	0	2	0
105	# 1258 # 1830 # -1 # ID=10326_3;partial=01;start_type=Edge;rbs_motif=None;rbs_spacer=None;gc_cont=0.642	PstS_k141_48792705_3		20 kDa	0.6	[]	0	0	0	0	0	0	0	0	2	2	0	0
106	PQQ_k141_59904529_1-DECOY	PQQ_k141_59904529_1-DECOY		?	1	[]	0	2	0	0	0	0	0	0	0	0	0	0
107	# 2666 # 5188 # -1 # ID=40970_5;partial=00;start_type=ATG;rbs_motif=GGAG/GAGG;rbs_spacer=5-10bp;gc_cont=0.681	OprF_k141_3135519_5		85 kDa	0.44	[]	0	2	0	0	0	0	0	0	0	0	0	0
108	# 210 # 1259 # -1 # ID=225184_2;partial=01;start_type=Edge;rbs_motif=None;rbs_spacer=None;gc_cont=0.600	PQQ_k141_36450698_2 (+7)		37 kDa	0.44	[]	0	0	0	0	0	0	2	0	0	0	0	0
109	# 1684 # 3003 # -1 # ID=273117_3;partial=00;start_type=ATG;rbs_motif=TATAA;rbs_spacer=4bp;gc_cont=0.391	OprF_k141_11858287_3 (+3)		47 kDa	0.44	[]	0	0	0	0	0	0	0	0	0	0	2	0
110	# 8645 # 11029 # 1 # ID=172691_8;partial=00;start_type=ATG;rbs_motif=AGGAG;rbs_spacer=5-10bp;gc_cont=0.591	PQQ_k141_13768758_8 (+1)		86 kDa	0.44	[]	0	0	0	0	0	0	0	0	2	0	0	0
111	PQQ_k141_44181290_2-DECOY	PQQ_k141_44181290_2-DECOY		?	1	[]	0	0	0	0	0	0	2	0	2	0	0	0
112	# 1 # 933 # 1 # ID=196884_1;partial=11;start_type=Edge;rbs_motif=None;rbs_spacer=None;gc_cont=0.647	PBP_4_k141_60539820_1		33 kDa	0.22	[]	0	0	0	0	0	0	0	0	2	2	0	2
113	# 51 # 1022 # 1 # ID=150432_1;partial=01;start_type=ATG;rbs_motif=GGAG/GAGG;rbs_spacer=5-10bp;gc_cont=0.670	PQQ_k141_29234108_1		34 kDa	0.44	[]	0	0	0	0	0	0	0	0	0	2	0	0
114	# 2 # 1159 # 1 # ID=164853_1;partial=11;start_type=Edge;rbs_motif=None;rbs_spacer=None;gc_cont=0.585	PBP_4_k141_25732860_1		41 kDa	0.44	[]	0	0	0	0	0	0	0	0	2	0	0	0
115	# 1 # 672 # -1 # ID=333137_1;partial=10;start_type=ATG;rbs_motif=None;rbs_spacer=None;gc_cont=0.641	PQQ_k141_39498701_1		24 kDa	0.44	[]	0	0	0	0	0	2	0	0	0	0	0	0
116	# 194 # 1378 # -1 # ID=233055_1;partial=00;start_type=ATG;rbs_motif=None;rbs_spacer=None;gc_cont=0.349	fj3856_k141_25867271_1		41 kDa	0.44	[]	0	0	0	0	0	0	0	0	3	0	0	0
117	# 60 # 884 # -1 # ID=123987_1;partial=01;start_type=Edge;rbs_motif=None;rbs_spacer=None;gc_cont=0.390	OprF_k141_54701254_1		29 kDa	0.071	[]	0	0	0	0	0	0	0	0	0	0	2	3
118	# 277 # 2040 # 1 # ID=54194_1;partial=01;start_type=ATG;rbs_motif=None;rbs_spacer=None;gc_cont=0.555	UshA_k141_5606307_1		67 kDa	0.49	[]	0	0	0	2	0	0	2	0	2	0	0	2
119	# 658 # 1740 # -1 # ID=15936_2;partial=00;start_type=ATG;rbs_motif=GGAG/GAGG;rbs_spacer=5-10bp;gc_cont=0.608	PBP_4_k141_54486034_2 (+2)		39 kDa	0.44	[]	0	0	0	0	0	0	3	0	0	0	0	0
120	# 560 # 1423 # -1 # ID=259612_2;partial=01;start_type=Edge;rbs_motif=None;rbs_spacer=None;gc_cont=0.624	OprF_k141_30156313_2 (+2)		31 kDa	0.44	[]	0	0	0	0	0	2	0	0	0	0	0	0
121	# 252 # 1322 # -1 # ID=129951_2;partial=00;start_type=GTG;rbs_motif=GGAGG;rbs_spacer=5-10bp;gc_cont=0.627	PBP_4_k141_23548330_2		38 kDa	0.44	[]	0	0	0	0	0	0	0	0	0	0	3	0
122	# 24794 # 26926 # -1 # ID=15653_26;partial=00;start_type=GTG;rbs_motif=AGGAGG;rbs_spacer=3-4bp;gc_cont=0.658	PQQ_k141_25439207_26		75 kDa	0.44	[]	0	0	0	0	0	0	2	0	0	0	0	0
123	PQQ_k141_36132950_3-DECOY	PQQ_k141_36132950_3-DECOY		?	1	[]	0	0	0	0	0	0	0	0	0	2	0	0
124	# 2116 # 2604 # -1 # ID=95628_1;partial=00;start_type=ATG;rbs_motif=None;rbs_spacer=None;gc_cont=0.489	CAP_k141_945215_1		18 kDa	0.44	[]	0	0	0	0	0	0	0	0	0	0	0	2
125	# 8242 # 10368 # 1 # ID=257433_11;partial=00;start_type=ATG;rbs_motif=None;rbs_spacer=None;gc_cont=0.555	OprF_k141_47863012_11 (+1)		79 kDa	0.44	[]	0	0	0	0	0	0	0	0	0	0	2	0
126	# 1 # 1182 # 1 # ID=91057_1;partial=10;start_type=Edge;rbs_motif=None;rbs_spacer=None;gc_cont=0.657	PF00149_k141_15014839_1		40 kDa	0.35	[]	0	2	2	0	2	0	0	0	0	0	0	0
127	# 1814 # 3367 # 1 # ID=301969_5;partial=01;start_type=GTG;rbs_motif=AGGA;rbs_spacer=5-10bp;gc_cont=0.690	M4_pep_k141_50080545_5		54 kDa	0.44	[]	0	0	2	0	0	0	0	0	0	0	0	0
128	# 11882 # 14137 # 1 # ID=325453_10;partial=00;start_type=GTG;rbs_motif=GGAG/GAGG;rbs_spacer=5-10bp;gc_cont=0.716	PQQ_k141_16180177_10		83 kDa	0.44	[]	0	0	0	0	0	0	0	0	2	0	0	0
129	# 1553 # 2341 # 1 # ID=81668_4;partial=00;start_type=ATG;rbs_motif=AGGA;rbs_spacer=5-10bp;gc_cont=0.592	OprF_k141_17811827_4 (+2)		29 kDa	0.44	[]	0	0	0	0	0	0	2	0	0	0	0	0
130	# 4491 # 5966 # 1 # ID=194604_5;partial=00;start_type=ATG;rbs_motif=AGGAG;rbs_spacer=5-10bp;gc_cont=0.706	OprF_k141_30733469_5		50 kDa	0.44	[]	2	0	0	0	0	0	0	0	0	0	0	0
131	# 2270 # 3601 # 1 # ID=296685_4;partial=00;start_type=ATG;rbs_motif=GGA/GAG/AGG;rbs_spacer=5-10bp;gc_cont=0.695	OprF_k141_1369955_4		48 kDa	0.44	[]	0	0	0	0	0	0	0	0	0	2	0	0
132	# 5368 # 8013 # 1 # ID=207319_4;partial=00;start_type=ATG;rbs_motif=AGGAG;rbs_spacer=5-10bp;gc_cont=0.697	PQQ_k141_25816487_4		97 kDa	0.44	[]	0	0	0	0	0	0	0	0	2	0	0	0
133	Cluster of # 674 # 1576 # 1 # ID=66753_2;partial=01;start_type=ATG;rbs_motif=GGAG/GAGG;rbs_spacer=5-10bp;gc_cont=0.654 (PBP_4_k141_24129139_2)	PBP_4_k141_24129139_2 [2]		32 kDa	0.44	[]	0	0	0	0	3	0	0	0	0	0	0	0
134	PQQ_k141_21192098_2-DECOY	PQQ_k141_21192098_2-DECOY		?	1	[]	0	0	0	0	0	0	3	0	0	0	0	0
135	# 232 # 927 # -1 # ID=250210_2;partial=00;start_type=ATG;rbs_motif=AGGAG;rbs_spacer=5-10bp;gc_cont=0.598	OprF_k141_11110753_2 (+1)		24 kDa	0.44	[]	0	0	0	0	0	0	4	0	0	0	0	0
136	# 3466 # 4221 # -1 # ID=208778_3;partial=00;start_type=ATG;rbs_motif=None;rbs_spacer=None;gc_cont=0.452	ChiA_k141_7518280_3		27 kDa	0.44	[]	0	0	0	0	0	0	0	0	0	0	0	2
137	# 540 # 1847 # -1 # ID=232585_2;partial=01;start_type=Edge;rbs_motif=None;rbs_spacer=None;gc_cont=0.556	SusD2_k141_25161569_2 (+5)		47 kDa	0.44	[]	0	0	0	2	0	0	0	0	0	0	0	0
138	# 1275 # 2108 # 1 # ID=289750_3;partial=00;start_type=ATG;rbs_motif=None;rbs_spacer=None;gc_cont=0.321	OprF_k141_49346299_3 (+3)		31 kDa	0.44	[]	0	0	0	0	0	0	0	0	0	2	0	0
139	# 2 # 883 # -1 # ID=328475_1;partial=10;start_type=ATG;rbs_motif=None;rbs_spacer=None;gc_cont=0.766	PQQ_k141_68710928_1		31 kDa	0.44	[]	0	0	0	2	0	0	0	0	0	0	0	0
140	PF00149_k141_62815516_1-DECOY	PF00149_k141_62815516_1-DECOY		?	1	[]	0	0	0	0	0	0	0	0	0	0	2	0
141	# 1 # 1062 # -1 # ID=226437_1;partial=10;start_type=ATG;rbs_motif=GGA/GAG/AGG;rbs_spacer=11-12bp;gc_cont=0.763	PQQ_k141_45671374_1		37 kDa	0.44	[]	0	0	0	0	0	0	2	0	0	0	0	0
142	# 2 # 1558 # 1 # ID=210291_1;partial=10;start_type=Edge;rbs_motif=None;rbs_spacer=None;gc_cont=0.371	SusD2_k141_23706560_1 (+1)		58 kDa	0.44	[]	0	0	0	0	0	0	0	0	0	0	0	2
143	# 1 # 537 # 1 # ID=331981_1;partial=10;start_type=Edge;rbs_motif=None;rbs_spacer=None;gc_cont=0.674	OprF_k141_63690053_1		18 kDa	0.44	[]	0	0	2	0	0	0	0	0	0	0	0	0
144	# 3 # 728 # -1 # ID=167341_1;partial=10;start_type=ATG;rbs_motif=GGAGG;rbs_spacer=5-10bp;gc_cont=0.632	PBP_4_k141_49103899_1		26 kDa	0.44	[]	0	0	0	0	0	0	0	0	0	0	2	0
145	# 2302 # 3294 # -1 # ID=192907_3;partial=00;start_type=ATG;rbs_motif=GGAGG;rbs_spacer=5-10bp;gc_cont=0.640	PBP_4_k141_66302664_3		34 kDa	0.44	[]	0	0	0	0	0	0	0	0	0	0	2	0
146	# 51 # 1145 # 1 # ID=157637_1;partial=01;start_type=ATG;rbs_motif=GGA/GAG/AGG;rbs_spacer=5-10bp;gc_cont=0.669	OprF_k141_53345716_1		39 kDa	0.6	[]	0	2	0	2	0	0	0	0	0	0	0	0
147	PQQ_k141_50867450_2-DECOY	PQQ_k141_50867450_2-DECOY		?	1	[]	0	0	0	0	0	0	0	0	2	0	0	0
148	Cluster of # 5526 # 9452 # 1 # ID=23384_7;partial=01;start_type=ATG;rbs_motif=AGGAG;rbs_spacer=5-10bp;gc_cont=0.653 (UshA_k141_8557385_7)	UshA_k141_8557385_7 [2]		138 kDa	0.052	[]	0	0	0	2	2	0	0	0	0	0	0	0
149	Cluster of # 9945 # 10892 # -1 # ID=341425_12;partial=01;start_type=Edge;rbs_motif=None;rbs_spacer=None;gc_cont=0.565 (OprF_k141_70876702_12)	OprF_k141_70876702_12 [2]		33 kDa	0.41	[]	0	0	2	0	0	0	3	0	4	3	0	0
150	# 3546 # 4607 # 1 # ID=190358_5;partial=00;start_type=ATG;rbs_motif=AGGA;rbs_spacer=5-10bp;gc_cont=0.647	M4_pep_k141_57679040_5		39 kDa	0.44	[]	0	0	0	0	0	0	3	0	0	0	0	0
151	# 126 # 1229 # 1 # ID=212649_1;partial=00;start_type=ATG;rbs_motif=AGGAG;rbs_spacer=5-10bp;gc_cont=0.598	PstS_k141_61995584_1		37 kDa	0.44	[]	0	0	0	0	0	0	0	0	3	0	0	0
152	# 11640 # 14054 # -1 # ID=66406_12;partial=00;start_type=ATG;rbs_motif=GGAG/GAGG;rbs_spacer=5-10bp;gc_cont=0.647	PQQ_k141_26951157_12		86 kDa	0.44	[]	0	0	0	0	0	0	3	0	0	0	0	0
153	# 3 # 593 # -1 # ID=43067_1;partial=11;start_type=Edge;rbs_motif=None;rbs_spacer=None;gc_cont=0.613	PQQ_k141_33968414_1		22 kDa	0.3	[]	3	0	2	3	0	0	0	0	0	0	0	0
154	# 2 # 1324 # -1 # ID=146216_1;partial=11;start_type=Edge;rbs_motif=None;rbs_spacer=None;gc_cont=0.649	SBP_6_k141_62584062_1		48 kDa	0.44	[]	0	0	2	0	0	0	0	0	0	0	0	0
155	# 3 # 611 # 1 # ID=288583_1;partial=10;start_type=Edge;rbs_motif=None;rbs_spacer=None;gc_cont=0.425	GlpQ_k141_11186351_1 (+1)		23 kDa	0.44	[]	0	0	0	0	0	0	0	0	0	0	0	2
156	# 2224 # 3405 # -1 # ID=115413_4;partial=00;start_type=ATG;rbs_motif=None;rbs_spacer=None;gc_cont=0.352	fj3856_k141_56817643_4		41 kDa	0.44	[]	0	0	0	0	0	0	0	0	0	0	0	2
157	# 2308 # 3342 # -1 # ID=56599_4;partial=00;start_type=ATG;rbs_motif=AGGA;rbs_spacer=5-10bp;gc_cont=0.643	PstS_k141_7219824_4		36 kDa	0.44	[]	0	0	0	0	0	0	0	0	4	0	0	0
158	# 3413 # 4879 # 1 # ID=7290_2;partial=00;start_type=ATG;rbs_motif=None;rbs_spacer=None;gc_cont=0.372	SusD2_k141_3856619_2		54 kDa	0.44	[]	0	0	0	0	0	0	0	0	0	0	2	0
159	# 3 # 554 # 1 # ID=169411_1;partial=10;start_type=Edge;rbs_motif=None;rbs_spacer=None;gc_cont=0.576	OprF_k141_34926631_1		19 kDa	0.44	[]	0	0	0	0	0	0	0	0	0	0	2	0
160	# 1109 # 1372 # -1 # ID=260280_3;partial=01;start_type=Edge;rbs_motif=None;rbs_spacer=None;gc_cont=0.545	OprF_k141_6917377_3		9 kDa	0.052	[]	0	0	0	0	0	0	2	0	2	0	0	0
161	# 3335 # 4792 # 1 # ID=73130_5;partial=00;start_type=ATG;rbs_motif=None;rbs_spacer=None;gc_cont=0.636	Pec_lyase_k141_14276653_5 (+4)		52 kDa	0.44	[]	0	0	0	0	0	0	0	0	0	0	0	2
162	# 1 # 633 # 1 # ID=27221_1;partial=11;start_type=Edge;rbs_motif=None;rbs_spacer=None;gc_cont=0.673	OprF_k141_54508529_1		22 kDa	0.44	[]	0	0	0	0	2	0	0	0	0	0	0	0
163	OpuAC_k141_37903290_3-DECOY	OpuAC_k141_37903290_3-DECOY		?	1	[]	0	0	0	0	0	0	0	0	0	2	0	0
164	PQQ_k141_9014232_1-DECOY	PQQ_k141_9014232_1-DECOY		?	1	[]	0	0	0	0	0	0	0	0	2	0	0	0
165	PBP_4_k141_31350917_4-DECOY	PBP_4_k141_31350917_4-DECOY		?	1	[]	0	0	0	0	0	0	2	0	0	0	0	0
166	# 228 # 1172 # 1 # ID=6687_2;partial=01;start_type=ATG;rbs_motif=AGGAG;rbs_spacer=5-10bp;gc_cont=0.526	PBP_4_k141_68069294_2		33 kDa	0.44	[]	0	0	0	0	0	0	0	0	0	0	0	2
167	PQQ_k141_61030991_8-DECOY	PQQ_k141_61030991_8-DECOY		?	1	[]	0	0	0	0	0	0	0	0	0	2	0	0
168	# 2 # 1003 # -1 # ID=280827_1;partial=11;start_type=Edge;rbs_motif=None;rbs_spacer=None;gc_cont=0.571	PF00149_k141_12577252_1		37 kDa	0.44	[]	0	0	0	0	0	0	2	0	0	0	0	0
169	# 163 # 624 # 1 # ID=121130_1;partial=01;start_type=ATG;rbs_motif=GGA/GAG/AGG;rbs_spacer=5-10bp;gc_cont=0.630	OprF_k141_28470056_1		17 kDa	0.44	[]	0	0	0	0	2	0	0	0	0	0	0	0
170	# 201 # 1214 # -1 # ID=25321_1;partial=01;start_type=Edge;rbs_motif=None;rbs_spacer=None;gc_cont=0.610	PBP_4_k141_11372431_1 (+9)		37 kDa	0.44	[]	0	0	0	0	0	0	0	0	2	0	0	0
171	# 209 # 2980 # 1 # ID=51607_2;partial=00;start_type=GTG;rbs_motif=None;rbs_spacer=None;gc_cont=0.657	PQQ_k141_54556930_2		100 kDa	0.44	[]	0	0	0	0	0	0	0	0	0	0	2	0
172	# 1 # 1104 # -1 # ID=285970_1;partial=11;start_type=Edge;rbs_motif=None;rbs_spacer=None;gc_cont=0.684	OprF_k141_40113668_1 (+2)		40 kDa	0.44	[]	0	0	0	0	2	0	0	0	0	0	0	0
173	# 3047 # 5452 # -1 # ID=288812_3;partial=00;start_type=ATG;rbs_motif=GGA/GAG/AGG;rbs_spacer=5-10bp;gc_cont=0.692	PQQ_k141_27389715_3		87 kDa	0.6	[]	0	2	0	0	0	2	0	0	0	0	0	0
174	# 1330 # 2004 # 1 # ID=9431_2;partial=00;start_type=ATG;rbs_motif=GGA/GAG/AGG;rbs_spacer=5-10bp;gc_cont=0.680	OprF_k141_50210580_2 (+1)		24 kDa	0.44	[]	0	2	0	0	0	0	0	0	0	0	0	0
175	# 787 # 3711 # 1 # ID=164798_3;partial=00;start_type=ATG;rbs_motif=TAAA;rbs_spacer=12bp;gc_cont=0.475	PQQ_k141_25732753_3		109 kDa	0.6	[]	0	2	0	0	0	2	0	0	0	0	0	0
176	Cluster of # 1561 # 4233 # 1 # ID=179258_3;partial=01;start_type=ATG;rbs_motif=GGxGG;rbs_spacer=5-10bp;gc_cont=0.676 (PQQ_k141_49836850_3)	PQQ_k141_49836850_3 [3]		97 kDa	0.44	[]	0	3	0	0	0	0	0	0	0	0	0	0
177	Cluster of # 7 # 966 # -1 # ID=97457_1;partial=00;start_type=ATG;rbs_motif=AGGA;rbs_spacer=5-10bp;gc_cont=0.617 (Fjoh_3414_k141_26305374_1)	Fjoh_3414_k141_26305374_1 [2]		35 kDa	0.44	[]	0	0	0	0	0	0	0	0	3	0	0	0
178	# 23 # 712 # 1 # ID=112353_1;partial=01;start_type=ATG;rbs_motif=None;rbs_spacer=None;gc_cont=0.574	SBP_6_k141_37643010_1		24 kDa	0.077	[]	0	0	0	0	0	0	0	0	3	2	5	2
179	# 3295 # 4605 # 1 # ID=226569_4;partial=00;start_type=ATG;rbs_motif=GGAG/GAGG;rbs_spacer=5-10bp;gc_cont=0.662	OprF_k141_6014913_4		48 kDa	0.44	[]	0	0	0	0	0	0	2	0	0	0	0	0
180	# 3 # 656 # 1 # ID=184693_1;partial=10;start_type=Edge;rbs_motif=None;rbs_spacer=None;gc_cont=0.604	OprF_k141_32834016_1		24 kDa	0.44	[]	0	0	0	0	0	0	0	0	0	2	0	0
181	# 3 # 824 # -1 # ID=99777_1;partial=10;start_type=ATG;rbs_motif=None;rbs_spacer=None;gc_cont=0.382	PregA_k141_205666_1 (+3)		29 kDa	0.44	[]	0	0	0	0	0	0	0	0	0	2	0	0
182	# 13549 # 14589 # -1 # ID=134360_15;partial=00;start_type=ATG;rbs_motif=AGGAG;rbs_spacer=5-10bp;gc_cont=0.527	PstS_k141_12992259_15 (+2)		37 kDa	0.44	[]	0	0	0	0	0	0	0	0	3	0	0	0
183	# 2721 # 3620 # 1 # ID=344708_4;partial=00;start_type=ATG;rbs_motif=AGGAG;rbs_spacer=5-10bp;gc_cont=0.630	SBP_3_k141_30324278_4		32 kDa	0.44	[]	0	2	0	0	0	0	0	0	0	0	0	0
184	# 455 # 1498 # -1 # ID=231072_2;partial=01;start_type=Edge;rbs_motif=None;rbs_spacer=None;gc_cont=0.426	SusD2_k141_2768066_2		39 kDa	0.44	[]	0	0	0	0	0	0	0	0	0	0	0	2
185	# 3 # 1457 # 1 # ID=308772_1;partial=10;start_type=Edge;rbs_motif=None;rbs_spacer=None;gc_cont=0.495	Pec_lyase_k141_57914016_1		51 kDa	0.44	[]	0	0	0	0	0	0	0	0	0	0	2	0
186	# 235 # 3027 # -1 # ID=27501_2;partial=00;start_type=ATG;rbs_motif=GGxGG;rbs_spacer=5-10bp;gc_cont=0.672	PQQ_k141_24052102_2		100 kDa	0.052	[]	0	0	0	0	0	0	2	0	2	0	0	0
187	# 3 # 581 # -1 # ID=263936_1;partial=11;start_type=Edge;rbs_motif=None;rbs_spacer=None;gc_cont=0.575	PQQ_k141_63549871_1		21 kDa	0.44	[]	0	0	0	0	0	0	0	0	0	2	0	0
188	# 11329 # 13086 # 1 # ID=19550_9;partial=00;start_type=ATG;rbs_motif=GGA/GAG/AGG;rbs_spacer=5-10bp;gc_cont=0.661	OprF_k141_45970350_9 (+1)		62 kDa	0.44	[]	0	0	0	0	2	0	0	0	0	0	0	0
189	# 870 # 2570 # -1 # ID=229584_2;partial=00;start_type=ATG;rbs_motif=TAAA;rbs_spacer=12bp;gc_cont=0.440	SusD2_k141_18806776_2		64 kDa	0.44	[]	0	0	0	0	0	0	0	0	0	0	2	0
190	# 949 # 1881 # 1 # ID=25708_2;partial=01;start_type=ATG;rbs_motif=GGAGG;rbs_spacer=5-10bp;gc_cont=0.629	SBP_3_k141_19109404_2		33 kDa	0.6	[]	0	0	2	0	2	0	0	0	0	0	0	0
191	# 1964 # 6469 # -1 # ID=272650_3;partial=00;start_type=TTG;rbs_motif=AGxAGG/AGGxGG;rbs_spacer=5-10bp;gc_cont=0.735	PQQ_k141_47893160_3		160 kDa	0.44	[]	0	0	2	0	0	0	0	0	0	0	0	0
192	# 3 # 605 # -1 # ID=10416_1;partial=10;start_type=ATG;rbs_motif=GGAGG;rbs_spacer=5-10bp;gc_cont=0.612	PBP_4_k141_12749875_1 (+10)		21 kDa	0.44	[]	0	0	0	0	0	0	0	0	0	0	2	0
193	OpuAC_k141_10759074_4-DECOY	OpuAC_k141_10759074_4-DECOY		?	1	[]	0	0	0	0	0	0	0	0	0	2	0	0
194	# 52 # 996 # -1 # ID=22370_1;partial=00;start_type=ATG;rbs_motif=GGAGG;rbs_spacer=5-10bp;gc_cont=0.614	OpuAC_k141_26157274_1		34 kDa	0.44	[]	0	0	0	0	0	0	2	0	0	0	0	0
195	# 134 # 619 # -1 # ID=35315_1;partial=00;start_type=ATG;rbs_motif=AGGAG;rbs_spacer=5-10bp;gc_cont=0.702	OprF_k141_14905013_1 (+6)		17 kDa	0.44	[]	0	0	2	0	0	0	0	0	0	0	0	0
196	# 1663 # 2796 # 1 # ID=216049_3;partial=01;start_type=ATG;rbs_motif=None;rbs_spacer=None;gc_cont=0.719	PQQ_k141_14556365_3		41 kDa	0.052	[]	0	0	0	0	0	0	2	0	2	0	0	0
197	PQQ_k141_63372498_1-DECOY	PQQ_k141_63372498_1-DECOY		?	1	[]	0	0	0	0	0	0	2	0	0	0	0	0
198	# 2 # 634 # 1 # ID=102496_1;partial=11;start_type=Edge;rbs_motif=None;rbs_spacer=None;gc_cont=0.660	PQQ_k141_22788303_1		23 kDa	0.44	[]	0	2	0	0	0	0	0	0	0	0	0	0
199	# 4264 # 4962 # -1 # ID=184716_5;partial=00;start_type=ATG;rbs_motif=AGGAG;rbs_spacer=5-10bp;gc_cont=0.578	OprF_k141_24360779_5		24 kDa	0.44	[]	0	0	0	0	0	0	2	0	0	0	0	0
200	# 19675 # 21480 # -1 # ID=212855_20;partial=00;start_type=ATG;rbs_motif=GGAGG;rbs_spacer=5-10bp;gc_cont=0.610	PQQ_k141_43512893_20		65 kDa	0.44	[]	0	0	0	0	0	0	0	0	0	0	2	0
201	# 3362 # 4831 # 1 # ID=244229_2;partial=00;start_type=ATG;rbs_motif=None;rbs_spacer=None;gc_cont=0.350	SusD3_k141_37196271_2		54 kDa	0.44	[]	0	0	0	0	0	0	0	0	0	0	0	2
202	# 1101 # 2021 # 1 # ID=343140_2;partial=01;start_type=ATG;rbs_motif=None;rbs_spacer=None;gc_cont=0.633	PQQ_k141_2234220_2 (+6)		33 kDa	0.44	[]	0	2	0	0	0	0	0	0	0	0	0	0
203	# 1 # 765 # -1 # ID=12053_1;partial=11;start_type=Edge;rbs_motif=None;rbs_spacer=None;gc_cont=0.609	PQQ_k141_26843776_1		28 kDa	0.44	[]	0	0	0	0	0	0	2	0	0	0	0	0
204	Cluster of # 2165 # 4054 # -1 # ID=315757_3;partial=00;start_type=ATG;rbs_motif=AGxAGG/AGGxGG;rbs_spacer=3-4bp;gc_cont=0.652 (PF00149_k141_45847903_3)	PF00149_k141_45847903_3 [2]		65 kDa	0.1	[]	0	2	0	2	2	2	0	0	0	0	0	0
205	Cluster of # 3 # 746 # -1 # ID=344042_1;partial=10;start_type=ATG;rbs_motif=GGAGG;rbs_spacer=5-10bp;gc_cont=0.644 (SBP_6_k141_54426796_1)	SBP_6_k141_54426796_1 [2]		26 kDa	0.6	[]	2	0	0	0	2	0	0	0	0	0	0	0
206	# 17 # 1147 # 1 # ID=91869_1;partial=00;start_type=ATG;rbs_motif=GGAGG;rbs_spacer=5-10bp;gc_cont=0.662	PBP_4_k141_34065346_1 (+1)		40 kDa	0.44	[]	0	0	0	0	0	0	0	0	0	0	0	2
207	# 10308 # 10982 # 1 # ID=107163_9;partial=00;start_type=ATG;rbs_motif=None;rbs_spacer=None;gc_cont=0.578	PQQ_k141_18565721_9		24 kDa	0.44	[]	0	0	0	0	0	2	0	0	0	0	0	0
208	# 670 # 996 # 1 # ID=334257_3;partial=01;start_type=GTG;rbs_motif=GGAG/GAGG;rbs_spacer=5-10bp;gc_cont=0.599	PF00149_k141_52275406_3		12 kDa	0.44	[]	0	0	0	0	0	0	0	0	2	0	0	0
209	# 464 # 826 # -1 # ID=228822_2;partial=01;start_type=Edge;rbs_motif=None;rbs_spacer=None;gc_cont=0.667	OprF_k141_40707675_2		13 kDa	0.44	[]	0	0	0	0	0	0	0	0	0	0	2	0
210	# 1 # 555 # -1 # ID=313492_1;partial=11;start_type=Edge;rbs_motif=None;rbs_spacer=None;gc_cont=0.632	PQQ_k141_11937776_1 (+2)		20 kDa	0.44	[]	0	0	0	0	0	0	0	0	2	0	0	0
211	# 2 # 634 # 1 # ID=315952_1;partial=11;start_type=Edge;rbs_motif=None;rbs_spacer=None;gc_cont=0.633	GlpQ_k141_28147945_1		23 kDa	0.44	[]	0	0	0	0	0	0	2	0	0	0	0	0
212	# 964 # 2802 # -1 # ID=163148_2;partial=01;start_type=Edge;rbs_motif=None;rbs_spacer=None;gc_cont=0.715	PQQ_k141_19380221_2		68 kDa	0.44	[]	0	0	0	0	0	0	0	0	0	2	0	0
213	# 3 # 1565 # 1 # ID=338332_1;partial=10;start_type=Edge;rbs_motif=None;rbs_spacer=None;gc_cont=0.681	PQQ_k141_26781034_1		55 kDa	0.44	[]	0	0	0	0	0	0	2	0	0	0	0	0
214	# 1101 # 2600 # 1 # ID=104779_3;partial=01;start_type=ATG;rbs_motif=AGGA/GGAG/GAGG;rbs_spacer=11-12bp;gc_cont=0.749	PQQ_k141_47559473_3		53 kDa	0.44	[]	0	0	0	0	2	0	0	0	0	0	0	0
215	# 3 # 767 # -1 # ID=184392_1;partial=10;start_type=ATG;rbs_motif=GGAGG;rbs_spacer=5-10bp;gc_cont=0.597	PQQ_k141_13791577_1		28 kDa	0.58	[]	2	0	0	0	3	0	0	0	0	0	0	0
216	# 142 # 1182 # -1 # ID=151906_1;partial=00;start_type=ATG;rbs_motif=AGGAG;rbs_spacer=5-10bp;gc_cont=0.528	SBP_3_k141_20064747_1		37 kDa	0.44	[]	0	0	0	0	0	0	0	0	0	0	2	0
217	PQQ_k141_68520395_1-DECOY	PQQ_k141_68520395_1-DECOY		?	1	[]	0	0	0	0	0	0	2	0	0	0	0	0
218	# 3 # 560 # 1 # ID=924_1;partial=11;start_type=Edge;rbs_motif=None;rbs_spacer=None;gc_cont=0.771	PQQ_k141_57303249_1		19 kDa	0.44	[]	0	0	0	0	0	0	0	0	0	0	0	2
219	# 969 # 3476 # -1 # ID=18395_2;partial=00;start_type=ATG;rbs_motif=None;rbs_spacer=None;gc_cont=0.579	PQQ_k141_65240546_2		92 kDa	0.44	[]	0	0	0	0	0	2	0	0	0	0	0	0
220	# 3 # 524 # -1 # ID=154134_1;partial=10;start_type=ATG;rbs_motif=GGAG/GAGG;rbs_spacer=5-10bp;gc_cont=0.670	PBP_4_k141_46237014_1		18 kDa	0.44	[]	0	0	0	0	0	0	0	0	0	0	2	0
221	# 723 # 2711 # -1 # ID=167918_3;partial=01;start_type=Edge;rbs_motif=None;rbs_spacer=None;gc_cont=0.641	PQQ_k141_49814638_3		71 kDa	0.44	[]	0	0	0	0	0	0	2	0	0	0	0	0
222	# 2603 # 3715 # -1 # ID=318116_4;partial=01;start_type=Edge;rbs_motif=None;rbs_spacer=None;gc_cont=0.672	SBP_6_k141_7733105_4		38 kDa	0.44	[]	0	0	0	0	2	0	0	0	0	0	0	0
223	# 1440 # 4193 # -1 # ID=133365_4;partial=00;start_type=ATG;rbs_motif=None;rbs_spacer=None;gc_cont=0.544	PQQ_k141_51165589_4		100 kDa	0.44	[]	0	0	0	0	0	2	0	0	0	0	0	0
224	# 1572 # 2483 # 1 # ID=172776_2;partial=01;start_type=ATG;rbs_motif=None;rbs_spacer=None;gc_cont=0.718	PQQ_k141_17286584_2		33 kDa	0.44	[]	2	0	0	0	0	0	0	0	0	0	0	0
225	# 2 # 730 # 1 # ID=223367_1;partial=11;start_type=Edge;rbs_motif=None;rbs_spacer=None;gc_cont=0.346	OprF_k141_21614344_1 (+3)		27 kDa	0.44	[]	0	0	0	0	0	0	0	0	0	0	0	2
226	# 1519 # 2697 # 1 # ID=77613_3;partial=01;start_type=ATG;rbs_motif=GGA/GAG/AGG;rbs_spacer=5-10bp;gc_cont=0.584	PQQ_k141_9365717_3		43 kDa	0.44	[]	0	2	0	0	0	0	0	0	0	0	0	0
227	# 2705 # 4756 # 1 # ID=45408_2;partial=00;start_type=TTG;rbs_motif=AGGAG;rbs_spacer=5-10bp;gc_cont=0.736	PQQ_k141_38928772_2		77 kDa	0.44	[]	0	0	0	0	0	0	0	0	2	0	0	0
228	# 2 # 910 # -1 # ID=221087_1;partial=11;start_type=Edge;rbs_motif=None;rbs_spacer=None;gc_cont=0.705	PQQ_k141_15974325_1		32 kDa	0.44	[]	0	0	0	0	2	0	0	0	0	0	0	0
229	# 2 # 685 # 1 # ID=5247_1;partial=11;start_type=Edge;rbs_motif=None;rbs_spacer=None;gc_cont=0.621	PQQ_k141_55177065_1		25 kDa	0.44	[]	0	2	0	0	0	0	0	0	0	0	0	0
230	# 5119 # 7605 # 1 # ID=163803_6;partial=00;start_type=ATG;rbs_motif=None;rbs_spacer=None;gc_cont=0.600	PQQ_k141_62619534_6		90 kDa	0.44	[]	0	2	0	0	0	0	0	0	0	0	0	0
231	# 1 # 1104 # -1 # ID=76946_1;partial=11;start_type=Edge;rbs_motif=None;rbs_spacer=None;gc_cont=0.667	PQQ_k141_58876122_1		40 kDa	0.44	[]	0	0	0	2	0	0	0	0	0	0	0	0
232	# 3 # 2492 # -1 # ID=103452_1;partial=10;start_type=GTG;rbs_motif=None;rbs_spacer=None;gc_cont=0.670	PQQ_k141_5722389_1		90 kDa	0.44	[]	0	2	0	0	0	0	0	0	0	0	0	0
233	# 302 # 1837 # 1 # ID=298339_2;partial=01;start_type=GTG;rbs_motif=AGGA;rbs_spacer=5-10bp;gc_cont=0.653	PQQ_k141_3707216_2		55 kDa	0.44	[]	0	0	0	0	0	2	0	0	0	0	0	0
234	# 437 # 2788 # -1 # ID=12981_2;partial=00;start_type=GTG;rbs_motif=None;rbs_spacer=None;gc_cont=0.723	PQQ_k141_67369104_2		84 kDa	0.44	[]	0	0	0	0	0	2	0	0	0	0	0	0
235	# 3 # 1127 # 1 # ID=77083_1;partial=11;start_type=Edge;rbs_motif=None;rbs_spacer=None;gc_cont=0.612	PQQ_k141_4013187_1		42 kDa	0.44	[]	0	0	2	0	0	0	0	0	0	0	0	0
236	# 163 # 2202 # 1 # ID=139518_2;partial=00;start_type=ATG;rbs_motif=GGA/GAG/AGG;rbs_spacer=5-10bp;gc_cont=0.718	PQQ_k141_9487223_2		73 kDa	0.44	[]	0	0	0	0	0	0	0	0	0	0	0	2
237	# 2 # 1201 # -1 # ID=47605_1;partial=10;start_type=ATG;rbs_motif=GGAG/GAGG;rbs_spacer=5-10bp;gc_cont=0.719	PQQ_k141_34686080_1		43 kDa	0.44	[]	0	0	0	0	0	2	0	0	0	0	0	0
238	# 1680 # 3491 # -1 # ID=46084_3;partial=00;start_type=ATG;rbs_motif=GGAGG;rbs_spacer=5-10bp;gc_cont=0.613	PQQ_k141_63837965_3		65 kDa	0.6	[]	0	2	0	2	0	0	0	0	0	0	0	0
239	# 2 # 727 # 1 # ID=233700_1;partial=11;start_type=Edge;rbs_motif=None;rbs_spacer=None;gc_cont=0.672	PQQ_k141_32224704_1		27 kDa	0.44	[]	0	0	0	0	2	0	0	0	0	0	0	0
240	# 3 # 914 # 1 # ID=289762_1;partial=10;start_type=Edge;rbs_motif=None;rbs_spacer=None;gc_cont=0.610	SBP_6_k141_52897028_1		34 kDa	0.58	[]	0	0	0	0	0	0	0	0	2	0	2	0
241	Cluster of # 5064 # 6086 # -1 # ID=244542_6;partial=00;start_type=ATG;rbs_motif=GGA/GAG/AGG;rbs_spacer=5-10bp;gc_cont=0.554 (SBP_3_k141_56362953_6)	SBP_3_k141_56362953_6 [4]		37 kDa	0.44	[]	0	0	0	0	0	0	0	0	0	0	0	2
242	# 232 # 1257 # -1 # ID=207040_2;partial=00;start_type=ATG;rbs_motif=AGGAG;rbs_spacer=5-10bp;gc_cont=0.583	OprF_k141_11026002_2 (+5)		36 kDa	0.44	[]	0	0	0	2	0	0	0	0	0	0	0	0
243	# 2 # 637 # 1 # ID=258439_1;partial=11;start_type=Edge;rbs_motif=None;rbs_spacer=None;gc_cont=0.659	PBP_4_k141_39350428_1		22 kDa	0.052	[]	0	0	0	0	0	0	0	0	0	2	0	2

## Sheet: S2b. Field MEP_PSet-0.1 FDR
Rdng_PSet-CDHIT99_10% protien FDR							Total Unique Peptide Count	Total Unique Peptide Count	Total Unique Peptide Count	Total Unique Peptide Count	Total Unique Peptide Count	Total Unique Peptide Count	Total Unique Peptide Count	Total Unique Peptide Count	Total Unique Peptide Count	Total Unique Peptide Count	Total Unique Peptide Count	Total Unique Peptide Count
#	Identified Proteins (496/505)	Accession Number	Alternate ID	Molecular Weight	ANOVA Test (p-value): *(p < 0.00396)	Quantitative Profile	BULK_-P_1	BULK_-P_2	BULK_-P_3	BULK_P_1	BULK_P_2	BULK_P_3	RH_-P_1	RH_-P_2	RH_-P_3	RH_P_1	RH_P_2	RH_P_3
1	Cluster of # 478 # 2265 # 1 # ID=34646_2;partial=01;start_type=ATG;rbs_motif=GGAG/GAGG;rbs_spacer=5-10bp;gc_cont=0.510 (PQQ_k141_55235456_2)	PQQ_k141_55235456_2 [17]		65 kDa	0.0012	BULK_-P low, BULK_P low, RH_-P high, RH_P high	5	9	18	7	13	2	26	35	37	35	41	51
2	Cluster of # 187 # 1242 # -1 # ID=306437_2;partial=00;start_type=ATG;rbs_motif=GGAG/GAGG;rbs_spacer=5-10bp;gc_cont=0.536 (OprF_k141_50799669_2)	OprF_k141_50799669_2 [3]		38 kDa	< 0.00010	BULK_-P low, BULK_P low, RH_-P high, RH_P low	0	0	0	0	0	0	17	16	16	7	6	2
3	Cluster of # 1424 # 3397 # -1 # ID=243472_2;partial=00;start_type=GTG;rbs_motif=GGAG/GAGG;rbs_spacer=5-10bp;gc_cont=0.602 (PhoX_k141_10394622_2)	PhoX_k141_10394622_2 [5]		71 kDa	0.015	[]	0	0	0	0	0	0	26	16	40	14	5	17
4	Cluster of # 46 # 1047 # 1 # ID=218508_1;partial=00;start_type=ATG;rbs_motif=AGGAG;rbs_spacer=5-10bp;gc_cont=0.577 (PstS2_k141_16672617_1)	PstS2_k141_16672617_1 [7]		35 kDa	0.032	[]	0	0	0	0	0	0	17	12	22	16	14	17
5	Cluster of # 2 # 832 # 1 # ID=346601_1;partial=11;start_type=Edge;rbs_motif=None;rbs_spacer=None;gc_cont=0.564 (OprF_k141_17628464_1)	OprF_k141_17628464_1 [8]		30 kDa	0.0035	BULK_-P low, BULK_P low, RH_-P high, RH_P high	0	0	0	0	0	0	15	9	19	17	5	16
6	# 12110 # 12547 # 1 # ID=5888_5;partial=00;start_type=GTG;rbs_motif=AAAA;rbs_spacer=4bp;gc_cont=0.530	ChiA_k141_33894756_5		16 kDa	0.096	[]	0	0	0	0	0	0	0	5	4	3	4	2
7	Cluster of # 36 # 533 # -1 # ID=50344_1;partial=00;start_type=ATG;rbs_motif=AGGAG;rbs_spacer=5-10bp;gc_cont=0.574 (OprF_k141_31155683_1)	OprF_k141_31155683_1 [3]		18 kDa	0.0021	BULK_-P low, BULK_P low, RH_-P high, RH_P high	0	0	0	0	0	0	7	4	7	7	5	5
8	Cluster of # 1712 # 2074 # -1 # ID=213733_3;partial=00;start_type=ATG;rbs_motif=None;rbs_spacer=None;gc_cont=0.532 (OprF_k141_37136265_3)	OprF_k141_37136265_3 [11]		13 kDa	0.093	[]	2	3	0	0	2	0	8	7	8	6	8	5
9	Cluster of # 964 # 2739 # 1 # ID=84961_2;partial=00;start_type=ATG;rbs_motif=GGAG/GAGG;rbs_spacer=5-10bp;gc_cont=0.606 (PQQ_k141_43259664_2)	PQQ_k141_43259664_2 [4]		65 kDa	0.023	[]	0	0	0	0	0	0	17	7	23	7	3	16
10	Cluster of # 1103 # 1837 # 1 # ID=204498_3;partial=01;start_type=ATG;rbs_motif=GGA/GAG/AGG;rbs_spacer=5-10bp;gc_cont=0.561 (OprF_k141_65611846_3)	OprF_k141_65611846_3 [3]		26 kDa	0.0084	[]	0	0	0	0	0	0	12	6	11	8	7	6
11	# 1 # 636 # 1 # ID=277307_1;partial=10;start_type=Edge;rbs_motif=None;rbs_spacer=None;gc_cont=0.594	SBP_3_k141_11866622_1		23 kDa	0.00086	BULK_-P low, BULK_P low, RH_-P high, RH_P high	0	0	0	0	0	0	9	5	9	5	7	6
12	Cluster of # 3 # 992 # -1 # ID=155026_1;partial=11;start_type=Edge;rbs_motif=None;rbs_spacer=None;gc_cont=0.619 (PhoX_k141_29949705_1)	PhoX_k141_29949705_1 [2]		36 kDa	0.061	[]	0	0	0	0	0	0	12	6	15	7	0	8
13	Cluster of # 394 # 1425 # -1 # ID=345126_2;partial=00;start_type=ATG;rbs_motif=GGAGG;rbs_spacer=5-10bp;gc_cont=0.575 (SBP_3_k141_21854137_2)	SBP_3_k141_21854137_2 [9]		37 kDa	0.0054	[]	0	0	2	0	2	0	21	5	16	11	10	11
14	Cluster of # 192 # 887 # -1 # ID=180615_2;partial=00;start_type=ATG;rbs_motif=AGGAG;rbs_spacer=5-10bp;gc_cont=0.582 (OprF_k141_6761871_2)	OprF_k141_6761871_2 [3]		24 kDa	0.0017	BULK_-P low, BULK_P low, RH_-P high, RH_P high	0	0	0	0	0	0	8	4	10	6	5	6
15	# 7045 # 8946 # 1 # ID=176636_9;partial=00;start_type=ATG;rbs_motif=GGAG/GAGG;rbs_spacer=5-10bp;gc_cont=0.638	PhoX_k141_41314399_9		69 kDa	0.25	[]	0	0	0	0	0	0	29	5	9	3	0	2
16	Cluster of # 1938 # 3143 # -1 # ID=164471_4;partial=00;start_type=ATG;rbs_motif=GGAGG;rbs_spacer=5-10bp;gc_cont=0.629 (PBP_4_k141_37746359_4)	PBP_4_k141_37746359_4 [2]		42 kDa	0.014	[]	0	0	0	0	0	0	4	5	10	6	2	7
17	Cluster of # 224 # 1174 # -1 # ID=180713_2;partial=00;start_type=ATG;rbs_motif=AGGAG;rbs_spacer=5-10bp;gc_cont=0.581 (OpuAC_k141_32826155_2)	OpuAC_k141_32826155_2 [3]		34 kDa	0.021	[]	0	0	0	0	0	0	15	3	13	8	5	8
18	# 235 # 1755 # 1 # ID=252660_1;partial=01;start_type=ATG;rbs_motif=GGAG/GAGG;rbs_spacer=5-10bp;gc_cont=0.639	PQQ_k141_37920964_1		55 kDa	0.77	[]	0	0	3	0	3	0	0	4	2	2	2	2
19	Cluster of # 672 # 2012 # -1 # ID=26130_2;partial=00;start_type=ATG;rbs_motif=None;rbs_spacer=None;gc_cont=0.389 (OprF_k141_53869_2)	OprF_k141_53869_2 [4]		47 kDa	0.0022	BULK_-P low, BULK_P low, RH_-P high, RH_P high	0	0	0	0	0	0	6	3	10	8	7	9
20	# 2 # 802 # -1 # ID=28112_1;partial=10;start_type=ATG;rbs_motif=None;rbs_spacer=None;gc_cont=0.635	SBP_6_k141_36768929_1		28 kDa	0.19	[]	0	0	0	0	0	0	0	2	2	0	2	0
21	# 2535 # 3056 # -1 # ID=194041_3;partial=00;start_type=ATG;rbs_motif=AGGA;rbs_spacer=5-10bp;gc_cont=0.496	OprF_k141_9594633_3		19 kDa	0.00097	BULK_-P low, BULK_P low, RH_-P high, RH_P low	0	0	0	0	0	0	4	3	3	0	0	0
22	Cluster of # 1514 # 2776 # 1 # ID=165192_2;partial=00;start_type=ATG;rbs_motif=None;rbs_spacer=None;gc_cont=0.331 (OprF_k141_43418272_2)	OprF_k141_43418272_2 [3]		45 kDa	0.018	[]	0	0	0	0	0	0	3	2	7	3	8	6
23	# 275 # 1069 # -1 # ID=316206_2;partial=00;start_type=ATG;rbs_motif=GGA/GAG/AGG;rbs_spacer=5-10bp;gc_cont=0.596	SBP_3_k141_35217275_2		29 kDa	0.015	[]	0	0	0	0	0	0	9	3	9	2	3	4
24	# 1 # 546 # -1 # ID=243226_1;partial=11;start_type=Edge;rbs_motif=None;rbs_spacer=None;gc_cont=0.557	OprF_k141_33656296_1		20 kDa	0.0082	[]	0	0	0	0	0	0	5	3	5	4	3	3
25	# 862 # 1386 # -1 # ID=176409_1;partial=00;start_type=ATG;rbs_motif=AAAA;rbs_spacer=3bp;gc_cont=0.484	CAP_k141_67694607_1		19 kDa	0.22	[]	0	0	0	0	0	0	0	2	0	0	2	2
26	# 1144 # 3006 # 1 # ID=344991_2;partial=00;start_type=ATG;rbs_motif=AGGA;rbs_spacer=5-10bp;gc_cont=0.603	PQQ_k141_14107519_2		66 kDa	0.44	[]	0	0	0	0	0	0	0	2	0	0	0	0
27	# 98518 # 99564 # 1 # ID=10230_93;partial=00;start_type=ATG;rbs_motif=GGAGG;rbs_spacer=5-10bp;gc_cont=0.421	OprF_k141_13450589_93		38 kDa	0.6	[]	0	0	0	0	0	0	0	2	0	0	2	0
28	sp|CYC_HUMAN|	sp|CYC_HUMAN|		12 kDa	0.22	[]	0	0	0	0	0	0	0	2	2	2	0	0
29	# 461 # 991 # 1 # ID=212340_2;partial=01;start_type=ATG;rbs_motif=AGGAG;rbs_spacer=5-10bp;gc_cont=0.537	Pec_lyase_k141_20888947_2 (+2)		18 kDa	0.22	[]	0	0	0	0	0	0	0	2	2	0	0	2
30	# 55 # 609 # -1 # ID=248128_1;partial=00;start_type=GTG;rbs_motif=None;rbs_spacer=None;gc_cont=0.477	CAP_k141_18842998_1		21 kDa	0.066	[]	0	0	0	0	0	0	3	2	3	0	6	6
31	SBP_6_k141_8593765_1-DECOY	SBP_6_k141_8593765_1-DECOY		?	1	[]	0	0	0	0	0	0	0	2	0	0	0	0
32	# 1276 # 1764 # -1 # ID=214502_2;partial=00;start_type=ATG;rbs_motif=TAA;rbs_spacer=12bp;gc_cont=0.493	CAP_k141_58437701_2		18 kDa	0.6	[]	0	0	0	0	0	0	0	2	0	2	0	0
33	# 1530 # 2348 # 1 # ID=245136_3;partial=00;start_type=ATG;rbs_motif=AGGA;rbs_spacer=5-10bp;gc_cont=0.525	PQQ_k141_62060547_3		30 kDa	0.44	[]	0	0	0	0	0	0	0	2	0	0	0	0
34	# 2 # 955 # 1 # ID=1517_1;partial=10;start_type=Edge;rbs_motif=None;rbs_spacer=None;gc_cont=0.638	OpuAC_k141_43804037_1		34 kDa	0.44	[]	0	0	0	0	0	0	0	2	0	0	0	0
35	# 2 # 385 # 1 # ID=64535_1;partial=10;start_type=Edge;rbs_motif=None;rbs_spacer=None;gc_cont=0.555	OprF_k141_31183872_1		14 kDa	0.0063	[]	0	0	0	0	0	0	2	2	4	2	0	0
36	# 837 # 1802 # -1 # ID=26227_2;partial=00;start_type=ATG;rbs_motif=AGGAG;rbs_spacer=5-10bp;gc_cont=0.631	SBP_3_k141_24049561_2		34 kDa	0.6	[]	0	0	0	0	0	0	0	2	0	0	2	0
37	# 1 # 873 # 1 # ID=279062_1;partial=10;start_type=Edge;rbs_motif=None;rbs_spacer=None;gc_cont=0.614	PBP_4_k141_60702892_1		30 kDa	0.0033	BULK_-P low, BULK_P low, RH_-P high, RH_P high	0	0	0	0	0	0	3	2	0	3	3	3
38	# 757 # 951 # -1 # ID=264051_2;partial=01;start_type=Edge;rbs_motif=None;rbs_spacer=None;gc_cont=0.662	GlpQ_k141_69295486_2		7 kDa	0.44	[]	0	0	0	0	0	0	0	2	0	0	0	0
39	SBP_6_k141_46351817_1-DECOY	SBP_6_k141_46351817_1-DECOY		?	1	[]	0	0	0	0	0	0	0	2	0	0	0	0
40	# 1432 # 3924 # 1 # ID=79856_4;partial=00;start_type=ATG;rbs_motif=GGAG/GAGG;rbs_spacer=5-10bp;gc_cont=0.594	PQQ_k141_27683482_4		91 kDa	0.6	[]	0	0	0	0	0	0	0	2	0	2	0	0
41	PQQ_k141_49818353_1-DECOY	PQQ_k141_49818353_1-DECOY		?	1	[]	0	0	0	0	0	0	0	2	0	0	0	0
42	Cluster of # 1864 # 2718 # -1 # ID=203512_3;partial=00;start_type=ATG;rbs_motif=GGA/GAG/AGG;rbs_spacer=5-10bp;gc_cont=0.604 (OpuAC_k141_10316067_3)	OpuAC_k141_10316067_3 [4]		31 kDa	0.086	[]	0	0	0	0	0	0	9	2	2	2	3	0
43	# 3516 # 4352 # 1 # ID=333260_3;partial=01;start_type=ATG;rbs_motif=GGAGG;rbs_spacer=5-10bp;gc_cont=0.632	PBP_4_k141_14787220_3 (+10)		29 kDa	0.35	[]	0	0	0	0	0	0	0	2	2	0	3	0
44	# 3 # 1535 # 1 # ID=325402_1;partial=11;start_type=Edge;rbs_motif=None;rbs_spacer=None;gc_cont=0.583	PhoD_k141_60795181_1		57 kDa	0.44	[]	0	0	0	0	0	0	0	2	0	0	0	0
45	Cluster of # 106 # 1080 # -1 # ID=160468_2;partial=01;start_type=Edge;rbs_motif=None;rbs_spacer=None;gc_cont=0.560 (SBP_3_k141_14447375_2)	SBP_3_k141_14447375_2 [3]		35 kDa	0.034	[]	0	0	0	0	0	0	2	2	10	3	4	5
46	Cluster of # 3316 # 4740 # 1 # ID=348575_2;partial=00;start_type=ATG;rbs_motif=None;rbs_spacer=None;gc_cont=0.381 (OprF_k141_15521326_2)	OprF_k141_15521326_2 [2]		50 kDa	0.00011	BULK_-P low, BULK_P low, RH_-P high, RH_P high	0	0	0	0	0	0	2	2	3	4	6	5
47	# 1745 # 2836 # 1 # ID=282214_3;partial=00;start_type=ATG;rbs_motif=AGGAG;rbs_spacer=5-10bp;gc_cont=0.631	OprF_k141_19615285_3		39 kDa	0.44	[]	0	0	0	0	0	0	0	2	0	0	0	0
48	Cluster of # 765 # 1565 # -1 # ID=93133_3;partial=00;start_type=ATG;rbs_motif=GGA/GAG/AGG;rbs_spacer=5-10bp;gc_cont=0.568 (SBP_3_k141_62476708_3)	SBP_3_k141_62476708_3 [2]		29 kDa	0.026	[]	0	0	0	0	0	0	10	2	3	2	2	2
49	Cluster of # 376 # 1101 # -1 # ID=170062_2;partial=01;start_type=Edge;rbs_motif=None;rbs_spacer=None;gc_cont=0.569 (PBP_4_k141_20100846_2)	PBP_4_k141_20100846_2 [5]		26 kDa	0.03	[]	0	0	0	0	0	0	18	2	13	5	9	10
50	# 270 # 1262 # 1 # ID=84592_2;partial=00;start_type=ATG;rbs_motif=None;rbs_spacer=None;gc_cont=0.615	PBP_4_k141_22752957_2		34 kDa	0.6	[]	0	0	0	0	0	0	0	2	0	2	0	0
51	Cluster of # 63 # 920 # -1 # ID=316670_1;partial=01;start_type=Edge;rbs_motif=None;rbs_spacer=None;gc_cont=0.593 (SBP_6_k141_69400480_1)	SBP_6_k141_69400480_1 [3]		31 kDa	0.085	[]	0	0	0	0	0	0	14	0	10	3	3	6
52	Cluster of # 3004 # 3774 # 1 # ID=183249_6;partial=01;start_type=ATG;rbs_motif=AGGA;rbs_spacer=5-10bp;gc_cont=0.633 (GlpQ_k141_13087619_6)	GlpQ_k141_13087619_6 [3]		28 kDa	0.067	[]	0	0	0	0	0	0	13	0	8	0	0	0
53	# 1570 # 2421 # 1 # ID=14363_2;partial=00;start_type=ATG;rbs_motif=GGAG/GAGG;rbs_spacer=5-10bp;gc_cont=0.622	SBP_3_k141_60176584_2		31 kDa	0.12	[]	0	0	0	0	0	0	12	0	7	0	0	2
54	Cluster of # 7 # 702 # 1 # ID=17596_1;partial=00;start_type=ATG;rbs_motif=None;rbs_spacer=None;gc_cont=0.602 (OprF_k141_41707698_1)	OprF_k141_41707698_1 [3]		24 kDa	0.077	[]	0	0	0	0	0	0	9	0	8	0	3	3
55	Cluster of # 105 # 833 # 1 # ID=224505_1;partial=01;start_type=ATG;rbs_motif=GGAG/GAGG;rbs_spacer=5-10bp;gc_cont=0.613 (SBP_3_k141_42117732_1)	SBP_3_k141_42117732_1 [2]		26 kDa	0.48	[]	0	0	0	0	0	0	10	0	0	0	2	0
56	# 62 # 1189 # 1 # ID=183820_1;partial=00;start_type=ATG;rbs_motif=None;rbs_spacer=None;gc_cont=0.574	SBP_6_k141_69136520_1		40 kDa	0.078	[]	0	0	0	0	0	0	9	0	9	2	5	6
57	Cluster of # 98 # 751 # 1 # ID=107560_1;partial=01;start_type=ATG;rbs_motif=GGAG/GAGG;rbs_spacer=5-10bp;gc_cont=0.625 (OpuAC_k141_1728254_1)	OpuAC_k141_1728254_1 [2]		23 kDa	0.1	[]	0	0	0	0	0	0	10	0	11	0	3	3
58	Cluster of # 2 # 709 # 1 # ID=347024_1;partial=10;start_type=Edge;rbs_motif=None;rbs_spacer=None;gc_cont=0.547 (SBP_3_k141_35984471_1)	SBP_3_k141_35984471_1 [3]		25 kDa	0.14	[]	0	0	0	0	0	0	9	0	4	2	2	2
59	Cluster of # 560 # 1576 # -1 # ID=14897_2;partial=00;start_type=ATG;rbs_motif=GGAG/GAGG;rbs_spacer=5-10bp;gc_cont=0.606 (OpuAC_k141_17679976_2)	OpuAC_k141_17679976_2 [4]		37 kDa	0.12	[]	0	0	0	0	0	0	8	0	8	2	0	0
60	Cluster of # 3661 # 6717 # -1 # ID=236452_4;partial=00;start_type=ATG;rbs_motif=GGA/GAG/AGG;rbs_spacer=5-10bp;gc_cont=0.630 (PQQ_k141_41433028_4)	PQQ_k141_41433028_4 [4]		110 kDa	0.44	[]	0	0	0	0	0	0	9	0	0	0	0	0
61	# 2194 # 3090 # -1 # ID=69038_4;partial=01;start_type=Edge;rbs_motif=None;rbs_spacer=None;gc_cont=0.583	PBP_4_k141_26249233_4		32 kDa	0.44	[]	0	0	0	0	0	0	6	0	0	0	0	0
62	# 1998 # 2693 # 1 # ID=105723_5;partial=00;start_type=ATG;rbs_motif=AGGAG;rbs_spacer=5-10bp;gc_cont=0.626	OprF_k141_38339286_5		24 kDa	0.073	[]	0	0	0	0	0	0	5	0	4	0	0	0
63	Cluster of # 1460 # 2200 # -1 # ID=353356_3;partial=00;start_type=ATG;rbs_motif=AGGAG;rbs_spacer=5-10bp;gc_cont=0.613 (OprF_k141_12016043_3)	OprF_k141_12016043_3 [3]		25 kDa	0.091	[]	0	0	0	0	0	0	7	0	5	2	0	3
64	Cluster of # 155 # 1921 # -1 # ID=317627_2;partial=00;start_type=TTG;rbs_motif=None;rbs_spacer=None;gc_cont=0.628 (SBP_6_k141_13351204_2)	SBP_6_k141_13351204_2 [3]		64 kDa	0.052	[]	0	0	0	0	0	0	7	0	6	0	0	0
65	Cluster of # 3 # 728 # -1 # ID=248174_1;partial=10;start_type=ATG;rbs_motif=GGA/GAG/AGG;rbs_spacer=5-10bp;gc_cont=0.574 (OprF_k141_6893537_1)	OprF_k141_6893537_1 [2]		25 kDa	0.088	[]	0	0	0	0	0	0	5	0	4	3	0	2
66	# 74 # 844 # -1 # ID=18122_1;partial=00;start_type=ATG;rbs_motif=None;rbs_spacer=None;gc_cont=0.606	SBP_3_k141_7144472_1		28 kDa	0.44	[]	0	0	0	0	0	0	6	0	0	0	0	0
67	# 2784 # 3509 # 1 # ID=105723_6;partial=00;start_type=ATG;rbs_motif=AGGAG;rbs_spacer=5-10bp;gc_cont=0.632	OprF_k141_38339286_6		25 kDa	0.44	[]	0	0	0	0	0	0	5	0	0	0	0	0
68	# 626 # 1798 # -1 # ID=212700_2;partial=00;start_type=ATG;rbs_motif=AGGAG;rbs_spacer=5-10bp;gc_cont=0.624	PBP_4_k141_7526043_2		41 kDa	0.44	[]	0	0	0	0	0	0	6	0	0	0	0	0
69	# 153 # 713 # -1 # ID=186773_2;partial=01;start_type=Edge;rbs_motif=None;rbs_spacer=None;gc_cont=0.586	SBP_3_k141_13796316_2 (+2)		20 kDa	0.13	[]	0	0	0	0	0	0	6	0	3	0	0	0
70	Cluster of # 739 # 1518 # 1 # ID=205113_2;partial=00;start_type=ATG;rbs_motif=AGGAG;rbs_spacer=5-10bp;gc_cont=0.588 (SBP_3_k141_69890632_2)	SBP_3_k141_69890632_2 [2]		28 kDa	0.054	[]	0	0	0	0	0	0	5	0	5	0	0	0
71	Cluster of # 71 # 976 # 1 # ID=278239_1;partial=00;start_type=ATG;rbs_motif=GGA/GAG/AGG;rbs_spacer=5-10bp;gc_cont=0.602 (SBP_3_k141_11868438_1)	SBP_3_k141_11868438_1 [2]		33 kDa	0.16	[]	0	0	0	0	0	0	4	0	7	3	0	0
72	# 11640 # 14054 # -1 # ID=66406_12;partial=00;start_type=ATG;rbs_motif=GGAG/GAGG;rbs_spacer=5-10bp;gc_cont=0.647	PQQ_k141_26951157_12		86 kDa	0.44	[]	0	0	0	0	0	0	4	0	0	0	0	0
73	# 232 # 927 # -1 # ID=250210_2;partial=00;start_type=ATG;rbs_motif=AGGAG;rbs_spacer=5-10bp;gc_cont=0.598	OprF_k141_11110753_2 (+1)		24 kDa	0.11	[]	0	0	0	0	0	0	4	0	2	0	0	0
74	# 274 # 1407 # -1 # ID=309519_2;partial=00;start_type=ATG;rbs_motif=GGAG/GAGG;rbs_spacer=5-10bp;gc_cont=0.590	PBP_4_k141_42286390_2		40 kDa	0.042	[]	0	0	0	0	0	0	4	0	4	5	2	3
75	Cluster of # 9945 # 10892 # -1 # ID=341425_12;partial=01;start_type=Edge;rbs_motif=None;rbs_spacer=None;gc_cont=0.565 (OprF_k141_70876702_12)	OprF_k141_70876702_12 [2]		33 kDa	0.33	[]	0	0	2	0	0	0	3	0	4	3	0	0
76	# 3546 # 4607 # 1 # ID=190358_5;partial=00;start_type=ATG;rbs_motif=AGGA;rbs_spacer=5-10bp;gc_cont=0.647	M4_pep_k141_57679040_5		39 kDa	0.44	[]	0	0	0	0	0	0	3	0	0	0	0	0
77	PQQ_k141_21192098_2-DECOY	PQQ_k141_21192098_2-DECOY		?	1	[]	0	0	0	0	0	0	3	0	0	0	0	0
78	# 658 # 1740 # -1 # ID=15936_2;partial=00;start_type=ATG;rbs_motif=GGAG/GAGG;rbs_spacer=5-10bp;gc_cont=0.608	PBP_4_k141_54486034_2 (+2)		39 kDa	0.58	[]	0	0	0	0	0	0	3	0	0	0	2	0
79	# 954 # 1706 # 1 # ID=218551_2;partial=01;start_type=ATG;rbs_motif=AGGAG;rbs_spacer=5-10bp;gc_cont=0.608	OpuAC_k141_17376499_2 (+6)		27 kDa	0.58	[]	0	0	0	0	0	0	3	0	0	0	2	0
80	Cluster of # 3 # 599 # -1 # ID=62471_1;partial=10;start_type=ATG;rbs_motif=GGAG/GAGG;rbs_spacer=5-10bp;gc_cont=0.605 (SBP_3_k141_26236308_1)	SBP_3_k141_26236308_1 [2]		21 kDa	0.16	[]	0	0	0	0	0	0	3	0	5	3	0	3
81	# 90 # 1310 # 1 # ID=78531_1;partial=00;start_type=ATG;rbs_motif=GGAG/GAGG;rbs_spacer=5-10bp;gc_cont=0.632	OprF_k141_25563144_1		42 kDa	0.6	[]	0	0	0	0	0	0	3	0	0	0	0	3
82	# 60 # 1679 # 1 # ID=236620_1;partial=01;start_type=ATG;rbs_motif=None;rbs_spacer=None;gc_cont=0.612	PQQ_k141_40723152_1		58 kDa	0.44	[]	0	0	0	0	0	0	2	0	0	0	0	0
83	# 110 # 1402 # 1 # ID=288863_1;partial=00;start_type=ATG;rbs_motif=GGAG/GAGG;rbs_spacer=5-10bp;gc_cont=0.599	SBP_6_k141_27389823_1		47 kDa	0.069	[]	0	0	0	0	0	0	3	0	2	0	0	0
84	# 810 # 1766 # 1 # ID=96221_2;partial=00;start_type=ATG;rbs_motif=GGAG/GAGG;rbs_spacer=5-10bp;gc_cont=0.596	PBP_4_k141_16432803_2 (+2)		33 kDa	0.15	[]	0	0	0	0	0	0	3	0	2	2	3	0
85	# 627 # 1304 # -1 # ID=243028_2;partial=01;start_type=Edge;rbs_motif=None;rbs_spacer=None;gc_cont=0.661	SBP_3_k141_51383107_2		26 kDa	0.44	[]	0	0	0	0	0	0	2	0	0	0	0	0
86	# 3295 # 4605 # 1 # ID=226569_4;partial=00;start_type=ATG;rbs_motif=GGAG/GAGG;rbs_spacer=5-10bp;gc_cont=0.662	OprF_k141_6014913_4		48 kDa	0.44	[]	0	0	0	0	0	0	2	0	0	0	0	0
87	# 277 # 2040 # 1 # ID=54194_1;partial=01;start_type=ATG;rbs_motif=None;rbs_spacer=None;gc_cont=0.555	UshA_k141_5606307_1		67 kDa	0.49	[]	0	0	0	2	0	0	2	0	2	0	0	2
88	Cluster of # 1 # 405 # -1 # ID=118930_1;partial=00;start_type=TTG;rbs_motif=GGAG/GAGG;rbs_spacer=5-10bp;gc_cont=0.704 (OprF_k141_60384685_1)	OprF_k141_60384685_1 [12]		14 kDa	0.0038	BULK_-P high, BULK_P high, RH_-P low, RH_P low	13	12	11	5	14	8	2	0	2	2	2	0
89	SBP_3_k141_22717461_2-DECOY	SBP_3_k141_22717461_2-DECOY		?	1	[]	0	0	0	0	0	0	2	0	2	0	0	2
90	# 665 # 1258 # 1 # ID=74401_2;partial=01;start_type=GTG;rbs_motif=AGGA;rbs_spacer=5-10bp;gc_cont=0.626	GlpQ_k141_48209797_2 (+1)		22 kDa	0.052	[]	0	0	0	0	0	0	2	0	2	0	0	0
91	# 24794 # 26926 # -1 # ID=15653_26;partial=00;start_type=GTG;rbs_motif=AGGAGG;rbs_spacer=3-4bp;gc_cont=0.658	PQQ_k141_25439207_26		75 kDa	0.44	[]	0	0	0	0	0	0	2	0	0	0	0	0
92	# 1109 # 1372 # -1 # ID=260280_3;partial=01;start_type=Edge;rbs_motif=None;rbs_spacer=None;gc_cont=0.545	OprF_k141_6917377_3		9 kDa	0.052	[]	0	0	0	0	0	0	2	0	2	0	0	0
93	# 210 # 1259 # -1 # ID=225184_2;partial=01;start_type=Edge;rbs_motif=None;rbs_spacer=None;gc_cont=0.600	PQQ_k141_36450698_2 (+7)		37 kDa	0.6	[]	0	0	0	0	0	0	2	0	0	0	0	2
94	# 1 # 1845 # -1 # ID=77648_1;partial=11;start_type=Edge;rbs_motif=None;rbs_spacer=None;gc_cont=0.604	PQQ_k141_12177877_1		70 kDa	0.44	[]	0	0	0	0	0	0	2	0	0	0	0	0
95	# 50 # 1057 # -1 # ID=148678_1;partial=01;start_type=Edge;rbs_motif=None;rbs_spacer=None;gc_cont=0.747	PQQ_k141_44805550_1		36 kDa	0.44	[]	0	0	0	0	0	0	2	0	0	0	0	0
96	PBP_4_k141_31350917_4-DECOY	PBP_4_k141_31350917_4-DECOY		?	1	[]	0	0	0	0	0	0	2	0	0	0	0	0
97	# 9471 # 10262 # 1 # ID=343627_11;partial=00;start_type=ATG;rbs_motif=AGGA;rbs_spacer=5-10bp;gc_cont=0.622	OprF_k141_56559941_11		29 kDa	0.44	[]	0	0	0	0	0	0	2	0	0	0	0	0
98	# 2144 # 2902 # 1 # ID=98825_5;partial=00;start_type=ATG;rbs_motif=GGAG/GAGG;rbs_spacer=5-10bp;gc_cont=0.586	SBP_3_k141_27720538_5 (+1)		29 kDa	0.44	[]	0	0	0	0	0	0	2	0	0	0	0	0
99	# 579 # 1700 # 1 # ID=26219_2;partial=00;start_type=ATG;rbs_motif=GGA/GAG/AGG;rbs_spacer=5-10bp;gc_cont=0.625	OprF_k141_41015575_2 (+1)		39 kDa	0.22	[]	0	0	0	0	0	0	2	0	0	0	2	2
100	# 627 # 1529 # 1 # ID=308257_2;partial=00;start_type=ATG;rbs_motif=AGGAG;rbs_spacer=5-10bp;gc_cont=0.619	SBP_3_k141_7011193_2		32 kDa	0.6	[]	0	0	0	0	0	0	2	0	0	0	0	2
101	# 3 # 674 # 1 # ID=25408_1;partial=11;start_type=Edge;rbs_motif=None;rbs_spacer=None;gc_cont=0.595	SBP_3_k141_63063342_1		24 kDa	0.14	[]	0	0	0	0	0	0	2	0	2	0	2	3
102	# 1 # 1062 # -1 # ID=226437_1;partial=10;start_type=ATG;rbs_motif=GGA/GAG/AGG;rbs_spacer=11-12bp;gc_cont=0.763	PQQ_k141_45671374_1		37 kDa	0.44	[]	0	0	0	0	0	0	2	0	0	0	0	0
103	# 235 # 3027 # -1 # ID=27501_2;partial=00;start_type=ATG;rbs_motif=GGxGG;rbs_spacer=5-10bp;gc_cont=0.672	PQQ_k141_24052102_2		100 kDa	0.052	[]	0	0	0	0	0	0	2	0	2	0	0	0
104	# 2 # 1003 # -1 # ID=280827_1;partial=11;start_type=Edge;rbs_motif=None;rbs_spacer=None;gc_cont=0.571	PF00149_k141_12577252_1		37 kDa	0.44	[]	0	0	0	0	0	0	2	0	0	0	0	0
105	PQQ_k141_44181290_2-DECOY	PQQ_k141_44181290_2-DECOY		?	1	[]	0	0	0	0	0	0	2	0	2	0	0	0
106	# 1553 # 2341 # 1 # ID=81668_4;partial=00;start_type=ATG;rbs_motif=AGGA;rbs_spacer=5-10bp;gc_cont=0.592	OprF_k141_17811827_4 (+2)		29 kDa	0.44	[]	0	0	0	0	0	0	2	0	0	0	0	0
107	PBP_4_k141_35706572_3-DECOY	PBP_4_k141_35706572_3-DECOY		?	1	[]	0	0	0	0	0	0	2	0	0	0	0	0
108	# 52 # 996 # -1 # ID=22370_1;partial=00;start_type=ATG;rbs_motif=GGAGG;rbs_spacer=5-10bp;gc_cont=0.614	OpuAC_k141_26157274_1		34 kDa	0.44	[]	0	0	0	0	0	0	2	0	0	0	0	0
109	# 1663 # 2796 # 1 # ID=216049_3;partial=01;start_type=ATG;rbs_motif=None;rbs_spacer=None;gc_cont=0.719	PQQ_k141_14556365_3		41 kDa	0.052	[]	0	0	0	0	0	0	2	0	2	0	0	0
110	PQQ_k141_63372498_1-DECOY	PQQ_k141_63372498_1-DECOY		?	1	[]	0	0	0	0	0	0	2	0	0	0	0	0
111	# 2 # 634 # 1 # ID=315952_1;partial=11;start_type=Edge;rbs_motif=None;rbs_spacer=None;gc_cont=0.633	GlpQ_k141_28147945_1		23 kDa	0.44	[]	0	0	0	0	0	0	2	0	0	0	0	0
112	# 4264 # 4962 # -1 # ID=184716_5;partial=00;start_type=ATG;rbs_motif=AGGAG;rbs_spacer=5-10bp;gc_cont=0.578	OprF_k141_24360779_5		24 kDa	0.44	[]	0	0	0	0	0	0	2	0	0	0	0	0
113	# 8645 # 11029 # 1 # ID=172691_8;partial=00;start_type=ATG;rbs_motif=AGGAG;rbs_spacer=5-10bp;gc_cont=0.591	PQQ_k141_13768758_8 (+1)		86 kDa	0.052	[]	0	0	0	0	0	0	2	0	2	0	0	0
114	# 3 # 1565 # 1 # ID=338332_1;partial=10;start_type=Edge;rbs_motif=None;rbs_spacer=None;gc_cont=0.681	PQQ_k141_26781034_1		55 kDa	0.44	[]	0	0	0	0	0	0	2	0	0	0	0	0
115	PQQ_k141_68520395_1-DECOY	PQQ_k141_68520395_1-DECOY		?	1	[]	0	0	0	0	0	0	2	0	0	0	0	0
116	# 387 # 674 # 1 # ID=301387_2;partial=01;start_type=ATG;rbs_motif=None;rbs_spacer=None;gc_cont=0.583	SBP_6_k141_54342062_2		10 kDa	0.44	[]	0	0	0	0	0	0	2	0	0	0	0	0
117	# 723 # 2711 # -1 # ID=167918_3;partial=01;start_type=Edge;rbs_motif=None;rbs_spacer=None;gc_cont=0.641	PQQ_k141_49814638_3		71 kDa	0.44	[]	0	0	0	0	0	0	2	0	0	0	0	0
118	# 1 # 765 # -1 # ID=12053_1;partial=11;start_type=Edge;rbs_motif=None;rbs_spacer=None;gc_cont=0.609	PQQ_k141_26843776_1		28 kDa	0.44	[]	0	0	0	0	0	0	2	0	0	0	0	0
119	# 1 # 933 # 1 # ID=196884_1;partial=11;start_type=Edge;rbs_motif=None;rbs_spacer=None;gc_cont=0.647	PBP_4_k141_60539820_1		33 kDa	0.12	[]	0	0	0	0	0	0	2	0	2	2	0	2
120	# 1695 # 3215 # -1 # ID=37465_2;partial=00;start_type=GTG;rbs_motif=GGAG/GAGG;rbs_spacer=5-10bp;gc_cont=0.676	PQQ_k141_37494809_2		55 kDa	0.44	[]	0	0	0	0	0	0	2	0	0	0	0	0
121	PQQ_k141_8494647_1-DECOY	PQQ_k141_8494647_1-DECOY		?	1	[]	0	0	0	0	0	0	2	0	0	0	0	0
122	# 1 # 621 # -1 # ID=104110_1;partial=11;start_type=Edge;rbs_motif=None;rbs_spacer=None;gc_cont=0.583	PQQ_k141_46138276_1		23 kDa	0.44	[]	0	0	0	0	0	0	2	0	0	0	0	0
123	# 1 # 960 # -1 # ID=7009_1;partial=10;start_type=ATG;rbs_motif=GGAG/GAGG;rbs_spacer=5-10bp;gc_cont=0.603	PBP_4_k141_16257772_1		35 kDa	0.44	[]	0	0	0	0	0	0	2	0	0	0	0	0
124	# 1311 # 3122 # 1 # ID=125972_2;partial=00;start_type=ATG;rbs_motif=AGGA;rbs_spacer=5-10bp;gc_cont=0.644	SBP_6_k141_24951160_2		65 kDa	0.44	[]	0	0	0	0	0	0	2	0	0	0	0	0
125	# 3 # 914 # 1 # ID=289762_1;partial=10;start_type=Edge;rbs_motif=None;rbs_spacer=None;gc_cont=0.610	SBP_6_k141_52897028_1		34 kDa	0.13	[]	0	0	0	0	0	0	2	0	3	0	2	2
126	# 391 # 885 # -1 # ID=74308_2;partial=01;start_type=Edge;rbs_motif=None;rbs_spacer=None;gc_cont=0.594	SBP_6_k141_68203988_2		18 kDa	0.44	[]	0	0	0	0	0	0	2	0	0	0	0	0
127	# 560 # 1423 # -1 # ID=259612_2;partial=01;start_type=Edge;rbs_motif=None;rbs_spacer=None;gc_cont=0.624	OprF_k141_30156313_2 (+2)		31 kDa	0.44	[]	0	0	0	0	0	2	0	0	0	0	0	0
128	# 2 # 637 # 1 # ID=336051_1;partial=11;start_type=Edge;rbs_motif=None;rbs_spacer=None;gc_cont=0.648	PF00149_k141_14792853_1 (+2)		23 kDa	0.6	[]	0	2	0	0	0	2	0	0	0	0	0	0
129	# 3 # 680 # 1 # ID=142976_1;partial=10;start_type=Edge;rbs_motif=None;rbs_spacer=None;gc_cont=0.655	SBP_6_k141_46924791_1		24 kDa	0.44	[]	0	0	0	0	0	2	0	0	0	0	0	0
130	# 757 # 1932 # 1 # ID=121090_2;partial=00;start_type=ATG;rbs_motif=None;rbs_spacer=None;gc_cont=0.638	SBP_6_k141_18593230_2		43 kDa	0.44	[]	0	0	0	0	0	2	0	0	0	0	0	0
131	# 10308 # 10982 # 1 # ID=107163_9;partial=00;start_type=ATG;rbs_motif=None;rbs_spacer=None;gc_cont=0.578	PQQ_k141_18565721_9		24 kDa	0.44	[]	0	0	0	0	0	2	0	0	0	0	0	0
132	# 3047 # 5452 # -1 # ID=288812_3;partial=00;start_type=ATG;rbs_motif=GGA/GAG/AGG;rbs_spacer=5-10bp;gc_cont=0.692	PQQ_k141_27389715_3		87 kDa	0.6	[]	0	2	0	0	0	2	0	0	0	0	0	0
133	# 969 # 3476 # -1 # ID=18395_2;partial=00;start_type=ATG;rbs_motif=None;rbs_spacer=None;gc_cont=0.579	PQQ_k141_65240546_2		92 kDa	0.44	[]	0	0	0	0	0	2	0	0	0	0	0	0
134	# 1 # 672 # -1 # ID=333137_1;partial=10;start_type=ATG;rbs_motif=None;rbs_spacer=None;gc_cont=0.641	PQQ_k141_39498701_1		24 kDa	0.052	[]	0	0	0	0	2	2	0	0	0	0	0	0
135	PQQ_k141_36055062_14-DECOY	PQQ_k141_36055062_14-DECOY		?	1	[]	0	0	0	0	2	2	0	0	0	0	0	0
136	Cluster of # 2165 # 4054 # -1 # ID=315757_3;partial=00;start_type=ATG;rbs_motif=AGxAGG/AGGxGG;rbs_spacer=3-4bp;gc_cont=0.652 (PF00149_k141_45847903_3)	PF00149_k141_45847903_3 [2]		65 kDa	0.1	[]	0	2	0	2	2	2	0	0	0	0	0	0
137	# 1440 # 4193 # -1 # ID=133365_4;partial=00;start_type=ATG;rbs_motif=None;rbs_spacer=None;gc_cont=0.544	PQQ_k141_51165589_4		100 kDa	0.44	[]	0	0	0	0	0	2	0	0	0	0	0	0
138	# 11329 # 13086 # 1 # ID=19550_9;partial=00;start_type=ATG;rbs_motif=GGA/GAG/AGG;rbs_spacer=5-10bp;gc_cont=0.661	OprF_k141_45970350_9 (+1)		62 kDa	0.052	[]	0	0	0	0	2	2	0	0	0	0	0	0
139	Cluster of # 1373 # 3127 # -1 # ID=238374_3;partial=00;start_type=ATG;rbs_motif=GGAGG;rbs_spacer=5-10bp;gc_cont=0.667 (OprF_k141_56350858_3)	OprF_k141_56350858_3 [4]		64 kDa	0.22	[]	0	0	2	3	0	2	0	0	0	0	0	0
140	# 302 # 1837 # 1 # ID=298339_2;partial=01;start_type=GTG;rbs_motif=AGGA;rbs_spacer=5-10bp;gc_cont=0.653	PQQ_k141_3707216_2		55 kDa	0.44	[]	0	0	0	0	0	2	0	0	0	0	0	0
141	# 1 # 1104 # -1 # ID=285970_1;partial=11;start_type=Edge;rbs_motif=None;rbs_spacer=None;gc_cont=0.684	OprF_k141_40113668_1 (+2)		40 kDa	0.052	[]	0	0	0	0	2	2	0	0	0	0	0	0
142	# 446 # 2458 # 1 # ID=282941_2;partial=00;start_type=ATG;rbs_motif=GGA/GAG/AGG;rbs_spacer=11-12bp;gc_cont=0.719	PQQ_k141_18207658_2		72 kDa	0.22	[]	0	2	0	0	2	2	0	0	0	0	0	0
143	# 437 # 2788 # -1 # ID=12981_2;partial=00;start_type=GTG;rbs_motif=None;rbs_spacer=None;gc_cont=0.723	PQQ_k141_67369104_2		84 kDa	0.44	[]	0	0	0	0	0	2	0	0	0	0	0	0
144	# 787 # 3711 # 1 # ID=164798_3;partial=00;start_type=ATG;rbs_motif=TAAA;rbs_spacer=12bp;gc_cont=0.475	PQQ_k141_25732753_3		109 kDa	0.22	[]	0	2	0	0	2	2	0	0	0	0	0	0
145	# 2 # 1201 # -1 # ID=47605_1;partial=10;start_type=ATG;rbs_motif=GGAG/GAGG;rbs_spacer=5-10bp;gc_cont=0.719	PQQ_k141_34686080_1		43 kDa	0.44	[]	0	0	0	0	0	2	0	0	0	0	0	0
146	# 3 # 524 # 1 # ID=40196_1;partial=11;start_type=Edge;rbs_motif=None;rbs_spacer=None;gc_cont=0.588	PQQ_k141_16322836_1 (+2)		19 kDa	0.44	[]	0	0	0	0	0	2	0	0	0	0	0	0
147	# 2432 # 4843 # 1 # ID=125012_4;partial=00;start_type=ATG;rbs_motif=None;rbs_spacer=None;gc_cont=0.527	PQQ_k141_60396592_4		90 kDa	0.6	[]	0	2	0	0	0	2	0	0	0	0	0	0
148	# 3415 # 5049 # 1 # ID=94465_4;partial=01;start_type=ATG;rbs_motif=None;rbs_spacer=None;gc_cont=0.516	PQQ_k141_33362455_4		59 kDa	0.44	[]	0	0	0	0	0	2	0	0	0	0	0	0
149	# 3 # 608 # -1 # ID=48598_1;partial=10;start_type=ATG;rbs_motif=None;rbs_spacer=None;gc_cont=0.729	PQQ_k141_19860942_1		22 kDa	0.6	[]	0	2	0	0	0	2	0	0	0	0	0	0
150	# 3 # 665 # -1 # ID=199484_1;partial=11;start_type=Edge;rbs_motif=None;rbs_spacer=None;gc_cont=0.661	PQQ_k141_15931568_1		23 kDa	0.44	[]	0	0	0	0	0	2	0	0	0	0	0	0
151	# 42 # 1835 # 1 # ID=36876_1;partial=01;start_type=ATG;rbs_motif=None;rbs_spacer=None;gc_cont=0.647	PQQ_k141_67416850_1		65 kDa	0.44	[]	0	0	0	0	0	2	0	0	0	0	0	0
152	Cluster of # 1 # 918 # -1 # ID=246891_1;partial=10;start_type=ATG;rbs_motif=GGAGG;rbs_spacer=3-4bp;gc_cont=0.601 (PQQ_k141_52811525_1)	PQQ_k141_52811525_1 [2]		34 kDa	0.075	[]	4	3	10	3	6	0	0	0	0	0	0	0
153	# 1 # 1092 # -1 # ID=307237_1;partial=10;start_type=ATG;rbs_motif=GGA/GAG/AGG;rbs_spacer=5-10bp;gc_cont=0.648	OprF_k141_62185487_1		38 kDa	0.022	[]	2	4	4	3	4	0	0	0	0	0	0	0
154	# 693 # 1838 # -1 # ID=320690_2;partial=01;start_type=Edge;rbs_motif=None;rbs_spacer=None;gc_cont=0.670	OprF_k141_54380447_2		40 kDa	0.14	[]	0	4	5	2	4	0	0	0	0	0	0	0
155	Cluster of # 674 # 1576 # 1 # ID=66753_2;partial=01;start_type=ATG;rbs_motif=GGAG/GAGG;rbs_spacer=5-10bp;gc_cont=0.654 (PBP_4_k141_24129139_2)	PBP_4_k141_24129139_2 [2]		32 kDa	0.44	[]	0	0	0	0	4	0	0	0	0	0	0	0
156	# 620 # 1549 # 1 # ID=108546_2;partial=01;start_type=ATG;rbs_motif=GGAGG;rbs_spacer=5-10bp;gc_cont=0.640	OprF_k141_26327173_2		33 kDa	0.078	[]	2	4	3	4	4	0	0	0	0	0	2	0
157	# 3 # 767 # -1 # ID=184392_1;partial=10;start_type=ATG;rbs_motif=GGAGG;rbs_spacer=5-10bp;gc_cont=0.597	PQQ_k141_13791577_1		28 kDa	0.15	[]	2	0	3	2	3	0	0	0	0	0	0	0
158	Cluster of # 820 # 1776 # -1 # ID=193709_2;partial=00;start_type=ATG;rbs_motif=AGGAG;rbs_spacer=5-10bp;gc_cont=0.634 (PBP_4_k141_5096303_2)	PBP_4_k141_5096303_2 [10]		34 kDa	0.00081	BULK_-P low, BULK_P low, RH_-P low, RH_P high	0	0	0	4	2	0	0	0	0	4	4	6
159	# 225 # 983 # 1 # ID=90490_2;partial=01;start_type=TTG;rbs_motif=AGGAG;rbs_spacer=5-10bp;gc_cont=0.657	SBP_6_k141_54634315_2		27 kDa	0.11	[]	0	3	3	2	2	0	0	0	0	0	0	0
160	Cluster of # 462 # 1085 # -1 # ID=231634_2;partial=01;start_type=Edge;rbs_motif=None;rbs_spacer=None;gc_cont=0.636 (OprF_k141_63483821_2)	OprF_k141_63483821_2 [5]		22 kDa	0.048	[]	4	6	10	6	2	0	0	0	0	0	0	0
161	# 1 # 633 # 1 # ID=27221_1;partial=11;start_type=Edge;rbs_motif=None;rbs_spacer=None;gc_cont=0.673	OprF_k141_54508529_1		22 kDa	0.44	[]	0	0	0	0	2	0	0	0	0	0	0	0
162	# 1 # 1182 # 1 # ID=91057_1;partial=10;start_type=Edge;rbs_motif=None;rbs_spacer=None;gc_cont=0.657	PF00149_k141_15014839_1		40 kDa	0.073	[]	2	2	2	0	2	0	0	0	0	0	0	0
163	Cluster of # 5526 # 9452 # 1 # ID=23384_7;partial=01;start_type=ATG;rbs_motif=AGGAG;rbs_spacer=5-10bp;gc_cont=0.653 (UshA_k141_8557385_7)	UshA_k141_8557385_7 [2]		138 kDa	0.052	[]	0	0	0	2	2	0	0	0	0	0	0	0
164	# 163 # 624 # 1 # ID=121130_1;partial=01;start_type=ATG;rbs_motif=GGA/GAG/AGG;rbs_spacer=5-10bp;gc_cont=0.630	OprF_k141_28470056_1		17 kDa	0.44	[]	0	0	0	0	2	0	0	0	0	0	0	0
165	# 949 # 1881 # 1 # ID=25708_2;partial=01;start_type=ATG;rbs_motif=GGAGG;rbs_spacer=5-10bp;gc_cont=0.629	SBP_3_k141_19109404_2		33 kDa	0.6	[]	0	0	2	0	2	0	0	0	0	0	0	0
166	# 9159 # 10577 # -1 # ID=61575_11;partial=00;start_type=ATG;rbs_motif=3Base/5BMM;rbs_spacer=13-15bp;gc_cont=0.741	PQQ_k141_3978561_11		50 kDa	0.44	[]	0	0	0	0	2	0	0	0	0	0	0	0
167	# 3824 # 5098 # 1 # ID=83248_5;partial=01;start_type=ATG;rbs_motif=None;rbs_spacer=None;gc_cont=0.671	PQQ_k141_12188926_5		45 kDa	0.44	[]	0	0	0	0	2	0	0	0	0	0	0	0
168	# 1101 # 2600 # 1 # ID=104779_3;partial=01;start_type=ATG;rbs_motif=AGGA/GGAG/GAGG;rbs_spacer=11-12bp;gc_cont=0.749	PQQ_k141_47559473_3		53 kDa	0.44	[]	0	0	0	0	2	0	0	0	0	0	0	0
169	# 96 # 1067 # 1 # ID=355164_1;partial=00;start_type=ATG;rbs_motif=None;rbs_spacer=None;gc_cont=0.561	PhoX_k141_51605930_1		35 kDa	0.44	[]	0	0	0	0	2	0	0	0	0	0	0	0
170	# 2603 # 3715 # -1 # ID=318116_4;partial=01;start_type=Edge;rbs_motif=None;rbs_spacer=None;gc_cont=0.672	SBP_6_k141_7733105_4		38 kDa	0.44	[]	0	0	0	0	2	0	0	0	0	0	0	0
171	# 805 # 3657 # 1 # ID=246129_3;partial=00;start_type=ATG;rbs_motif=AGGAG;rbs_spacer=5-10bp;gc_cont=0.640	PQQ_k141_34370884_3		102 kDa	0.44	[]	0	0	0	0	2	0	0	0	0	0	0	0
172	# 2 # 910 # -1 # ID=221087_1;partial=11;start_type=Edge;rbs_motif=None;rbs_spacer=None;gc_cont=0.705	PQQ_k141_15974325_1		32 kDa	0.44	[]	0	0	0	0	2	0	0	0	0	0	0	0
173	# 191 # 3280 # -1 # ID=40253_2;partial=00;start_type=ATG;rbs_motif=None;rbs_spacer=None;gc_cont=0.598	PQQ_k141_66711098_2		113 kDa	0.44	[]	0	0	0	0	2	0	0	0	0	0	0	0
174	# 771 # 1739 # 1 # ID=236941_2;partial=00;start_type=ATG;rbs_motif=None;rbs_spacer=None;gc_cont=0.698	PQQ_k141_47821989_2		35 kDa	0.6	[]	0	2	0	0	2	0	0	0	0	0	0	0
175	# 20714 # 21613 # -1 # ID=344241_25;partial=00;start_type=ATG;rbs_motif=GGA/GAG/AGG;rbs_spacer=5-10bp;gc_cont=0.591	PQQ_k141_38811875_25		33 kDa	0.44	[]	0	0	0	0	2	0	0	0	0	0	0	0
176	# 2 # 1021 # 1 # ID=136732_1;partial=11;start_type=Edge;rbs_motif=None;rbs_spacer=None;gc_cont=0.711	PQQ_k141_64024346_1		36 kDa	0.44	[]	0	0	0	0	2	0	0	0	0	0	0	0
177	# 3316 # 6510 # 1 # ID=173292_5;partial=00;start_type=ATG;rbs_motif=AGGAG;rbs_spacer=5-10bp;gc_cont=0.718	PQQ_k141_54087838_5		115 kDa	0.44	[]	0	0	0	0	2	0	0	0	0	0	0	0
178	Cluster of # 3 # 746 # -1 # ID=344042_1;partial=10;start_type=ATG;rbs_motif=GGAGG;rbs_spacer=5-10bp;gc_cont=0.644 (SBP_6_k141_54426796_1)	SBP_6_k141_54426796_1 [2]		26 kDa	0.6	[]	2	0	0	0	2	0	0	0	0	0	0	0
179	# 2 # 727 # 1 # ID=233700_1;partial=11;start_type=Edge;rbs_motif=None;rbs_spacer=None;gc_cont=0.672	PQQ_k141_32224704_1		27 kDa	0.44	[]	0	0	0	0	2	0	0	0	0	0	0	0
180	# 51 # 1145 # 1 # ID=157637_1;partial=01;start_type=ATG;rbs_motif=GGA/GAG/AGG;rbs_spacer=5-10bp;gc_cont=0.669	OprF_k141_53345716_1		39 kDa	0.22	[]	0	2	0	2	2	0	0	0	0	0	0	0
181	# 1964 # 6469 # -1 # ID=272650_3;partial=00;start_type=TTG;rbs_motif=AGxAGG/AGGxGG;rbs_spacer=5-10bp;gc_cont=0.735	PQQ_k141_47893160_3		160 kDa	0.6	[]	0	0	2	0	2	0	0	0	0	0	0	0
182	# 1 # 777 # -1 # ID=312_1;partial=11;start_type=Edge;rbs_motif=None;rbs_spacer=None;gc_cont=0.546	UshA_k141_46641855_1 (+1)		29 kDa	0.6	[]	0	2	0	0	2	0	0	0	0	0	0	0
183	# 2 # 1225 # -1 # ID=245302_1;partial=10;start_type=ATG;rbs_motif=None;rbs_spacer=None;gc_cont=0.721	PQQ_k141_63511531_1		43 kDa	0.22	[]	0	2	2	0	2	0	0	0	0	0	0	0
184	Cluster of # 1561 # 4233 # 1 # ID=179258_3;partial=01;start_type=ATG;rbs_motif=GGxGG;rbs_spacer=5-10bp;gc_cont=0.676 (PQQ_k141_49836850_3)	PQQ_k141_49836850_3 [3]		97 kDa	0.44	[]	0	4	0	0	0	0	0	0	0	0	0	0
185	# 1 # 360 # -1 # ID=145188_1;partial=10;start_type=TTG;rbs_motif=AGGAG;rbs_spacer=5-10bp;gc_cont=0.658	SBP_6_k141_38417359_1		12 kDa	0.0013	BULK_-P high, BULK_P low, RH_-P low, RH_P low	2	4	4	0	0	0	0	0	0	0	0	0
186	Cluster of # 819 # 1757 # 1 # ID=68914_3;partial=00;start_type=ATG;rbs_motif=GGA/GAG/AGG;rbs_spacer=5-10bp;gc_cont=0.668 (OprF_k141_57438505_3)	OprF_k141_57438505_3 [2]		33 kDa	0.58	[]	0	3	0	0	0	0	0	0	0	0	0	2
187	PQQ_k141_59904529_1-DECOY	PQQ_k141_59904529_1-DECOY		?	1	[]	0	2	0	0	0	0	0	0	0	0	0	0
188	# 2666 # 5188 # -1 # ID=40970_5;partial=00;start_type=ATG;rbs_motif=GGAG/GAGG;rbs_spacer=5-10bp;gc_cont=0.681	OprF_k141_3135519_5		85 kDa	0.44	[]	0	2	0	0	0	0	0	0	0	0	0	0
189	# 2721 # 3620 # 1 # ID=344708_4;partial=00;start_type=ATG;rbs_motif=AGGAG;rbs_spacer=5-10bp;gc_cont=0.630	SBP_3_k141_30324278_4		32 kDa	0.44	[]	0	2	0	0	0	0	0	0	0	0	0	0
190	# 839 # 1276 # -1 # ID=145528_1;partial=01;start_type=Edge;rbs_motif=None;rbs_spacer=None;gc_cont=0.758	OprF_k141_41252864_1 (+1)		16 kDa	0.44	[]	0	2	0	0	0	0	0	0	0	0	0	0
191	# 1434 # 2723 # -1 # ID=206496_2;partial=01;start_type=Edge;rbs_motif=None;rbs_spacer=None;gc_cont=0.719	PQQ_k141_47050574_2		45 kDa	0.44	[]	0	2	0	0	0	0	0	0	0	0	0	0
192	# 1 # 993 # -1 # ID=50928_1;partial=11;start_type=Edge;rbs_motif=None;rbs_spacer=None;gc_cont=0.740	SBP_6_k141_12829228_1		33 kDa	0.44	[]	0	2	0	0	0	0	0	0	0	0	0	0
193	# 3411 # 6374 # -1 # ID=53192_3;partial=00;start_type=ATG;rbs_motif=GGAG/GAGG;rbs_spacer=5-10bp;gc_cont=0.558	PQQ_k141_21984496_3		108 kDa	0.44	[]	0	2	0	0	0	0	0	0	0	0	0	0
194	GlpQ_k141_63344450_2-DECOY	GlpQ_k141_63344450_2-DECOY		?	1	[]	0	2	0	0	0	0	0	0	0	0	0	0
195	# 1 # 816 # 1 # ID=48231_1;partial=11;start_type=Edge;rbs_motif=None;rbs_spacer=None;gc_cont=0.647	PQQ_k141_65300227_1		29 kDa	0.052	[]	0	2	2	0	0	0	0	0	0	0	0	0
196	# 1517 # 1816 # -1 # ID=171353_2;partial=01;start_type=Edge;rbs_motif=None;rbs_spacer=None;gc_cont=0.700	OprF_k141_4225852_2 (+1)		11 kDa	0.052	[]	0	2	2	0	0	0	0	0	0	0	0	0
197	# 2516 # 5347 # -1 # ID=239600_3;partial=00;start_type=ATG;rbs_motif=None;rbs_spacer=None;gc_cont=0.712	PQQ_k141_48536501_3		103 kDa	0.052	[]	0	2	2	0	0	0	0	0	0	0	0	0
198	# 2 # 514 # 1 # ID=114721_1;partial=11;start_type=Edge;rbs_motif=None;rbs_spacer=None;gc_cont=0.554	SBP_6_k141_13655215_1		18 kDa	0.44	[]	0	2	0	0	0	0	0	0	0	0	0	0
199	# 3330 # 5945 # -1 # ID=220489_3;partial=00;start_type=ATG;rbs_motif=None;rbs_spacer=None;gc_cont=0.618	PQQ_k141_8943255_3		94 kDa	0.052	[]	0	2	2	0	0	0	0	0	0	0	0	0
200	# 2155 # 4923 # 1 # ID=210117_4;partial=00;start_type=ATG;rbs_motif=None;rbs_spacer=None;gc_cont=0.653	PQQ_k141_13140721_4		101 kDa	0.052	[]	0	2	2	0	0	0	0	0	0	0	0	0
201	# 590 # 3379 # 1 # ID=26352_2;partial=00;start_type=ATG;rbs_motif=None;rbs_spacer=None;gc_cont=0.715	PQQ_k141_13482315_2		98 kDa	0.44	[]	0	2	0	0	0	0	0	0	0	0	0	0
202	# 1519 # 2697 # 1 # ID=77613_3;partial=01;start_type=ATG;rbs_motif=GGA/GAG/AGG;rbs_spacer=5-10bp;gc_cont=0.584	PQQ_k141_9365717_3		43 kDa	0.44	[]	0	2	0	0	0	0	0	0	0	0	0	0
203	# 1330 # 2004 # 1 # ID=9431_2;partial=00;start_type=ATG;rbs_motif=GGA/GAG/AGG;rbs_spacer=5-10bp;gc_cont=0.680	OprF_k141_50210580_2 (+1)		24 kDa	0.44	[]	0	2	0	0	0	0	0	0	0	0	0	0
204	# 1101 # 2021 # 1 # ID=343140_2;partial=01;start_type=ATG;rbs_motif=None;rbs_spacer=None;gc_cont=0.633	PQQ_k141_2234220_2 (+6)		33 kDa	0.44	[]	0	2	0	0	0	0	0	0	0	0	0	0
205	# 2 # 685 # 1 # ID=5247_1;partial=11;start_type=Edge;rbs_motif=None;rbs_spacer=None;gc_cont=0.621	PQQ_k141_55177065_1		25 kDa	0.44	[]	0	2	0	0	0	0	0	0	0	0	0	0
206	# 4647 # 7829 # 1 # ID=344287_7;partial=00;start_type=ATG;rbs_motif=None;rbs_spacer=None;gc_cont=0.642	PQQ_k141_45904592_7		115 kDa	0.44	[]	0	2	0	0	0	0	0	0	0	0	0	0
207	# 3 # 2492 # -1 # ID=103452_1;partial=10;start_type=GTG;rbs_motif=None;rbs_spacer=None;gc_cont=0.670	PQQ_k141_5722389_1		90 kDa	0.44	[]	0	2	0	0	0	0	0	0	0	0	0	0
208	# 2 # 2815 # -1 # ID=81448_1;partial=11;start_type=Edge;rbs_motif=None;rbs_spacer=None;gc_cont=0.662	PQQ_k141_65366802_1		104 kDa	0.44	[]	0	2	0	0	0	0	0	0	0	0	0	0
209	# 2 # 2380 # -1 # ID=20036_1;partial=11;start_type=Edge;rbs_motif=None;rbs_spacer=None;gc_cont=0.708	PQQ_k141_25447886_1		84 kDa	0.44	[]	0	2	0	0	0	0	0	0	0	0	0	0
210	# 387 # 2498 # 1 # ID=175165_2;partial=01;start_type=ATG;rbs_motif=GGA/GAG/AGG;rbs_spacer=5-10bp;gc_cont=0.582	PQQ_k141_7452223_2		78 kDa	0.44	[]	0	2	0	0	0	0	0	0	0	0	0	0
211	# 2630 # 5728 # 1 # ID=297384_5;partial=00;start_type=GTG;rbs_motif=4Base/6BMM;rbs_spacer=13-15bp;gc_cont=0.562	PQQ_k141_11905992_5		115 kDa	0.44	[]	0	2	0	0	0	0	0	0	0	0	0	0
212	# 3 # 2747 # 1 # ID=330113_1;partial=10;start_type=Edge;rbs_motif=None;rbs_spacer=None;gc_cont=0.654	PQQ_k141_44455814_1		96 kDa	0.44	[]	0	2	0	0	0	0	0	0	0	0	0	0
213	# 639 # 2915 # -1 # ID=84701_2;partial=00;start_type=GTG;rbs_motif=GGA/GAG/AGG;rbs_spacer=5-10bp;gc_cont=0.671	PQQ_k141_922195_2		83 kDa	0.44	[]	0	2	0	0	0	0	0	0	0	0	0	0
214	# 403 # 3243 # 1 # ID=80566_2;partial=00;start_type=ATG;rbs_motif=None;rbs_spacer=None;gc_cont=0.631	PQQ_k141_10074701_2		102 kDa	0.44	[]	0	2	0	0	0	0	0	0	0	0	0	0
215	# 3839 # 6727 # 1 # ID=216454_5;partial=00;start_type=ATG;rbs_motif=3Base/5BMM;rbs_spacer=13-15bp;gc_cont=0.599	PQQ_k141_40683205_5 (+1)		106 kDa	0.44	[]	0	2	0	0	0	0	0	0	0	0	0	0
216	# 662 # 3178 # 1 # ID=269551_2;partial=00;start_type=ATG;rbs_motif=None;rbs_spacer=None;gc_cont=0.718	PQQ_k141_15365705_2		88 kDa	0.44	[]	0	2	0	0	0	0	0	0	0	0	0	0
217	# 388 # 2253 # 1 # ID=327374_2;partial=01;start_type=ATG;rbs_motif=None;rbs_spacer=None;gc_cont=0.632	PQQ_k141_65143014_2		66 kDa	0.052	[]	0	2	2	0	0	0	0	0	0	0	0	0
218	# 2 # 613 # -1 # ID=206700_1;partial=10;start_type=ATG;rbs_motif=None;rbs_spacer=None;gc_cont=0.676	PQQ_k141_39248240_1		23 kDa	0.44	[]	0	2	0	0	0	0	0	0	0	0	0	0
219	# 18271 # 21141 # -1 # ID=92750_15;partial=00;start_type=ATG;rbs_motif=GGA/GAG/AGG;rbs_spacer=5-10bp;gc_cont=0.600	PQQ_k141_15018189_15		105 kDa	0.44	[]	0	2	0	0	0	0	0	0	0	0	0	0
220	# 127 # 753 # 1 # ID=42850_1;partial=01;start_type=ATG;rbs_motif=GGAG/GAGG;rbs_spacer=5-10bp;gc_cont=0.579	PQQ_k141_12109552_1 (+1)		23 kDa	0.44	[]	0	2	0	0	0	0	0	0	0	0	0	0
221	# 2 # 634 # 1 # ID=102496_1;partial=11;start_type=Edge;rbs_motif=None;rbs_spacer=None;gc_cont=0.660	PQQ_k141_22788303_1		23 kDa	0.44	[]	0	2	0	0	0	0	0	0	0	0	0	0
222	# 105 # 563 # -1 # ID=133174_2;partial=01;start_type=Edge;rbs_motif=None;rbs_spacer=None;gc_cont=0.636	PQQ_k141_61124490_2		17 kDa	0.44	[]	0	2	0	0	0	0	0	0	0	0	0	0
223	# 1 # 2421 # 1 # ID=132096_1;partial=10;start_type=Edge;rbs_motif=None;rbs_spacer=None;gc_cont=0.490	PQQ_k141_65467439_1		90 kDa	0.44	[]	0	2	0	0	0	0	0	0	0	0	0	0
224	# 1680 # 3491 # -1 # ID=46084_3;partial=00;start_type=ATG;rbs_motif=GGAGG;rbs_spacer=5-10bp;gc_cont=0.613	PQQ_k141_63837965_3		65 kDa	0.6	[]	0	2	0	2	0	0	0	0	0	0	0	0
225	# 5119 # 7605 # 1 # ID=163803_6;partial=00;start_type=ATG;rbs_motif=None;rbs_spacer=None;gc_cont=0.600	PQQ_k141_62619534_6		90 kDa	0.44	[]	0	2	0	0	0	0	0	0	0	0	0	0
226	# 3 # 593 # -1 # ID=43067_1;partial=11;start_type=Edge;rbs_motif=None;rbs_spacer=None;gc_cont=0.613	PQQ_k141_33968414_1		22 kDa	0.21	[]	3	0	6	3	0	0	0	0	0	0	0	0
227	# 140 # 790 # -1 # ID=178012_1;partial=01;start_type=Edge;rbs_motif=None;rbs_spacer=None;gc_cont=0.644	OprF_k141_67697786_1		23 kDa	0.44	[]	0	0	3	0	0	0	0	0	0	0	0	0
228	# 2 # 1324 # -1 # ID=146216_1;partial=11;start_type=Edge;rbs_motif=None;rbs_spacer=None;gc_cont=0.649	SBP_6_k141_62584062_1		48 kDa	0.44	[]	0	0	2	0	0	0	0	0	0	0	0	0
229	# 1814 # 3367 # 1 # ID=301969_5;partial=01;start_type=GTG;rbs_motif=AGGA;rbs_spacer=5-10bp;gc_cont=0.690	M4_pep_k141_50080545_5		54 kDa	0.44	[]	0	0	2	0	0	0	0	0	0	0	0	0
230	# 1034 # 1558 # 1 # ID=163515_2;partial=00;start_type=ATG;rbs_motif=GGAG/GAGG;rbs_spacer=5-10bp;gc_cont=0.650	OprF_k141_27143411_2 (+2)		18 kDa	0.44	[]	0	0	2	0	0	0	0	0	0	0	0	0
231	# 1 # 537 # 1 # ID=331981_1;partial=10;start_type=Edge;rbs_motif=None;rbs_spacer=None;gc_cont=0.674	OprF_k141_63690053_1		18 kDa	0.44	[]	0	0	2	0	0	0	0	0	0	0	0	0
232	# 1771 # 4518 # 1 # ID=153310_3;partial=00;start_type=ATG;rbs_motif=None;rbs_spacer=None;gc_cont=0.659	PQQ_k141_4185251_3		100 kDa	0.44	[]	0	0	2	0	0	0	0	0	0	0	0	0
233	# 134 # 619 # -1 # ID=35315_1;partial=00;start_type=ATG;rbs_motif=AGGAG;rbs_spacer=5-10bp;gc_cont=0.702	OprF_k141_14905013_1 (+6)		17 kDa	0.44	[]	0	0	2	0	0	0	0	0	0	0	0	0
234	# 90 # 1106 # -1 # ID=46105_1;partial=00;start_type=ATG;rbs_motif=GGAG/GAGG;rbs_spacer=5-10bp;gc_cont=0.634	PBP_4_k141_2364706_1 (+1)		36 kDa	0.44	[]	0	0	2	0	0	0	0	0	0	0	0	0
235	# 2 # 1345 # -1 # ID=102205_1;partial=11;start_type=Edge;rbs_motif=None;rbs_spacer=None;gc_cont=0.580	PQQ_k141_38332316_1		49 kDa	0.44	[]	0	0	2	0	0	0	0	0	0	0	0	0
236	PQQ_k141_28564190_4-DECOY	PQQ_k141_28564190_4-DECOY		?	1	[]	0	0	2	0	0	0	0	0	0	0	0	0
237	# 1705 # 4308 # 1 # ID=64351_3;partial=00;start_type=GTG;rbs_motif=GGAGG;rbs_spacer=5-10bp;gc_cont=0.649	PQQ_k141_36132950_3		96 kDa	0.44	[]	0	0	2	0	0	0	0	0	0	0	0	0
238	# 2 # 703 # 1 # ID=332111_1;partial=11;start_type=Edge;rbs_motif=None;rbs_spacer=None;gc_cont=0.677	PQQ_k141_29592787_1		25 kDa	0.44	[]	0	0	2	0	0	0	0	0	0	0	0	0
239	# 3 # 635 # 1 # ID=160617_1;partial=11;start_type=Edge;rbs_motif=None;rbs_spacer=None;gc_cont=0.695	PQQ_k141_63338896_1		23 kDa	0.44	[]	0	0	2	0	0	0	0	0	0	0	0	0
240	# 215 # 1201 # -1 # ID=150300_2;partial=00;start_type=ATG;rbs_motif=GGAG/GAGG;rbs_spacer=5-10bp;gc_cont=0.638	OprF_k141_3376946_2		34 kDa	0.44	[]	0	0	2	0	0	0	0	0	0	0	0	0
241	# 1 # 1452 # -1 # ID=15268_1;partial=10;start_type=GTG;rbs_motif=None;rbs_spacer=None;gc_cont=0.646	PQQ_k141_27555947_1		52 kDa	0.44	[]	0	0	2	0	0	0	0	0	0	0	0	0
242	# 3 # 1127 # 1 # ID=77083_1;partial=11;start_type=Edge;rbs_motif=None;rbs_spacer=None;gc_cont=0.612	PQQ_k141_4013187_1		42 kDa	0.44	[]	0	0	2	0	0	0	0	0	0	0	0	0
243	# 355 # 2922 # 1 # ID=308187_2;partial=00;start_type=ATG;rbs_motif=GGxGG;rbs_spacer=3-4bp;gc_cont=0.587	PQQ_k141_37322987_2		92 kDa	0.44	[]	0	0	2	0	0	0	0	0	0	0	0	0
244	# 116 # 3130 # -1 # ID=357374_1;partial=00;start_type=ATG;rbs_motif=GGA/GAG/AGG;rbs_spacer=11-12bp;gc_cont=0.550	PQQ_k141_31761081_1		111 kDa	0.44	[]	0	0	2	0	0	0	0	0	0	0	0	0
245	# 3 # 938 # -1 # ID=61129_1;partial=10;start_type=ATG;rbs_motif=None;rbs_spacer=None;gc_cont=0.619	PQQ_k141_51732734_1		34 kDa	0.44	[]	0	0	2	0	0	0	0	0	0	0	0	0
246	# 443 # 1009 # 1 # ID=166860_2;partial=01;start_type=ATG;rbs_motif=None;rbs_spacer=None;gc_cont=0.646	PQQ_k141_1855151_2		20 kDa	0.44	[]	0	0	2	0	0	0	0	0	0	0	0	0
247	# 339 # 2981 # 1 # ID=101676_1;partial=00;start_type=ATG;rbs_motif=GGA/GAG/AGG;rbs_spacer=5-10bp;gc_cont=0.648	PQQ_k141_54656569_1		95 kDa	0.44	[]	0	0	2	0	0	0	0	0	0	0	0	0
248	# 99 # 1574 # -1 # ID=252952_1;partial=00;start_type=ATG;rbs_motif=GGA/GAG/AGG;rbs_spacer=5-10bp;gc_cont=0.607	PQQ_k141_16740168_1		53 kDa	0.44	[]	0	0	2	0	0	0	0	0	0	0	0	0
249	# 333 # 3095 # -1 # ID=245022_2;partial=00;start_type=GTG;rbs_motif=GGAGG;rbs_spacer=5-10bp;gc_cont=0.597	PQQ_k141_42158280_2		100 kDa	0.44	[]	0	0	2	0	0	0	0	0	0	0	0	0
250	# 232 # 1257 # -1 # ID=207040_2;partial=00;start_type=ATG;rbs_motif=AGGAG;rbs_spacer=5-10bp;gc_cont=0.583	OprF_k141_11026002_2 (+5)		36 kDa	0.6	[]	0	0	2	2	0	0	0	0	0	0	0	0
251	# 2 # 1501 # -1 # ID=100541_1;partial=11;start_type=Edge;rbs_motif=None;rbs_spacer=None;gc_cont=0.548	PQQ_k141_34790804_1		57 kDa	0.44	[]	0	0	2	0	0	0	0	0	0	0	0	0
252	Cluster of # 980 # 1621 # -1 # ID=289129_2;partial=01;start_type=Edge;rbs_motif=None;rbs_spacer=None;gc_cont=0.526 (PBP_4_k141_9781491_2)	PBP_4_k141_9781491_2 [2]		22 kDa	0.021	[]	0	0	0	0	0	0	0	0	4	2	2	3
253	# 5073 # 6257 # -1 # ID=54459_7;partial=00;start_type=ATG;rbs_motif=AATAA;rbs_spacer=14bp;gc_cont=0.373	fj3856_k141_112131_7		41 kDa	0.033	[]	0	0	0	0	0	0	0	0	2	2	2	5
254	Cluster of # 85 # 558 # -1 # ID=103616_1;partial=01;start_type=Edge;rbs_motif=None;rbs_spacer=None;gc_cont=0.369 (OprF_k141_46137332_1)	OprF_k141_46137332_1 [2]		17 kDa	< 0.00010	BULK_-P low, BULK_P low, RH_-P low, RH_P high	0	0	0	0	0	0	0	0	0	4	6	3
255	Cluster of # 379 # 2295 # 1 # ID=186188_2;partial=01;start_type=ATG;rbs_motif=GGAG/GAGG;rbs_spacer=5-10bp;gc_cont=0.657 (PQQ_k141_59805943_2)	PQQ_k141_59805943_2 [2]		69 kDa	0.48	[]	0	0	0	0	0	0	0	0	7	0	0	2
256	# 424 # 1323 # 1 # ID=332737_2;partial=00;start_type=ATG;rbs_motif=AGGAG;rbs_spacer=5-10bp;gc_cont=0.623	SBP_3_k141_11975417_2		32 kDa	0.2	[]	0	0	0	0	0	0	0	0	2	0	2	4
257	# 347 # 1489 # 1 # ID=271105_2;partial=00;start_type=ATG;rbs_motif=GGAGG;rbs_spacer=5-10bp;gc_cont=0.639	PBP_4_k141_70022119_2		40 kDa	0.07	[]	0	0	0	0	0	0	0	0	0	2	0	2
258	PQQ_k141_10321982_1-DECOY	PQQ_k141_10321982_1-DECOY (+6)		?	1	[]	0	0	0	0	0	0	0	0	0	0	0	2
259	# 681 # 1760 # -1 # ID=251259_2;partial=00;start_type=GTG;rbs_motif=None;rbs_spacer=None;gc_cont=0.481	PQQ_k141_64991205_2		39 kDa	0.44	[]	0	0	0	0	0	0	0	0	0	0	2	0
260	# 1594 # 2616 # -1 # ID=288306_2;partial=00;start_type=ATG;rbs_motif=GGAG/GAGG;rbs_spacer=5-10bp;gc_cont=0.676	PBP_4_k141_13293618_2		36 kDa	0.44	[]	0	0	0	0	0	0	0	0	4	0	0	0
261	# 6228 # 8945 # -1 # ID=132870_8;partial=00;start_type=ATG;rbs_motif=GGA/GAG/AGG;rbs_spacer=5-10bp;gc_cont=0.411	OprF_k141_15096677_8 (+1)		95 kDa	0.44	[]	0	0	0	0	0	0	0	0	0	0	0	2
262	# 3 # 638 # -1 # ID=110877_1;partial=11;start_type=Edge;rbs_motif=None;rbs_spacer=None;gc_cont=0.560	OprF_k141_8728388_1		23 kDa	0.44	[]	0	0	0	0	0	0	0	0	2	0	0	0
263	PQQ_k141_48129103_1-DECOY	PQQ_k141_48129103_1-DECOY		?	1	[]	0	0	0	2	0	0	0	0	0	2	0	0
264	sp|GFP_AEQVI|	sp|GFP_AEQVI| (+1)		27 kDa	0.44	[]	2	0	0	0	0	0	0	0	0	0	0	0
265	# 1712 # 2611 # 1 # ID=140777_3;partial=01;start_type=ATG;rbs_motif=GGAGG;rbs_spacer=5-10bp;gc_cont=0.629	PQQ_k141_28508565_3		33 kDa	0.44	[]	0	0	0	3	0	0	0	0	0	0	0	0
266	# 1504 # 2403 # -1 # ID=282658_3;partial=00;start_type=ATG;rbs_motif=AGGAG;rbs_spacer=5-10bp;gc_cont=0.614	SBP_3_k141_21026858_3		32 kDa	0.052	[]	0	0	0	0	0	0	0	0	0	0	2	2
267	# 1258 # 1830 # -1 # ID=10326_3;partial=01;start_type=Edge;rbs_motif=None;rbs_spacer=None;gc_cont=0.642	PstS_k141_48792705_3		20 kDa	0.6	[]	0	0	0	0	0	0	0	0	2	2	0	0
268	# 1684 # 3003 # -1 # ID=273117_3;partial=00;start_type=ATG;rbs_motif=TATAA;rbs_spacer=4bp;gc_cont=0.391	OprF_k141_11858287_3 (+3)		47 kDa	0.069	[]	0	0	0	0	0	0	0	0	0	0	2	3
269	# 327 # 1280 # 1 # ID=38093_2;partial=00;start_type=GTG;rbs_motif=GGA/GAG/AGG;rbs_spacer=5-10bp;gc_cont=0.655	PBP_4_k141_32544783_2		34 kDa	0.44	[]	0	0	0	0	0	0	0	0	0	0	2	0
270	# 51 # 1022 # 1 # ID=150432_1;partial=01;start_type=ATG;rbs_motif=GGAG/GAGG;rbs_spacer=5-10bp;gc_cont=0.670	PQQ_k141_29234108_1		34 kDa	0.44	[]	0	0	0	0	0	0	0	0	0	2	0	0
271	# 2 # 1159 # 1 # ID=164853_1;partial=11;start_type=Edge;rbs_motif=None;rbs_spacer=None;gc_cont=0.585	PBP_4_k141_25732860_1		41 kDa	0.44	[]	0	0	0	0	0	0	0	0	2	0	0	0
272	# 3 # 533 # 1 # ID=104656_1;partial=11;start_type=Edge;rbs_motif=None;rbs_spacer=None;gc_cont=0.444	PBP_4_k141_215838_1 (+1)		19 kDa	0.6	[]	0	0	0	2	0	0	0	0	0	2	0	0
273	# 1112 # 2341 # -1 # ID=11480_3;partial=00;start_type=ATG;rbs_motif=ATA;rbs_spacer=3bp;gc_cont=0.507	PBP_4_k141_19787817_3		44 kDa	0.44	[]	0	0	0	0	0	0	0	0	0	0	0	2
274	# 1912 # 4116 # 1 # ID=209023_2;partial=00;start_type=ATG;rbs_motif=AGGAG;rbs_spacer=5-10bp;gc_cont=0.462	SBP_3_k141_32175894_2		83 kDa	0.44	[]	0	0	0	0	0	0	0	0	0	2	0	0
275	# 194 # 1378 # -1 # ID=233055_1;partial=00;start_type=ATG;rbs_motif=None;rbs_spacer=None;gc_cont=0.349	fj3856_k141_25867271_1		41 kDa	0.44	[]	0	0	0	0	0	0	0	0	3	0	0	0
276	# 60 # 884 # -1 # ID=123987_1;partial=01;start_type=Edge;rbs_motif=None;rbs_spacer=None;gc_cont=0.390	OprF_k141_54701254_1		29 kDa	0.044	[]	0	0	0	0	0	0	0	0	0	2	2	4
277	# 252 # 1322 # -1 # ID=129951_2;partial=00;start_type=GTG;rbs_motif=GGAGG;rbs_spacer=5-10bp;gc_cont=0.627	PBP_4_k141_23548330_2		38 kDa	0.44	[]	0	0	0	0	0	0	0	0	0	0	3	0
278	PQQ_k141_36132950_3-DECOY	PQQ_k141_36132950_3-DECOY		?	1	[]	0	0	0	0	0	0	0	0	0	2	0	0
279	# 1588 # 4602 # -1 # ID=199267_2;partial=00;start_type=ATG;rbs_motif=3Base/5BMM;rbs_spacer=13-15bp;gc_cont=0.568	PQQ_k141_42067622_2		110 kDa	0.44	[]	0	0	0	0	0	0	0	0	0	0	2	0
280	# 2116 # 2604 # -1 # ID=95628_1;partial=00;start_type=ATG;rbs_motif=None;rbs_spacer=None;gc_cont=0.489	CAP_k141_945215_1		18 kDa	0.44	[]	0	0	0	0	0	0	0	0	0	0	0	2
281	# 8242 # 10368 # 1 # ID=257433_11;partial=00;start_type=ATG;rbs_motif=None;rbs_spacer=None;gc_cont=0.555	OprF_k141_47863012_11 (+1)		79 kDa	0.44	[]	0	0	0	0	0	0	0	0	0	0	2	0
282	# 11882 # 14137 # 1 # ID=325453_10;partial=00;start_type=GTG;rbs_motif=GGAG/GAGG;rbs_spacer=5-10bp;gc_cont=0.716	PQQ_k141_16180177_10		83 kDa	0.44	[]	0	0	0	0	0	0	0	0	2	0	0	0
283	# 4491 # 5966 # 1 # ID=194604_5;partial=00;start_type=ATG;rbs_motif=AGGAG;rbs_spacer=5-10bp;gc_cont=0.706	OprF_k141_30733469_5		50 kDa	0.44	[]	2	0	0	0	0	0	0	0	0	0	0	0
284	PQQ_k141_46956833_2-DECOY	PQQ_k141_46956833_2-DECOY		?	1	[]	0	0	0	0	0	0	0	0	2	0	0	0
285	# 2270 # 3601 # 1 # ID=296685_4;partial=00;start_type=ATG;rbs_motif=GGA/GAG/AGG;rbs_spacer=5-10bp;gc_cont=0.695	OprF_k141_1369955_4		48 kDa	0.44	[]	0	0	0	0	0	0	0	0	0	2	0	0
286	# 5368 # 8013 # 1 # ID=207319_4;partial=00;start_type=ATG;rbs_motif=AGGAG;rbs_spacer=5-10bp;gc_cont=0.697	PQQ_k141_25816487_4		97 kDa	0.44	[]	0	0	0	0	0	0	0	0	2	0	0	0
287	# 3466 # 4221 # -1 # ID=208778_3;partial=00;start_type=ATG;rbs_motif=None;rbs_spacer=None;gc_cont=0.452	ChiA_k141_7518280_3		27 kDa	0.44	[]	0	0	0	0	0	0	0	0	0	0	0	2
288	# 540 # 1847 # -1 # ID=232585_2;partial=01;start_type=Edge;rbs_motif=None;rbs_spacer=None;gc_cont=0.556	SusD2_k141_25161569_2 (+5)		47 kDa	0.44	[]	0	0	0	2	0	0	0	0	0	0	0	0
289	# 1275 # 2108 # 1 # ID=289750_3;partial=00;start_type=ATG;rbs_motif=None;rbs_spacer=None;gc_cont=0.321	OprF_k141_49346299_3 (+3)		31 kDa	0.052	[]	0	0	0	0	0	0	0	0	0	2	2	0
290	# 2 # 883 # -1 # ID=328475_1;partial=10;start_type=ATG;rbs_motif=None;rbs_spacer=None;gc_cont=0.766	PQQ_k141_68710928_1		31 kDa	0.44	[]	0	0	0	2	0	0	0	0	0	0	0	0
291	PF00149_k141_62815516_1-DECOY	PF00149_k141_62815516_1-DECOY		?	1	[]	0	0	0	0	0	0	0	0	0	0	2	0
292	# 2 # 1558 # 1 # ID=210291_1;partial=10;start_type=Edge;rbs_motif=None;rbs_spacer=None;gc_cont=0.371	SusD2_k141_23706560_1 (+1)		58 kDa	0.44	[]	0	0	0	0	0	0	0	0	0	0	0	3
293	sp|LYSC_HUMAN|	sp|LYSC_HUMAN|		17 kDa	0.44	[]	0	0	0	2	0	0	0	0	0	0	0	0
294	# 3 # 728 # -1 # ID=167341_1;partial=10;start_type=ATG;rbs_motif=GGAGG;rbs_spacer=5-10bp;gc_cont=0.632	PBP_4_k141_49103899_1		26 kDa	0.44	[]	0	0	0	0	0	0	0	0	0	0	2	0
295	# 2302 # 3294 # -1 # ID=192907_3;partial=00;start_type=ATG;rbs_motif=GGAGG;rbs_spacer=5-10bp;gc_cont=0.640	PBP_4_k141_66302664_3		34 kDa	0.07	[]	0	0	0	0	0	0	0	0	0	2	3	0
296	PQQ_k141_50867450_2-DECOY	PQQ_k141_50867450_2-DECOY		?	1	[]	0	0	0	0	0	0	0	0	2	0	0	0
297	# 132 # 1352 # 1 # ID=293170_1;partial=01;start_type=ATG;rbs_motif=GGAGG;rbs_spacer=5-10bp;gc_cont=0.687	PhoX_k141_18227660_1 (+1)		44 kDa	0.44	[]	2	0	0	0	0	0	0	0	0	0	0	0
298	# 126 # 1229 # 1 # ID=212649_1;partial=00;start_type=ATG;rbs_motif=AGGAG;rbs_spacer=5-10bp;gc_cont=0.598	PstS_k141_61995584_1		37 kDa	0.44	[]	0	0	0	0	0	0	0	0	4	0	0	0
299	# 3 # 611 # 1 # ID=288583_1;partial=10;start_type=Edge;rbs_motif=None;rbs_spacer=None;gc_cont=0.425	GlpQ_k141_11186351_1 (+1)		23 kDa	0.44	[]	0	0	0	0	0	0	0	0	0	0	0	2
300	# 2224 # 3405 # -1 # ID=115413_4;partial=00;start_type=ATG;rbs_motif=None;rbs_spacer=None;gc_cont=0.352	fj3856_k141_56817643_4		41 kDa	0.44	[]	0	0	0	0	0	0	0	0	0	0	0	2
301	# 2308 # 3342 # -1 # ID=56599_4;partial=00;start_type=ATG;rbs_motif=AGGA;rbs_spacer=5-10bp;gc_cont=0.643	PstS_k141_7219824_4		36 kDa	0.44	[]	0	0	0	0	0	0	0	0	4	0	0	0
302	# 3413 # 4879 # 1 # ID=7290_2;partial=00;start_type=ATG;rbs_motif=None;rbs_spacer=None;gc_cont=0.372	SusD2_k141_3856619_2		54 kDa	0.44	[]	0	0	0	0	0	0	0	0	0	0	2	0
303	# 3 # 554 # 1 # ID=169411_1;partial=10;start_type=Edge;rbs_motif=None;rbs_spacer=None;gc_cont=0.576	OprF_k141_34926631_1		19 kDa	0.44	[]	0	0	0	0	0	0	0	0	0	0	2	0
304	# 3335 # 4792 # 1 # ID=73130_5;partial=00;start_type=ATG;rbs_motif=None;rbs_spacer=None;gc_cont=0.636	Pec_lyase_k141_14276653_5 (+4)		52 kDa	0.44	[]	0	0	0	0	0	0	0	0	0	0	0	2
305	OpuAC_k141_37903290_3-DECOY	OpuAC_k141_37903290_3-DECOY		?	1	[]	0	0	0	0	0	0	0	0	0	2	0	0
306	# 7116 # 8198 # 1 # ID=34425_8;partial=00;start_type=ATG;rbs_motif=3Base/5BMM;rbs_spacer=13-15bp;gc_cont=0.608	PBP_4_k141_44579622_8		39 kDa	0.44	[]	0	0	0	0	0	0	0	0	0	2	0	0
307	PQQ_k141_9014232_1-DECOY	PQQ_k141_9014232_1-DECOY		?	1	[]	0	0	0	0	0	0	0	0	2	0	0	0
308	SBP_6_k141_44865373_1-DECOY	SBP_6_k141_44865373_1-DECOY		?	1	[]	0	0	0	2	0	0	0	0	0	0	0	0
309	# 228 # 1172 # 1 # ID=6687_2;partial=01;start_type=ATG;rbs_motif=AGGAG;rbs_spacer=5-10bp;gc_cont=0.526	PBP_4_k141_68069294_2		33 kDa	0.44	[]	0	0	0	0	0	0	0	0	0	0	0	2
310	PQQ_k141_61030991_8-DECOY	PQQ_k141_61030991_8-DECOY		?	1	[]	0	0	0	0	0	0	0	0	0	2	0	0
311	# 2 # 1048 # -1 # ID=36342_1;partial=11;start_type=Edge;rbs_motif=None;rbs_spacer=None;gc_cont=0.554	PBP_4_k141_65276394_1		37 kDa	0.44	[]	0	0	0	0	0	0	0	0	0	0	0	2
312	# 201 # 1214 # -1 # ID=25321_1;partial=01;start_type=Edge;rbs_motif=None;rbs_spacer=None;gc_cont=0.610	PBP_4_k141_11372431_1 (+9)		37 kDa	0.44	[]	0	0	0	0	0	0	0	0	2	0	0	0
313	# 132 # 1265 # 1 # ID=276647_1;partial=00;start_type=ATG;rbs_motif=AGGAG;rbs_spacer=5-10bp;gc_cont=0.573	PBP_4_k141_38678398_1 (+1)		40 kDa	0.44	[]	0	0	0	0	0	0	0	0	4	0	0	0
314	# 209 # 2980 # 1 # ID=51607_2;partial=00;start_type=GTG;rbs_motif=None;rbs_spacer=None;gc_cont=0.657	PQQ_k141_54556930_2		100 kDa	0.44	[]	0	0	0	0	0	0	0	0	0	0	2	0
315	SBP_3_k141_32882799_3-DECOY	SBP_3_k141_32882799_3-DECOY		?	1	[]	0	0	0	0	0	0	0	0	2	0	0	0
316	# 4654 # 7626 # -1 # ID=185733_8;partial=00;start_type=ATG;rbs_motif=GGA/GAG/AGG;rbs_spacer=5-10bp;gc_cont=0.753	PQQ_k141_54824069_8		105 kDa	0.44	[]	0	0	0	0	0	0	0	0	0	0	0	2
317	Cluster of # 7 # 966 # -1 # ID=97457_1;partial=00;start_type=ATG;rbs_motif=AGGA;rbs_spacer=5-10bp;gc_cont=0.617 (Fjoh_3414_k141_26305374_1)	Fjoh_3414_k141_26305374_1 [2]		35 kDa	0.44	[]	0	0	0	0	0	0	0	0	4	0	0	0
318	# 23 # 712 # 1 # ID=112353_1;partial=01;start_type=ATG;rbs_motif=None;rbs_spacer=None;gc_cont=0.574	SBP_6_k141_37643010_1		24 kDa	0.22	[]	0	0	0	0	0	0	0	0	5	2	5	2
319	# 3 # 656 # 1 # ID=184693_1;partial=10;start_type=Edge;rbs_motif=None;rbs_spacer=None;gc_cont=0.604	OprF_k141_32834016_1		24 kDa	0.44	[]	0	0	0	0	0	0	0	0	0	2	0	0
320	# 3 # 824 # -1 # ID=99777_1;partial=10;start_type=ATG;rbs_motif=None;rbs_spacer=None;gc_cont=0.382	PregA_k141_205666_1 (+3)		29 kDa	0.44	[]	0	0	0	0	0	0	0	0	0	2	0	0
321	# 13549 # 14589 # -1 # ID=134360_15;partial=00;start_type=ATG;rbs_motif=AGGAG;rbs_spacer=5-10bp;gc_cont=0.527	PstS_k141_12992259_15 (+2)		37 kDa	0.44	[]	0	0	0	0	0	0	0	0	3	0	0	0
322	# 53 # 781 # -1 # ID=236158_1;partial=01;start_type=Edge;rbs_motif=None;rbs_spacer=None;gc_cont=0.565	SBP_3_k141_1241406_1 (+10)		27 kDa	0.44	[]	0	0	0	0	0	0	0	0	2	0	0	0
323	# 455 # 1498 # -1 # ID=231072_2;partial=01;start_type=Edge;rbs_motif=None;rbs_spacer=None;gc_cont=0.426	SusD2_k141_2768066_2		39 kDa	0.44	[]	0	0	0	0	0	0	0	0	0	0	0	2
324	# 3 # 1457 # 1 # ID=308772_1;partial=10;start_type=Edge;rbs_motif=None;rbs_spacer=None;gc_cont=0.495	Pec_lyase_k141_57914016_1		51 kDa	0.44	[]	0	0	0	0	0	0	0	0	0	0	2	0
325	# 3 # 581 # -1 # ID=263936_1;partial=11;start_type=Edge;rbs_motif=None;rbs_spacer=None;gc_cont=0.575	PQQ_k141_63549871_1		21 kDa	0.44	[]	0	0	0	0	0	0	0	0	0	2	0	0
326	# 485 # 1048 # -1 # ID=141443_2;partial=00;start_type=ATG;rbs_motif=GGAG/GAGG;rbs_spacer=5-10bp;gc_cont=0.688	OprF_k141_24275597_2 (+2)		19 kDa	0.44	[]	0	0	0	0	0	0	0	0	2	0	0	0
327	# 870 # 2570 # -1 # ID=229584_2;partial=00;start_type=ATG;rbs_motif=TAAA;rbs_spacer=12bp;gc_cont=0.440	SusD2_k141_18806776_2		64 kDa	0.44	[]	0	0	0	0	0	0	0	0	0	0	2	0
328	# 3 # 605 # -1 # ID=10416_1;partial=10;start_type=ATG;rbs_motif=GGAGG;rbs_spacer=5-10bp;gc_cont=0.612	PBP_4_k141_12749875_1 (+10)		21 kDa	0.44	[]	0	0	0	0	0	0	0	0	0	0	2	0
329	# 1 # 870 # -1 # ID=279108_1;partial=10;start_type=ATG;rbs_motif=AGGAG;rbs_spacer=5-10bp;gc_cont=0.664	SBP_3_k141_30900187_1		32 kDa	0.44	[]	0	0	0	0	0	0	0	0	2	0	0	0
330	OpuAC_k141_10759074_4-DECOY	OpuAC_k141_10759074_4-DECOY		?	1	[]	0	0	0	0	0	0	0	0	0	2	0	0
331	# 514 # 1500 # 1 # ID=102284_2;partial=00;start_type=GTG;rbs_motif=AGGAG;rbs_spacer=5-10bp;gc_cont=0.658	PBP_4_k141_42584671_2		35 kDa	0.44	[]	0	0	0	0	0	0	0	0	2	0	0	0
332	# 12198 # 13307 # -1 # ID=121577_2;partial=00;start_type=ATG;rbs_motif=AGGAG;rbs_spacer=5-10bp;gc_cont=0.606	PstS_k141_39079155_2		37 kDa	0.44	[]	0	0	0	0	0	0	0	0	0	0	0	2
333	# 1 # 666 # 1 # ID=53970_1;partial=10;start_type=Edge;rbs_motif=None;rbs_spacer=None;gc_cont=0.515	SBP_3_k141_24808814_1 (+4)		25 kDa	0.44	[]	0	0	0	0	0	0	0	0	2	0	0	0
334	# 19675 # 21480 # -1 # ID=212855_20;partial=00;start_type=ATG;rbs_motif=GGAGG;rbs_spacer=5-10bp;gc_cont=0.610	PQQ_k141_43512893_20		65 kDa	0.44	[]	0	0	0	0	0	0	0	0	0	0	2	0
335	# 3362 # 4831 # 1 # ID=244229_2;partial=00;start_type=ATG;rbs_motif=None;rbs_spacer=None;gc_cont=0.350	SusD3_k141_37196271_2		54 kDa	0.44	[]	0	0	0	0	0	0	0	0	0	0	0	2
336	PBP_4_k141_4548321_1-DECOY	PBP_4_k141_4548321_1-DECOY		?	1	[]	0	0	0	0	0	0	0	0	2	0	0	0
337	# 2296 # 3000 # -1 # ID=16962_4;partial=01;start_type=Edge;rbs_motif=None;rbs_spacer=None;gc_cont=0.584	SBP_6_k141_32502983_4		25 kDa	0.44	[]	0	0	0	0	0	0	0	0	2	0	0	0
338	PF00149_k141_44541558_3-DECOY	PF00149_k141_44541558_3-DECOY		?	1	[]	0	0	0	0	0	0	0	0	0	0	2	0
339	# 3358 # 4812 # 1 # ID=108702_6;partial=01;start_type=ATG;rbs_motif=None;rbs_spacer=None;gc_cont=0.709	PQQ_k141_41179473_6		53 kDa	0.44	[]	0	0	0	0	0	0	0	0	0	0	2	0
340	# 1368 # 4157 # 1 # ID=909_4;partial=00;start_type=GTG;rbs_motif=AGGAG;rbs_spacer=5-10bp;gc_cont=0.635	PQQ_k141_31764019_4		100 kDa	0.44	[]	3	0	0	0	0	0	0	0	0	0	0	0
341	Cluster of # 1 # 2298 # -1 # ID=129178_1;partial=10;start_type=GTG;rbs_motif=None;rbs_spacer=None;gc_cont=0.654 (PQQ_k141_24957500_1)	PQQ_k141_24957500_1 [2]		83 kDa	0.44	[]	0	0	0	0	0	0	0	0	0	2	0	0
342	# 17 # 1147 # 1 # ID=91869_1;partial=00;start_type=ATG;rbs_motif=GGAGG;rbs_spacer=5-10bp;gc_cont=0.662	PBP_4_k141_34065346_1 (+1)		40 kDa	0.44	[]	0	0	0	0	0	0	0	0	0	0	0	2
343	# 415 # 1368 # 1 # ID=206186_2;partial=00;start_type=ATG;rbs_motif=AGGAG;rbs_spacer=5-10bp;gc_cont=0.665	PBP_4_k141_29344066_2		33 kDa	0.44	[]	0	0	0	0	0	0	0	0	0	0	2	0
344	PQQ_k141_15232194_2-DECOY	PQQ_k141_15232194_2-DECOY (+3)		?	1	[]	0	0	0	0	0	0	0	0	0	2	0	0
345	# 670 # 996 # 1 # ID=334257_3;partial=01;start_type=GTG;rbs_motif=GGAG/GAGG;rbs_spacer=5-10bp;gc_cont=0.599	PF00149_k141_52275406_3		12 kDa	0.44	[]	0	0	0	0	0	0	0	0	2	0	0	0
346	# 464 # 826 # -1 # ID=228822_2;partial=01;start_type=Edge;rbs_motif=None;rbs_spacer=None;gc_cont=0.667	OprF_k141_40707675_2		13 kDa	0.44	[]	0	0	0	0	0	0	0	0	0	0	2	0
347	# 1 # 555 # -1 # ID=313492_1;partial=11;start_type=Edge;rbs_motif=None;rbs_spacer=None;gc_cont=0.632	PQQ_k141_11937776_1 (+2)		20 kDa	0.44	[]	0	0	0	0	0	0	0	0	2	0	0	0
348	# 964 # 2802 # -1 # ID=163148_2;partial=01;start_type=Edge;rbs_motif=None;rbs_spacer=None;gc_cont=0.715	PQQ_k141_19380221_2		68 kDa	0.44	[]	0	0	0	0	0	0	0	0	0	2	0	0
349	# 142 # 1182 # -1 # ID=151906_1;partial=00;start_type=ATG;rbs_motif=AGGAG;rbs_spacer=5-10bp;gc_cont=0.528	SBP_3_k141_20064747_1		37 kDa	0.44	[]	0	0	0	0	0	0	0	0	0	0	2	0
350	# 3 # 560 # 1 # ID=924_1;partial=11;start_type=Edge;rbs_motif=None;rbs_spacer=None;gc_cont=0.771	PQQ_k141_57303249_1		19 kDa	0.44	[]	0	0	0	0	0	0	0	0	0	0	0	2
351	# 3 # 524 # -1 # ID=154134_1;partial=10;start_type=ATG;rbs_motif=GGAG/GAGG;rbs_spacer=5-10bp;gc_cont=0.670	PBP_4_k141_46237014_1		18 kDa	0.44	[]	0	0	0	0	0	0	0	0	0	0	2	0
352	# 1572 # 2483 # 1 # ID=172776_2;partial=01;start_type=ATG;rbs_motif=None;rbs_spacer=None;gc_cont=0.718	PQQ_k141_17286584_2		33 kDa	0.44	[]	2	0	0	0	0	0	0	0	0	0	0	0
353	# 2 # 730 # 1 # ID=223367_1;partial=11;start_type=Edge;rbs_motif=None;rbs_spacer=None;gc_cont=0.346	OprF_k141_21614344_1 (+3)		27 kDa	0.44	[]	0	0	0	0	0	0	0	0	0	0	0	2
354	# 2705 # 4756 # 1 # ID=45408_2;partial=00;start_type=TTG;rbs_motif=AGGAG;rbs_spacer=5-10bp;gc_cont=0.736	PQQ_k141_38928772_2		77 kDa	0.44	[]	0	0	0	0	0	0	0	0	2	0	0	0
355	# 1 # 1104 # -1 # ID=76946_1;partial=11;start_type=Edge;rbs_motif=None;rbs_spacer=None;gc_cont=0.667	PQQ_k141_58876122_1		40 kDa	0.44	[]	0	0	0	2	0	0	0	0	0	0	0	0
356	# 885 # 1925 # -1 # ID=150099_2;partial=00;start_type=ATG;rbs_motif=None;rbs_spacer=None;gc_cont=0.638	PBP_4_k141_13022946_2 (+2)		36 kDa	0.44	[]	0	0	0	0	0	0	0	0	0	2	0	0
357	# 163 # 2202 # 1 # ID=139518_2;partial=00;start_type=ATG;rbs_motif=GGA/GAG/AGG;rbs_spacer=5-10bp;gc_cont=0.718	PQQ_k141_9487223_2		73 kDa	0.44	[]	0	0	0	0	0	0	0	0	0	0	0	2
358	# 2 # 1309 # 1 # ID=53065_1;partial=10;start_type=Edge;rbs_motif=None;rbs_spacer=None;gc_cont=0.750	PQQ_k141_16348190_1		45 kDa	0.44	[]	0	0	0	0	0	0	0	0	2	0	0	0
359	Cluster of # 5064 # 6086 # -1 # ID=244542_6;partial=00;start_type=ATG;rbs_motif=GGA/GAG/AGG;rbs_spacer=5-10bp;gc_cont=0.554 (SBP_3_k141_56362953_6)	SBP_3_k141_56362953_6 [4]		37 kDa	0.44	[]	0	0	0	0	0	0	0	0	0	0	0	4
360	# 2 # 637 # 1 # ID=258439_1;partial=11;start_type=Edge;rbs_motif=None;rbs_spacer=None;gc_cont=0.659	PBP_4_k141_39350428_1		22 kDa	0.22	[]	0	0	0	0	0	0	0	0	2	2	0	2
361	# 1697 # 4192 # 1 # ID=286262_4;partial=00;start_type=ATG;rbs_motif=None;rbs_spacer=None;gc_cont=0.661	PQQ_k141_593512_4		91 kDa	0.44	[]	0	0	0	0	0	0	0	0	0	0	2	0

## Sheet: S2c. B. napus field soil MEP
Protein.IDs	Majority.protein.IDs	Dmd.stitle	Peptides	Razor...unique.peptides	Unique.peptides	Sequence.coverage....	Unique...razor.sequence.coverage....	Unique.sequence.coverage....	Mol..weight..kDa.	Q.value	Score	Intensity	MS.MS.count	LFQ.intensity.BULK_minusP_1	LFQ.intensity.BULK_minusP_2	LFQ.intensity.BULK_minusP_3	LFQ.intensity.BULK_plusP_1	LFQ.intensity.BULK_plusP_2	LFQ.intensity.BULK_plusP_3	LFQ.intensity.RH_minusP_1	LFQ.intensity.RH_minusP_2	LFQ.intensity.RH_minusP_3	LFQ.intensity.RH_plusP_1	LFQ.intensity.RH_plusP_2	LFQ.intensity.RH_plusP_3	BULK-all_RH-all.Significant	BULK-all_RH-all.X.Log.P.value.	BULK-all_RH-all.Difference	BULK-minusP_BULK-plusP.Significant	BULK-minusP_BULK-plusP.X.Log.P.value.	BULK-minusP_BULK-plusP.Difference	BULK-minusP_RH-minusP.Significant	BULK-minusP_RH-minusP.X.Log.P.value.	BULK-minusP_RH-minusP.Difference	BULK-plusP_RH-plusP.Significant	BULK-plusP_RH-plusP.X.Log.P.value.	BULK-plusP_RH-plusP.Difference	RH-minusP_RH-plusP.Significant	RH-minusP_RH-plusP.X.Log.P.value.	RH-minusP_RH-plusP.Difference
k141_14628526_2	k141_14628526_2	XP_013606002.1 PREDICTED: peroxidase 32 [Brassica oleracea var. oleracea]	9	9	6	58	58	42	16.197	0	167.48	29100000000	91	20.3043	20.0838	20.0326	20.2858	21.0219	19.547	28.3601	28.9355	27.3292	29.5625	30.647	31.9662	+	6.90612	-9.25418	NA	0.121768	-0.14469	+	4.14417	-8.06805	+	3.66942	-10.4403	NA	1.39865	-2.51697
k141_1971904_2;k141_46490088_2	k141_1971904_2	WP_003210069.1 MULTISPECIES: 50S ribosomal protein L5 [Pseudomonas]|WP_027982008.1 50S ribosomal protein L5 [gamma proteobacterium L18]	13	13	0	64.8	64.8	0	20.487	0	323.31	11700000000	101	20.104	19.7195	19.9134	20.0254	20.3811	19.5271	28.6758	27.8037	28.6586	27.9826	27.2143	28.1677	+	10.6354	-8.13868	NA	0.085736	-0.06561	+	4.97949	-8.46707	+	4.46758	-7.81029	NA	0.652176	0.591158
k141_21439441_3;k141_14931579_2;k141_11817177_2;k141_24034622_1;k141_17572110_1	k141_21439441_3;k141_14931579_2;k141_11817177_2;k141_24034622_1	WP_008077714.1 MULTISPECIES: HU family DNA-binding protein [Pseudomonas]|WP_074759350.1 HU family DNA-binding protein [Pseudomonas abietaniphila]|WP_003174819.1 MULTISPECIES: HU family DNA-binding protein [Pseudomonas]|WP_005897297.1 MULTISPECIES: HU family DNA-binding protein [Pseudomonas syringae group]|WP_049858847.1 MULTISPECIES: HU family DNA-binding protein [Pseudomonas]	5	5	2	58.9	58.9	20	9.1174	0	323.31	16400000000	154	20.0981	20.9776	19.2032	20.3548	20.1364	19.946	29.2938	28.1907	28.7559	27.7172	27.2872	27.6068	+	8.78665	-8.0226	NA	0.033901	-0.05274	+	3.86282	-8.65383	+	5.72756	-7.39138	NA	1.61199	1.20971
k141_45236469_1;k141_13434945_1;k141_25086136_2;k141_38649928_2;k141_55447432_4;k141_11184957_3;k141_53739433_2;k141_31372925_2;k141_10639391_1;k141_43315234_2;k141_53037865_2;k141_50276407_2;k141_44670651_1;k141_30657837_1;k141_6297322_2;k141_42097627_2;k141_5894421_1;k141_47140986_1;k141_71195952_1;k141_64070406_4;k141_14994208_2;k141_61429883_2;k141_10725100_2;k141_45470211_2;k141_40582275_2;k…	k141_45236469_1;k141_13434945_1;k141_25086136_2	WP_019693883.1 MULTISPECIES: 50S ribosomal protein L1 [Pseudomonas]|WP_007916481.1 MULTISPECIES: 50S ribosomal protein L1 [Pseudomonas]|WP_008374184.1 50S ribosomal protein L1 [Pseudomonas sp. M47T1]|KPJ80519.1 50S ribosomal protein L1 [Gammaproteobacteria bacterium SG8_30]|OFZ86767.1 50S ribosomal protein L1 [Betaproteobacteria bacterium RBG_16_66_20]|KPJ80519.1 50S ribosomal protein L1 [Gammapr…	15	15	1	58.9	58.9	7.8	24.066	0	251.69	8590000000	116	19.3986	19.2594	19.9614	20.9994	19.2626	18.8319	28.2913	27.4703	28.1143	27.3911	26.7434	27.4966	+	8.79046	-7.96563	NA	0.080148	-0.15815	+	4.8582	-8.41886	+	3.3619	-7.51241	NA	1.0242	0.748301
k141_7599642_2	k141_7599642_2	WP_019580399.1 MULTISPECIES: phosphate-binding protein [Pseudomonas]	19	19	1	80.8	80.8	6.3	35.165	0	323.31	10400000000	156	19.7042	19.5298	21.0879	20.1927	19.4813	20.2114	28.2933	27.2687	28.7628	27.7818	27.5795	27.8928	+	9.4464	-7.89525	NA	0.094819	0.145499	+	3.57193	-8.00095	+	5.14998	-7.78956	NA	0.325485	0.35689
k141_8725004_1;k141_57454699_1;k141_5946710_1	k141_8725004_1;k141_57454699_1	CAA79990.1 myrosinase, thioglucoside glucohydrolase [Brassica napus]|CAA79990.1 myrosinase, thioglucoside glucohydrolase [Brassica napus]|XP_018512839.1 PREDICTED: myrosinase-like [Brassica rapa]	4	4	4	94	94	94	5.8986	0	42.483	8110000000	38	18.9246	20.9008	20.0575	19.862	19.3322	19.1015	26.9109	29.0455	27.2452	28.7343	26.5277	27.0848	+	7.51458	-7.89494	NA	0.358228	0.529032	+	3.0503	-7.77289	+	3.47993	-8.01698	NA	0.109993	0.28494
k141_9960614_2;k141_57454699_2;k141_30321442_1;k141_54391122_2;k141_44879680_2	k141_9960614_2;k141_57454699_2;k141_30321442_1	CDY70871.1 BnaAnng35370D, partial [Brassica napus]|CDY70871.1 BnaAnng35370D, partial [Brassica napus]|XP_022553298.1 myrosinase-like [Brassica napus]|ESQ32133.1 hypothetical protein EUTSA_v10003945mg [Eutrema salsugineum]|CDY37226.1 BnaA09g08470D [Brassica napus]	5	5	1	51.1	51.1	11.7	10.676	0	253.78	6970000000	58	19.3609	20.5518	20.0591	19.237	19.4794	20.0309	26.8464	28.2335	27.5587	28.1138	27.1845	27.8302	+	9.76886	-7.84129	NA	0.415798	0.408165	+	3.8555	-7.55555	+	4.63419	-8.12704	NA	0.122853	-0.16332
k141_30304527_1;k141_15233363_1;k141_55474251_5;k141_2695667_1;k141_23902545_3	k141_30304527_1;k141_15233363_1	WP_007933700.1 MULTISPECIES: elongation factor Tu [Pseudomonas]|WP_007933700.1 MULTISPECIES: elongation factor Tu [Pseudomonas]|WP_067492371.1 elongation factor Tu [Ferrovum sp. PN-J185]|WP_075805190.1 elongation factor Tu [Pseudomonas putida]|NA	23	23	3	81.7	81.7	16.9	32	0	323.31	11300000000	168	20.1955	21.9285	20.2422	20.6531	19.63	19.5737	28.6712	27.3694	28.2365	28.1718	27.9715	28.47	+	8.56631	-7.77792	NA	0.553559	0.836459	+	3.35444	-7.30367	+	4.57733	-8.25218	NA	0.098127	-0.11205
k141_18335833_2;k141_34825122_1;k141_65208061_2;k141_62282919_1;k141_46267713_1;k141_55572221_1;k141_14969715_1;k141_15325521_2;k141_54766881_1;k141_67165188_1;k141_55424585_2;k141_38695481_1;k141_8240472_1;k141_23385995_1;k141_34557461_1;k141_27438675_2;k141_67862170_1;k141_51129579_1;k141_42060749_1;k141_61329532_1;k141_29059143_1;k141_32491742_1;k141_71362329_1;k141_24395127_1;k141_60619723_1;…	k141_18335833_2;k141_34825122_1	WP_007994652.1 MULTISPECIES: elongation factor G [Pseudomonas]|WP_003369029.1 MULTISPECIES: elongation factor G [Pseudomonas]|WP_003206094.1 MULTISPECIES: elongation factor G [Pseudomonas]|WP_027617686.1 elongation factor G [Pseudomonas sp. URHB0015]|WP_019342050.1 elongation factor G [Pseudomonas stutzeri]|WP_007970420.1 MULTISPECIES: elongation factor G [Pseudomonas]|WP_015886136.1 MULTISPECIES…	38	38	11	69.3	69.3	19.1	77.318	0	323.31	12800000000	341	20.2373	20.2903	20.4585	20.235	20.8047	20.2656	28.5056	28.0936	28.7757	27.9968	27.3763	28.0297	+	11.1645	-7.74772	NA	0.209568	-0.1064	+	5.58139	-8.1296	+	4.8954	-7.36584	NA	1.06272	0.657365
k141_31270843_1	k141_31270843_1	XP_013674416.2 myrosinase-like [Brassica napus]	4	4	4	11.7	11.7	11.7	14.264	0	174.5	7140000000	50	19.8178	20.3128	19.9078	20.1163	19.7618	19.7532	27.0153	28.1728	27.4958	28.3117	27.2302	27.9261	+	10.8399	-7.74706	NA	0.282357	0.1357	+	4.47372	-7.54852	+	4.71034	-7.9456	NA	0.2209	-0.26138
k141_10117907_2;k141_16056295_1;k141_25903629_2;k141_6357990_1;k141_60785402_1;k141_45685472_2;k141_36285145_3;k141_20065042_2;k141_15065442_1;k141_53601183_3;k141_16165611_2;k141_18628647_1;k141_44856731_3;k141_11394684_1;k141_15155784_3;k141_5141218_3;k141_5117485_2;k141_64866419_3;k141_20042150_3;k141_55107685_1;k141_18632192_1;k141_16013110_2	k141_10117907_2;k141_16056295_1;k141_25903629_2;k141_6357990_1;k141_60785402_1;k141_45685472_2;k141_36285145_3;k141_20065042_2;k141_15065442_1;k141_53601183_3;k141_16165611_2;k141_18628647_1;k141_44856731_3;k141_11394684_1;k141_15155784_3;k141_5141218_3;k141_5117485_2;k141_64866419_3;k141_20042150_3;k141_55107685_1	WP_007905514.1 MULTISPECIES: HU family DNA-binding protein [Pseudomonas]|WP_007905514.1 MULTISPECIES: HU family DNA-binding protein [Pseudomonas]|WP_007905514.1 MULTISPECIES: HU family DNA-binding protein [Pseudomonas]|WP_007905514.1 MULTISPECIES: HU family DNA-binding protein [Pseudomonas]|WP_007905514.1 MULTISPECIES: HU family DNA-binding protein [Pseudomonas]|WP_004882926.1 MULTISPECIES: HU fa…	8	8	0	76.3	76.3	0	9.6711	0	81.337	9000000000	89	20.4427	19.7949	20.2044	19.7878	19.8964	19.81	28.3612	27.2699	28.2291	27.3441	27.0976	27.3652	+	10.5265	-7.62183	NA	0.756187	0.315947	+	4.42358	-7.80609	+	6.8516	-7.43758	NA	0.900801	0.684461
k141_8130788_2;k141_30499735_1;k141_48561613_1;k141_19348686_3;k141_8468088_1;k141_39540409_1;k141_59308945_1;k141_52208730_1;k141_53752450_3;k141_62253290_1;k141_30161972_2;k141_70761978_2;k141_71092294_2;k141_55563553_2;k141_49978115_1;k141_24129644_1;k141_29840456_1;k141_22991827_3;k141_38085932_1	k141_8130788_2;k141_30499735_1;k141_48561613_1	WP_019581853.1 MULTISPECIES: malate dehydrogenase [Pseudomonas]|WP_074751546.1 malate dehydrogenase [Pseudomonas abietaniphila]|WP_027617422.1 malate dehydrogenase [Pseudomonas sp. URHB0015]|WP_103401303.1 malate dehydrogenase [Pseudomonas sp. FW300-N1A1]|WP_007936820.1 malate dehydrogenase [Pseudomonas sp. GM18]|WP_019691373.1 malate dehydrogenase [Pseudomonas fluorescens]|WP_003196970.1 MULTISP…	28	28	1	79.4	79.4	2.6	45.014	0	323.31	7400000000	160	19.8057	19.6746	19.6915	20.0815	20.071	20.0434	27.9654	27.0663	27.9023	27.1854	26.77	27.5308	+	11.148	-7.50874	NA	2.87566	-0.34136	+	4.95536	-7.92072	+	5.2574	-7.09676	NA	0.592966	0.482597
k141_63673007_3;k141_11218958_1;k141_15405297_1;k141_57087088_1;k141_8687777_1;k141_22477545_1;k141_24816709_1;k141_65569907_1;k141_53864295_1;k141_46963253_1;k141_32143643_1;k141_27082881_1;k141_37313424_1;k141_54431696_7;k141_6878837_4;k141_25988208_1;k141_58240098_3;k141_65855551_1;k141_51976742_1;k141_32869028_2;k141_23098752_2;k141_55573471_1;k141_47206159_1;k141_58213363_2;k141_32967487_1;k…	k141_63673007_3	WP_016985745.1 MULTISPECIES: glutamine synthetase [Pseudomonas]|WP_003196860.1 MULTISPECIES: type I glutamate--ammonia ligase [Pseudomonas]|WP_003196860.1 MULTISPECIES: type I glutamate--ammonia ligase [Pseudomonas]|WP_017138628.1 MULTISPECIES: glutamate--ammonia ligase [Pseudomonas]|WP_003196860.1 MULTISPECIES: type I glutamate--ammonia ligase [Pseudomonas]|WP_003196860.1 MULTISPECIES: type I gl…	29	29	3	63.7	63.7	13.5	51.794	0	323.31	8480000000	147	19.5313	19.6488	20.4022	20.2011	19.8418	18.892	28.2115	26.6566	28.1392	26.9448	26.3903	27.1224	+	8.5998	-7.49127	NA	0.171304	0.215786	+	3.76758	-7.80836	+	4.04928	-7.17418	NA	0.701532	0.849961
k141_63371868_2;k141_17876325_1;k141_57142686_1;k141_17196332_2;k141_374709_1;k141_6726312_2;k141_15767063_1;k141_22867201_3;k141_23740035_1;k141_17989369_4;k141_22948903_2;k141_49066768_1;k141_12030461_2	k141_63371868_2	WP_095052843.1 pyruvate dehydrogenase (acetyl-transferring), homodimeric type [Pseudomonas sp. Irchel s3b2]|WP_044430251.1 pyruvate dehydrogenase (acetyl-transferring), homodimeric type [Skermanella aerolata]|PPC93060.1 pyruvate dehydrogenase (acetyl-transferring), homodimeric type [Methylotenera sp.]|WP_102845396.1 pyruvate dehydrogenase (acetyl-transferring), homodimeric type [Methylocella silv…	26	26	0	61.6	61.6	0	47.659	0	323.31	9020000000	136	20.5437	19.9502	19.3948	19.515	19.4336	19.9231	28.2826	27.1162	28.6301	26.8949	25.3383	27.0191	+	7.33399	-7.42014	NA	0.392324	0.338972	+	3.84905	-8.04675	+	3.57215	-6.79354	NA	1.05584	1.59218
k141_5659224_3;k141_16533278_1	k141_5659224_3	XP_009130971.1 PREDICTED: polygalacturonase inhibitor 1-like [Brassica rapa]|XP_009130971.1 PREDICTED: polygalacturonase inhibitor 1-like [Brassica rapa]	11	11	11	48	48	48	25.606	0	284.63	4720000000	78	19.9885	19.7979	20.2506	19.8901	19.24	19.3191	26.3647	27.5217	27.0068	27.2259	26.7938	28.0634	+	9.72172	-7.41501	NA	1.02146	0.529242	+	4.37527	-6.95206	+	4.3013	-7.87796	NA	0.325367	-0.39665
k141_47708904_4;k141_41435689_1	k141_47708904_4	WP_007916882.1 MULTISPECIES: nucleoside-diphosphate kinase [Pseudomonas]|WP_007903599.1 MULTISPECIES: nucleoside-diphosphate kinase [Pseudomonas]	8	8	0	61.7	61.7	0	14.981	0	159.09	6460000000	65	19.7631	19.829	20.5933	20.9874	19.7507	19.9761	27.3597	26.7982	27.6785	27.6852	27.3212	27.8861	+	10.0586	-7.30491	NA	0.140576	-0.17629	+	4.38824	-7.21703	+	4.23543	-7.39278	NA	0.503311	-0.35204
k141_47065855_2;k141_3146841_4;k141_16952191_1;k141_32982823_2;k141_66955171_15;k141_56709379_4;k141_53643755_3	k141_47065855_2;k141_3146841_4;k141_16952191_1;k141_32982823_2	WP_007918458.1 MULTISPECIES: 30S ribosomal protein S8 [Pseudomonas]|WP_081569207.1 30S ribosomal protein S8 [Pseudomonas sp. Bc-h]|AEA71519.1 30S ribosomal protein S8 [Pseudomonas brassicacearum subsp. brassicacearum NFM421]|WP_004883681.1 MULTISPECIES: 30S ribosomal protein S8 [Pseudomonas]|WP_078045164.1 MULTISPECIES: 30S ribosomal protein S8 [Cellvibrio]|WP_087466555.1 30S ribosomal protein S8…	7	7	3	48.5	48.5	20.8	14.103	0	54.644	6390000000	41	20.0282	20.2516	18.9502	19.6247	20.4028	20.3529	27.9231	26.8064	27.892	27.0999	26.2816	27.0793	+	8.8639	-7.24533	NA	0.333587	-0.38346	+	3.86025	-7.79718	+	4.26736	-6.69349	NA	0.723736	0.720225
k141_22182773_1	k141_22182773_1	XP_009105984.1 PREDICTED: kunitz-type serine protease inhibitor DrTI-like [Brassica rapa]	10	10	5	47.6	47.6	25.2	23.072	0	123.68	7270000000	63	20.3519	20.4779	19.2685	21.1131	19.6733	19.3207	26.4789	29.5622	26.2361	26.097	27.789	27.4334	+	6.45857	-7.23187	NA	0.001439	-0.00295	+	2.53925	-7.39297	+	3.14634	-7.07077	NA	0.096134	0.319246
k141_2576285_1	k141_2576285_1	WP_063342635.1 elongation factor Ts [Pseudomonas fluorescens]	26	26	2	68.3	68.3	9.8	30.36	0	323.31	6910000000	158	19.1266	19.5471	19.6489	20.9486	20.317	20.6259	27.3702	26.9493	28.3107	26.9636	26.2334	27.1976	+	8.19007	-7.13511	NA	2.09626	-1.18957	+	4.3185	-8.10249	+	4.25073	-6.16772	NA	0.682783	0.745196
k141_27993572_2;k141_68298441_1;k141_57686368_1;k141_13915981_5;k141_38203338_1;k141_37794018_1;k141_36932438_1;k141_4621114_1;k141_52501258_1;k141_64676294_1;k141_68212465_2;k141_20757468_5;k141_2369717_2;k141_4391533_5;k141_22615976_1	k141_27993572_2	WP_008027052.1 MULTISPECIES: PrkA family serine protein kinase [Pseudomonas]|WP_007904259.1 MULTISPECIES: PrkA family serine protein kinase [Pseudomonas]|WP_007959909.1 MULTISPECIES: PrkA family serine protein kinase [Pseudomonas]|WP_003176479.1 MULTISPECIES: PrkA family serine protein kinase [Pseudomonas]|WP_007910115.1 MULTISPECIES: PrkA family serine protein kinase [Pseudomonas]|WP_025807357.1…	38	38	0	69.1	69.1	0	73.811	0	323.31	7600000000	189	19.6235	20.0581	19.6363	20.8153	20.7393	20.2523	27.9919	26.9256	28.1903	26.8838	26.5003	27.139	+	8.77073	-7.08434	NA	1.66456	-0.82965	+	4.34277	-7.92997	+	4.77398	-6.23872	NA	0.926954	0.861601
k141_35669937_1	k141_35669937_1	XP_013749938.1 endochitinase CH25-like [Brassica napus]	9	9	9	71.3	71.3	71.3	20.564	0	323.31	7420000000	88	21.1834	19.5854	20.1596	21.4525	20.8069	19.7304	27.0576	28.1471	27.2397	27.5364	27.1387	28.2534	+	8.34681	-7.0758	NA	0.198402	-0.35378	+	3.62083	-7.17203	+	3.50878	-6.97957	NA	0.126002	-0.16131
k141_60400618_1;k141_33382836_1;k141_50906847_1;k141_66656716_1;k141_24303686_1;k141_13221798_1;k141_6738554_1;k141_16384986_1;k141_23442216_1;k141_18687381_1	k141_60400618_1	WP_064391926.1 chaperonin GroEL [Pseudomonas sp. RIT-PI-r]|WP_071485779.1 chaperonin GroEL [Pseudomonas costantinii]|WP_085724175.1 chaperonin GroEL [Pseudomonas sp. R37(2017)]|WP_085724175.1 chaperonin GroEL [Pseudomonas sp. R37(2017)]|WP_008053540.1 MULTISPECIES: chaperonin GroEL [Pseudomonas]|WP_007985845.1 MULTISPECIES: chaperonin GroEL [Pseudomonas]|WP_007916609.1 MULTISPECIES: chaperonin Gr…	30	25	8	65.3	59.2	20.9	54.194	0	323.31	6130000000	156	19.9363	21.1505	19.6629	20.5873	19.7119	19.3982	27.2342	27.0798	27.9235	26.9453	26.3839	27.0995	+	8.83655	-7.0365	NA	0.238421	0.350761	+	3.77489	-7.1626	+	4.10985	-6.91039	NA	0.825639	0.602973
k141_47071208_2;k141_16952191_2;k141_3146841_5;k141_47065855_1;k141_68808314_1;k141_55152638_421;k141_32982823_1;k141_67947214_6	k141_47071208_2;k141_16952191_2;k141_3146841_5;k141_47065855_1	WP_003176412.1 MULTISPECIES: 50S ribosomal protein L6 [Pseudomonas]|WP_003176412.1 MULTISPECIES: 50S ribosomal protein L6 [Pseudomonas]|WP_043192535.1 MULTISPECIES: 50S ribosomal protein L6 [Pseudomonas]|WP_016966733.1 MULTISPECIES: 50S ribosomal protein L6 [Pseudomonas]|WP_037017725.1 50S ribosomal protein L6 [Pseudomonas lutea]|WP_003653655.1 MULTISPECIES: 50S ribosomal protein L6 [Acinetobacte…	12	12	9	76.3	76.3	70.6	19.197	0	106.83	5690000000	61	19.3029	20.3675	20.6128	20.5934	19.7753	19.6932	27.4113	26.8221	27.5618	26.9257	26.2721	26.9306	+	9.42147	-6.92973	NA	0.051324	0.073783	+	4.00096	-7.17066	+	4.30107	-6.68879	NA	0.818795	0.555653
k141_5417657_2;k141_26076324_1	k141_5417657_2	WP_002555493.1 MULTISPECIES: 30S ribosomal protein S7 [Pseudomonas]|EGH92464.1 30S ribosomal protein S7, partial [Pseudomonas amygdali pv. tabaci str. ATCC 11528]	13	13	1	58.3	58.3	9.6	17.647	0	116.99	4530000000	63	19.479	20.7932	20.3869	20.0404	19.3737	19.0099	27.1524	26.307	27.2504	26.8387	26.1684	26.7932	+	8.87702	-6.90452	NA	0.689444	0.74505	+	3.77475	-6.6836	+	4.3623	-7.12544	NA	0.33929	0.303212
k141_54280425_1;k141_50988896_2	k141_54280425_1	WP_007990746.1 outer membrane porin, OprD family [Pseudomonas sp. GM48]|WP_025112779.1 outer membrane porin, OprD family [Pseudomonas sp. H1h]	14	13	4	51.1	49.1	19.2	47.621	0	323.31	5690000000	92	20.4118	20.6867	20.3033	20.2691	19.9071	20.3251	27.3142	26.5719	27.2262	27.5167	26.9554	27.6676	+	11.1806	-6.89147	NA	0.798262	0.300154	+	4.8337	-6.57017	+	5.04402	-7.21278	NA	0.464087	-0.34245
k141_4284088_1;k141_601390_1;k141_57526209_1;k141_28724809_3;k141_20617611_1;k141_407250_3;k141_8153144_1;k141_29473131_1;k141_10453189_4;k141_30696110_1;k141_29493413_1;k141_46195029_10;k141_70950610_3;k141_28871761_1;k141_60168529_1;k141_5583598_1;k141_3684717_1;k141_25920232_7;k141_35696003_2	k141_4284088_1;k141_601390_1;k141_57526209_1;k141_28724809_3;k141_20617611_1;k141_407250_3;k141_8153144_1;k141_29473131_1;k141_10453189_4;k141_30696110_1;k141_29493413_1;k141_46195029_10;k141_70950610_3;k141_28871761_1;k141_60168529_1;k141_5583598_1	WP_003179963.1 MULTISPECIES: cold-shock protein [Pseudomonas]|WP_003179963.1 MULTISPECIES: cold-shock protein [Pseudomonas]|WP_003179963.1 MULTISPECIES: cold-shock protein [Pseudomonas]|WP_007905882.1 MULTISPECIES: cold-shock protein [Pseudomonas]|WP_003179963.1 MULTISPECIES: cold-shock protein [Pseudomonas]|WP_012313861.1 MULTISPECIES: cold-shock protein [Pseudomonas]|WP_012313861.1 MULTISPECIES…	8	8	6	85.7	85.7	50	7.6965	0	249.65	4950000000	61	19.3235	20.8864	19.5095	19.7713	20.3741	19.7069	27.7859	26.5237	27.1087	26.5359	26.2407	26.7024	+	8.85044	-6.8876	NA	0.027697	-0.04428	+	3.52934	-7.23294	+	4.88523	-6.54225	NA	0.764957	0.646416
k141_11818770_1;k141_31805724_3;k141_55707293_2;k141_19847258_2;k141_16333259_1;k141_56690988_9;k141_52091743_1;k141_8596991_1;k141_27248019_1;k141_18321527_1;k141_16780114_1;k141_35725530_3;k141_51791540_2;k141_43363767_2;k141_37034151_5;k141_31133803_2;k141_10820162_1;k141_22446402_4;k141_6367849_1;k141_47948190_2;k141_63248263_2;k141_17606224_2;k141_48768922_1;k141_25384924_2;k141_4646298_2;k1…	k141_11818770_1;k141_31805724_3;k141_55707293_2;k141_19847258_2;k141_16333259_1;k141_56690988_9;k141_52091743_1;k141_8596991_1;k141_27248019_1	WP_002555808.1 MULTISPECIES: P-II family nitrogen regulator [Pseudomonas]|WP_002555808.1 MULTISPECIES: P-II family nitrogen regulator [Pseudomonas]|WP_002555808.1 MULTISPECIES: P-II family nitrogen regulator [Pseudomonas]|WP_002555808.1 MULTISPECIES: P-II family nitrogen regulator [Pseudomonas]|WP_002555808.1 MULTISPECIES: P-II family nitrogen regulator [Pseudomonas]|WP_002555808.1 MULTISPECIES: …	11	11	8	79.5	79.5	61.6	12.33	0	195.63	6910000000	78	20.0808	21.0687	20.6398	20.3604	20.4532	18.9582	28.4785	26.4226	28.0426	26.507	26.2253	27.1078	+	7.25544	-6.87046	NA	0.526686	0.672549	+	3.29232	-7.05144	+	3.58384	-6.68947	NA	0.695849	1.03452
k141_28237912_1;k141_59947298_1;k141_7485394_1;k141_30527205_1;k141_37423021_1;k141_52231129_1;k141_3999235_1;k141_43460277_1;k141_57157071_1;k141_21904908_1;k141_41739728_3;k141_68193188_1;k141_60484976_1;k141_719707_2;k141_37266773_1;k141_7861356_1;k141_20909328_1;k141_35716859_1;k141_3150135_1;k141_2084849_2;k141_2664521_1;k141_4366562_1;k141_70126379_1;k141_46415422_1;k141_40608177_1;k141_205…	k141_28237912_1	WP_043192403.1 pyruvate dehydrogenase (acetyl-transferring), homodimeric type [Pseudomonas rhizosphaerae]|WP_004883406.1 pyruvate dehydrogenase (acetyl-transferring), homodimeric type, partial [Pseudomonas viridiflava]|WP_007947017.1 pyruvate dehydrogenase (acetyl-transferring), homodimeric type [Pseudomonas sp. GM21]|WP_074751725.1 pyruvate dehydrogenase (acetyl-transferring), homodimeric type […	25	18	0	34.8	25.1	0	80.87	0	275.48	7520000000	142	19.1773	21.5472	20.5452	21.2439	19.7329	19.914	27.9731	27.1354	28.1441	26.6339	26.2471	26.9539	+	7.20618	-6.8212	NA	0.051977	0.126309	+	3.20168	-7.32766	+	3.58413	-6.31473	NA	1.42282	1.13924
k141_30304527_2;k141_23902545_2;k141_15102276_1	k141_30304527_2;k141_23902545_2;k141_15102276_1	BAP81303.1 30S ribosomal protein S10 [Pseudomonas sp. MT-1]|BAP81303.1 30S ribosomal protein S10 [Pseudomonas sp. MT-1]|KPW19621.1 30S ribosomal protein S10 [Pseudomonas syringae pv. alisalensis]	8	8	6	54.4	54.4	46.6	11.752	0	77.569	4000000000	54	19.446	20.0313	19.7955	20.107	20.2648	19.5331	27.2773	26.3977	27.2039	26.4245	26.0161	26.4406	+	10.0534	-6.76371	NA	0.30671	-0.21065	+	4.58853	-7.20199	+	4.75705	-6.32543	NA	0.994134	0.665909
k141_41926417_1;k141_4920784_2;k141_3915647_2;k141_3371643_2;k141_28117630_1;k141_18437560_1	k141_41926417_1;k141_4920784_2	NP_001302768.1 myrosinase-like precursor [Brassica napus]|NP_001302768.1 myrosinase-like precursor [Brassica napus]|CAA11412.1 myrosinase, thioglucoside glucohydrolase, partial [Brassica juncea]|ABW70826.1 myrosinase, partial [Brassica napus]|ABW70826.1 myrosinase, partial [Brassica napus]|XP_009123219.1 PREDICTED: myrosinase-like [Brassica rapa]	6	3	3	65.2	30.4	30.4	8.1322	0	306.73	4530000000	43	20.4261	20.3544	20.3329	20.8297	19.473	19.9104	26.2995	27.5954	26.8612	27.2893	26.4877	27.146	+	9.48392	-6.72545	NA	0.304883	0.300121	+	4.19371	-6.54758	+	3.90362	-6.90332	NA	0.0422	-0.05562
k141_40500208_1;k141_71570529_1;k141_46824835_3;k141_40408134_19;k141_19848531_2;k141_6701061_4;k141_62792973_2;k141_63179023_3;k141_62321328_1;k141_30445273_3;k141_48290204_1;k141_48280439_1;k141_14683426_6;k141_13795392_5;k141_28608031_1;k141_16850074_2;k141_65040708_2;k141_68771059_1;k141_33808472_2;k141_26375259_1;k141_34291010_1;k141_20190748_2;k141_392738_1;k141_24173368_1;k141_67566908_1;k…	k141_40500208_1	WP_018929851.1 MULTISPECIES: 30S ribosomal protein S1 [Pseudomonas]|WP_012722933.1 MULTISPECIES: 30S ribosomal protein S1 [Pseudomonas]|WP_007640966.1 30S ribosomal protein S1 [Cellvibrio sp. BR]|WP_039914544.1 30S ribosomal protein S1 [Cellvibrio mixtus]|WP_062060538.1 30S ribosomal protein S1 [Cellvibrio sp. OA-2007]|WP_078045611.1 MULTISPECIES: 30S ribosomal protein S1 [Cellvibrio]|WP_04963221…	24	24	3	60.6	60.6	9.9	51.462	0	323.31	4580000000	148	20.9791	20.0365	19.6408	20.7671	20.4363	19.2895	27.3928	26.4724	27.0145	26.8937	26.5523	27.158	+	9.09173	-6.72238	NA	0.030675	0.054499	+	3.83193	-6.7411	+	3.81393	-6.70366	NA	0.103572	0.091936
k141_39313628_3	k141_39313628_3	WP_008046051.1 50S ribosomal protein L25 [Pseudomonas sp. GM74]	16	16	6	83.1	83.1	50.8	18.775	0	323.31	6520000000	145	19.844	20.0937	20.4412	20.275	20.4511	20.2477	27.622	26.7498	27.7992	26.9077	25.8025	26.6426	+	8.99454	-6.6952	NA	0.46465	-0.19828	+	4.41228	-7.26403	+	4.25775	-6.12637	NA	0.945259	0.939381
k141_21140364_2;k141_38380574_2;k141_18316961_9;k141_8922708_1;k141_55572670_3;k141_15996042_1;k141_66505297_1;k141_33259144_3;k141_38800388_1;k141_31404787_4;k141_61624377_1;k141_39994894_2;k141_70891278_2;k141_8908515_2;k141_56339249_3;k141_4142431_3;k141_16137930_2;k141_7706613_1;k141_6332738_2;k141_62877782_2;k141_64795346_2;k141_51286106_1;k141_55081240_2;k141_63664921_2;k141_29680932_3;k141…	k141_21140364_2;k141_38380574_2	WP_007988010.1 MULTISPECIES: beta-ketoacyl-ACP reductase [Pseudomonas]|WP_046049835.1 beta-ketoacyl-ACP reductase [Pseudomonas fluorescens]|WP_052963276.1 beta-ketoacyl-ACP reductase [Pseudomonas syringae]|WP_007988010.1 MULTISPECIES: beta-ketoacyl-ACP reductase [Pseudomonas]|BAA36196.1 acetoacetyl-CoA reductase [Pseudomonas sp. 61-3]|WP_007988010.1 MULTISPECIES: beta-ketoacyl-ACP reductase [Pseu…	11	11	5	60.5	60.5	34.7	26.688	0	323.31	7110000000	89	21.1899	20.7808	20.1847	20.7707	19.1642	19.7984	26.4302	27.4085	28.2443	26.8853	25.6911	27.1974	+	7.22873	-6.66136	NA	0.664343	0.807377	+	3.42188	-6.64254	+	3.28353	-6.68019	NA	0.47982	0.769734
k141_41463110_1;k141_45590802_3	k141_41463110_1	CDY41553.1 BnaC04g00690D [Brassica napus]|CDY20720.1 BnaA02g08600D [Brassica napus]	5	5	4	29.5	29.5	23.6	27.069	0	98.869	3210000000	47	21.2207	20.4599	19.8684	19.7773	20.0667	18.8829	25.7903	27.0339	25.8779	26.4021	27.2785	27.7686	+	7.3531	-6.64588	NA	0.823469	0.940694	+	3.2848	-5.71767	+	3.83855	-7.57409	NA	0.742315	-0.91572
k141_20119934_1;k141_62611846_1;k141_42419778_1;k141_60140708_2;k141_44558223_1;k141_21112468_3;k141_44168420_4;k141_56545709_3;k141_20857630_1;k141_54294838_4	k141_20119934_1;k141_62611846_1	WP_007911961.1 MULTISPECIES: F0F1 ATP synthase subunit beta [Pseudomonas]|WP_007911961.1 MULTISPECIES: F0F1 ATP synthase subunit beta [Pseudomonas]|WP_027616708.1 F0F1 ATP synthase subunit beta [Pseudomonas sp. URHB0015]|WP_015886645.1 MULTISPECIES: ATP synthase subunit beta [Pseudomonas]|WP_015886645.1 MULTISPECIES: ATP synthase subunit beta [Pseudomonas]|WP_015886645.1 MULTISPECIES: ATP synthas…	18	18	5	88.9	88.9	38.3	31.686	0	323.31	7370000000	156	22.4807	19.0842	22.9594	20.8355	19.7063	19.8382	26.8924	27.0759	27.9894	27.5561	27.2797	27.8638	+	5.74862	-6.62552	NA	0.470916	1.38145	+	1.99533	-5.81115	+	4.33267	-7.43989	NA	0.259982	-0.24729
k141_11038079_5;k141_11529876_3	k141_11038079_5	AGL87268.1 50S ribosomal protein L22 [Pseudomonas protegens CHA0]|WP_003210077.1 MULTISPECIES: 50S ribosomal protein L22 [Pseudomonas]	8	8	7	48.2	48.2	41.8	11.911	0	166.04	3880000000	62	19.1894	20.3969	19.5169	20.7089	19.54	19.5907	27.0702	26.352	27.1028	26.2851	25.5845	26.1588	+	8.57159	-6.60176	NA	0.177601	-0.24547	+	4.08995	-7.1406	+	3.80095	-6.06293	NA	1.19847	0.832197
k141_31155683_1;k141_52524712_1;k141_17465623_2;k141_8287422_2;k141_46483050_2;k141_51201404_1;k141_573603_3;k141_58260662_2;k141_57299441_2;k141_47664479_2;k141_41358793_2;k141_16541753_21;k141_10122844_4;k141_51654599_293;k141_61616294_1	k141_31155683_1;k141_52524712_1;k141_17465623_2	WP_003178634.1 MULTISPECIES: peptidoglycan-associated lipoprotein Pal [Pseudomonas]|WP_008027793.1 MULTISPECIES: peptidoglycan-associated lipoprotein Pal [Pseudomonas]|WP_008027793.1 MULTISPECIES: peptidoglycan-associated lipoprotein Pal [Pseudomonas]|WP_008027793.1 MULTISPECIES: peptidoglycan-associated lipoprotein Pal [Pseudomonas]|WP_008027793.1 MULTISPECIES: peptidoglycan-associated lipoprote…	7	7	3	68.5	68.5	54.5	17.719	0	201.63	4400000000	75	19.2954	20.0948	19.7239	20.3527	20.8868	19.9199	27.7456	25.8494	26.7249	26.6154	26.2448	26.5633	+	8.50698	-6.57833	NA	0.875037	-0.68172	+	3.54245	-7.06861	+	4.44299	-6.08806	NA	0.206283	0.29883
k141_55235456_2;k141_29072862_1;k141_10752319_1;k141_27382340_1;k141_22365335_1;k141_31758791_1;k141_29337056_1;k141_51395978_2;k141_48554831_2	k141_55235456_2	WP_045751673.1 PQQ-dependent dehydrogenase, methanol/ethanol family [Candidatus Methylopumilus turicensis]|PKO24781.1 PQQ-dependent dehydrogenase, methanol/ethanol family, partial [Betaproteobacteria bacterium HGW-Betaproteobacteria-8]|WP_091471995.1 PQQ-dependent dehydrogenase, methanol/ethanol family [Methylophilus rhizosphaerae]|WP_067111944.1 methanol dehydrogenase [Methylobacillus sp. MM3]|W…	19	19	6	43.3	43.3	11.6	64.676	0	188.92	2830000000	107	19.8288	19.9027	20.8074	20.0892	20.0687	19.0357	25.8513	26.7643	26.2424	26.3397	27.0787	26.8693	+	9.07617	-6.56886	NA	0.405475	0.448422	+	3.9226	-6.10637	+	4.16252	-7.03135	NA	0.62319	-0.47657
k141_11233377_1;k141_7209954_7;k141_36716441_1;k141_70596415_3;k141_37404517_2;k141_13100076_1;k141_7688285_2;k141_43982989_1;k141_32489655_1;k141_5680094_1;k141_34516652_1;k141_59559176_1	k141_11233377_1	NP_525105.2 elongation factor 2, isoform A [Drosophila melanogaster]|XP_001952242.1 PREDICTED: translation elongation factor 2 [Acyrthosiphon pisum]|XP_014180041.1 hypothetical protein A1Q1_01527 [Trichosporon asahii var. asahii CBS 2479]|XP_023290942.1 elongation factor 2 [Lucilia cuprina]|CDJ96731.1 Protein synthesis factor and Translation elongation factor EFTu EF1A and Translation elongation …	18	18	5	21	21	7.7	94.458	0	286.21	3830000000	126	21.0159	20.0127	19.7589	19.0688	19.029	19.6187	24.6488	27.8387	25.8817	27.6717	27.551	24.2568	+	5.42831	-6.55742	NA	1.1239	1.02367	+	2.3658	-5.86054	+	2.5123	-7.2543	NA	0.090641	-0.37009
k141_71300085_1	k141_71300085_1	WP_007988438.1 MULTISPECIES: enoyl-ACP reductase [Pseudomonas]	14	14	3	79.8	79.8	18.7	21.118	0	231.65	6030000000	90	20.432	20.636	20.8816	21.052	19.955	18.9832	28.001	26.5507	27.7334	26.4683	25.4796	26.7648	+	6.97973	-6.50968	NA	0.4613	0.653119	+	3.89315	-6.77851	+	3.02785	-6.24084	NA	0.942143	1.19079
k141_39283112_1	k141_39283112_1	WP_007911961.1 MULTISPECIES: F0F1 ATP synthase subunit beta [Pseudomonas]	16	11	2	87.7	72.1	17.4	23.22	0	192.19	4660000000	92	19.8403	19.6249	19.9439	21.4174	19.7233	21.5795	27.3927	26.4681	27.2913	26.7175	26.2875	26.8945	+	7.71242	-6.48706	NA	0.853412	-1.10367	+	4.71663	-7.24767	+	3.11624	-5.72644	NA	0.535636	0.417559
k141_507558_2	k141_507558_2	XP_001951207.1 PREDICTED: heat shock 70 kDa protein cognate 4 [Acyrthosiphon pisum]	33	33	12	56.2	56.2	19	57.493	0	323.31	13200000000	240	21.5068	24.0733	19.6796	22.948	19.9102	21.6954	26.6421	29.7798	27.7349	29.4136	29.5988	25.4165	+	4.09701	-6.46206	NA	0.052268	0.235383	+	1.79538	-6.29904	+	1.82068	-6.62508	NA	0.018318	-0.09066
k141_11038079_10;k141_70083672_2;k141_15622281_1;k141_12804406_1;k141_65734795_4;k141_50068495_1;k141_34464357_6;k141_33266577_9;k141_27158338_3;k141_15807037_5;k141_52731455_3;k141_50115151_4;k141_49446475_1;k141_58359146_16;k141_8009321_4;k141_9722524_5;k141_24945920_13;k141_34282223_2;k141_19430499_1;k141_37491698_1;k141_27295032_1;k141_71030843_3;k141_17206455_3;k141_9588329_1;k141_10655357_3…	k141_11038079_10;k141_70083672_2	WP_002555479.1 MULTISPECIES: 50S ribosomal protein L14 [Pseudomonas]|WP_002555479.1 MULTISPECIES: 50S ribosomal protein L14 [Pseudomonas]|WP_013147049.1 50S ribosomal protein L14 [Methylotenera versatilis]|WP_018974015.1 50S ribosomal protein L14 [Rudaea cellulosilytica]|OGT55160.1 50S ribosomal protein L14 [Gammaproteobacteria bacterium RIFCSPHIGHO2_12_FULL_63_22]|OGT55160.1 50S ribosomal protei…	11	11	5	60.7	60.7	23.8	13.41	0	169.6	3620000000	62	19.241	20.3617	20.6479	20.2993	19.9828	18.6148	27.1982	26.0952	26.9013	26.1861	25.4483	26.0204	+	7.65681	-6.45033	NA	0.268665	0.45119	+	3.59827	-6.64805	+	3.42677	-6.2526	NA	0.997373	0.846642
k141_7602841_2;k141_10747059_2;k141_64489074_1;k141_1270723_3;k141_19270051_3;k141_43014256_2;k141_24728659_6;k141_38186543_1;k141_36614088_3;k141_47773193_1;k141_3676217_3;k141_51456226_1;k141_56222183_2;k141_61729085_3;k141_43148247_2;k141_63733496_2;k141_1815668_2;k141_39692684_5;k141_65659804_2;k141_645248_2;k141_70133465_4;k141_7186440_3;k141_23374197_2;k141_42046290_2;k141_32968369_2;k141_1…	k141_7602841_2;k141_10747059_2;k141_64489074_1	WP_003186059.1 MULTISPECIES: 50S ribosomal protein L3 [Pseudomonas]|BAQ77223.1 50S ribosomal protein L3 [Pseudomonas sp. Os17]|KPW73959.1 50S ribosomal protein L3 [Pseudomonas cannabina]|WP_027594871.1 MULTISPECIES: 50S ribosomal protein L3 [Pseudomonas]|WP_028059502.1 50S ribosomal protein L3 [Solirubrobacter sp. URHD0082]|KRT63224.1 50S ribosomal protein L3, large subunit ribosomal protein L3 […	11	11	11	59	59	59	21.991	0	134.73	3300000000	63	20.2379	20.4928	19.6413	20.3629	20.5405	19.141	26.9443	25.8952	26.7482	26.3932	26.3211	26.6781	+	9.33954	-6.42727	NA	0.075708	0.109211	+	4.01239	-6.40518	+	3.84894	-6.44937	NA	0.066697	0.065023
k141_17628464_1;k141_44831259_1;k141_30210875_1	k141_17628464_1	WP_104449771.1 OmpA family protein [Pseudomonas sp. AP3_16]|WP_007971503.1 OmpA family protein [Pseudomonas sp. GM33]|WP_007944525.1 OmpA family protein [Pseudomonas sp. GM21]	13	13	4	65	65	28.5	29.756	0	323.31	3550000000	96	19.7992	20.0173	19.8235	21.1193	20.6496	19.3822	26.7427	25.5023	26.9394	26.7918	26.123	27.1506	+	8.16347	-6.4098	NA	0.408553	-0.50368	+	3.85902	-6.5148	+	3.33417	-6.3048	NA	0.210238	-0.29368
k141_3816132_2;k141_58624561_1;k141_39582544_1;k141_68187374_2;k141_51250064_1;k141_55026177_1;k141_19331192_1;k141_27413100_1;k141_17565702_11;k141_1513485_1;k141_28029525_6;k141_24570262_1;k141_34725904_1;k141_49633365_2;k141_52485539_1;k141_51182039_1;k141_35650553_1;k141_19142067_2;k141_66377056_1;k141_28159633_1;k141_32377586_1;k141_41901263_1;k141_4154840_8;k141_906593_1;k141_58812501_1;k14…	k141_3816132_2;k141_58624561_1;k141_39582544_1;k141_68187374_2;k141_51250064_1	WP_046037076.1 arylsulfatase [Pseudomonas fluorescens]|WP_046037076.1 arylsulfatase [Pseudomonas fluorescens]|WP_046037076.1 arylsulfatase [Pseudomonas fluorescens]|WP_046037076.1 arylsulfatase [Pseudomonas fluorescens]|WP_046037076.1 arylsulfatase [Pseudomonas fluorescens]|WP_095943556.1 arylsulfatase [Pseudomonas sp. ACN8]|KRA96286.1 arylsulfatase, partial [Pseudomonas sp. Root68]|WP_046037076.…	22	22	1	60	60	5.3	60.555	0	323.31	5090000000	143	19.7164	20.0351	20.4825	21.2677	19.7343	18.9372	27.1085	25.4829	27.8198	26.6169	24.8189	26.7089	+	6.39845	-6.39711	NA	0.046787	0.098295	+	3.12113	-6.72571	+	2.563	-6.06851	NA	0.337041	0.7555
k141_41672874_1	k141_41672874_1	XP_013591629.1 PREDICTED: kunitz-type serine protease inhibitor DrTI-like [Brassica oleracea var. oleracea]	8	5	5	67.1	57	57	16.505	0	135.5	3920000000	54	19.4907	20.2486	19.9936	20.4968	20.6866	19.1181	25.9213	27.7373	25.5677	25.3675	26.9264	26.8185	+	7.23461	-6.38405	NA	0.128264	-0.1895	+	3.10643	-6.4978	+	3.0542	-6.2703	NA	0.014995	0.037992
k141_7237989_1;k141_37709599_2	k141_7237989_1	WP_060740391.1 MULTISPECIES: 50S ribosomal protein L10 [Pseudomonas]|WP_008145489.1 MULTISPECIES: 50S ribosomal protein L10 [Pseudomonas]	12	12	2	72.9	72.9	21.1	17.601	0	100.81	3090000000	51	19.4743	20.7688	20.2903	20.1078	19.3014	19.3324	26.7831	25.8004	26.7062	26.1	25.5726	26.2876	+	8.68835	-6.32916	NA	0.577217	0.59726	+	3.65475	-6.2521	+	4.33196	-6.40623	NA	0.508988	0.443129
k141_8608045_2	k141_8608045_2	XP_009146610.1 PREDICTED: endochitinase CH25 [Brassica rapa]	2	2	2	19.1	19.1	19.1	15.03	0	73.842	3820000000	20	20.8357	20.251	20.4711	20.5824	20.7812	19.7515	26.2407	27.4152	26.4834	26.5709	26.5257	27.3734	+	9.48273	-6.32272	NA	0.153881	0.147608	+	4.00841	-6.19378	+	3.98514	-6.45165	NA	0.086643	-0.11026
k141_15970090_1;k141_58627295_1;k141_2745973_1;k141_13273285_1;k141_29929335_2;k141_44316832_1	k141_15970090_1;k141_58627295_1	WP_019580008.1 MULTISPECIES: trigger factor [Pseudomonas]|WP_056740239.1 trigger factor [Pseudomonas sp. Root329]|NA|WP_007901793.1 trigger factor [Pseudomonas sp. GM102]|EJM48330.1 trigger factor [Pseudomonas sp. GM33]|WP_043185893.1 trigger factor [Pseudomonas rhizosphaerae]	27	27	2	73.2	73.2	4.4	48.471	0	303.43	3810000000	108	19.0386	19.9577	20.5615	20.0028	20.7727	19.6206	26.9573	25.9024	27.2343	25.9893	25.3046	26.3189	+	7.776	-6.29219	NA	0.192092	-0.27942	+	3.47125	-6.84543	+	3.65554	-5.73895	NA	0.754386	0.827062
k141_10400984_2;k141_32098466_1;k141_49224578_1;k141_34019433_2;k141_30673807_8;k141_58395157_1;k141_58389223_1;k141_37952491_5;k141_29204548_1;k141_41241712_1;k141_22374719_2;k141_10581886_2;k141_30116474_1;k141_39109486_2;k141_18291793_1;k141_57098272_1;k141_57967482_2;k141_64907366_2;k141_1705825_1;k141_13668889_2;k141_3696795_4;k141_47979413_2;k141_43042729_2;k141_47315507_2;k141_11326271_3;k…	k141_10400984_2;k141_32098466_1	WP_007919877.1 MULTISPECIES: succinate--CoA ligase subunit alpha [Pseudomonas]|WP_012723092.1 succinate--CoA ligase subunit alpha [Pseudomonas fluorescens]|WP_007919877.1 MULTISPECIES: succinate--CoA ligase subunit alpha [Pseudomonas]|WP_007640592.1 succinate--CoA ligase subunit alpha [Cellvibrio sp. BR]|WP_078042633.1 MULTISPECIES: succinate--CoA ligase subunit alpha [Cellvibrio]|WP_003172813.1 …	17	17	2	85.7	85.7	16.4	29.941	0	260.2	3040000000	97	20.2348	19.3869	20.2536	20.5057	20.1878	19.5686	26.8559	25.562	26.6788	26.2836	25.9709	26.2164	+	9.39714	-6.23836	NA	0.118352	-0.12894	+	3.68467	-6.40714	+	4.50496	-6.06959	NA	0.192176	0.208598
k141_3146841_6;k141_20205082_5;k141_49045313_1;k141_69739334_2;k141_48235320_4	k141_3146841_6;k141_20205082_5;k141_49045313_1	WP_003186037.1 MULTISPECIES: 50S ribosomal protein L18 [Pseudomonas]|WP_003186037.1 MULTISPECIES: 50S ribosomal protein L18 [Pseudomonas]|WP_043192536.1 MULTISPECIES: 50S ribosomal protein L18 [Pseudomonas]|NA|NA	12	12	6	55.2	55.2	35.3	12.642	0	296.29	2860000000	54	19.8158	19.6437	19.9924	20.4454	20.451	19.5038	26.698	25.5641	26.5825	26.2462	25.584	26.3719	+	9.43505	-6.19909	NA	0.405614	-0.31612	+	4.18182	-6.46424	+	3.92638	-5.93394	NA	0.1881	0.214186
k141_37709599_4;k141_70039967_1;k141_792755_1;k141_42479720_1;k141_25921275_2;k141_25086136_1;k141_31689737_2	k141_37709599_4;k141_70039967_1;k141_792755_1;k141_42479720_1;k141_25921275_2	WP_007933726.1 MULTISPECIES: 50S ribosomal protein L11 [Pseudomonas]|WP_007933726.1 MULTISPECIES: 50S ribosomal protein L11 [Pseudomonas]|WP_062384456.1 MULTISPECIES: 50S ribosomal protein L11 [Pseudomonas]|WP_037017696.1 MULTISPECIES: 50S ribosomal protein L11 [Pseudomonas]|WP_043192510.1 50S ribosomal protein L11 [Pseudomonas rhizosphaerae]|WP_004373444.1 MULTISPECIES: 50S ribosomal protein L11…	7	7	4	52.7	52.7	34.9	13.309	0	220.18	3020000000	59	19.222	20.534	20.2791	20.207	20.0942	20.1729	26.5543	26.1944	26.5377	26.0697	25.8876	26.3495	+	10.2644	-6.18065	NA	0.133755	-0.14633	+	3.97686	-6.41709	+	5.75486	-5.94421	NA	0.850534	0.326537
k141_17637288_4;k141_22185692_1;k141_46081357_2;k141_13182920_2;k141_10493467_1;k141_68750721_2;k141_19658028_2;k141_66767168_1;k141_22292129_1;k141_63252138_1;k141_40144110_1;k141_62575081_1;k141_34899882_2;k141_58106495_3;k141_41129834_7	k141_17637288_4;k141_22185692_1	WP_046042231.1 ornithine carbamoyltransferase [Pseudomonas fluorescens]|WP_064119121.1 ornithine carbamoyltransferase [Pseudomonas fluorescens]|WP_007951186.1 MULTISPECIES: ornithine carbamoyltransferase [Pseudomonas]|WP_034149160.1 ornithine carbamoyltransferase [Pseudomonas fluorescens]|WP_027922955.1 MULTISPECIES: ornithine carbamoyltransferase [Pseudomonas]|WP_028369997.1 ornithine carbamoylt…	16	16	0	70.4	70.4	0	36.084	0	166.49	5380000000	108	20.3717	20.475	20.1091	19.9853	20.6846	20.628	26.8897	26.2776	27.973	26.4913	25.3715	26.2322	+	7.89952	-6.16358	NA	0.173166	-0.11401	+	3.72797	-6.72813	+	3.79519	-5.59903	NA	0.779737	1.01508
k141_20374425_2;k141_18695648_1;k141_7323728_1;k141_62166918_3;k141_15079921_1;k141_55905434_2;k141_56693221_5;k141_15317331_1;k141_9253866_1;k141_18723626_2;k141_67523344_1;k141_42671783_2;k141_58290315_1;k141_21519429_31;k141_3989474_1;k141_53842710_1;k141_49263576_2;k141_28983984_2;k141_62139809_2;k141_11676315_4;k141_11701820_2;k141_51654599_209;k141_59211309_65;k141_41696512_2;k141_16500606_…	k141_20374425_2;k141_18695648_1;k141_7323728_1	WP_018609234.1 MULTISPECIES: NADP-dependent isocitrate dehydrogenase [Pseudomonas]|WP_074755304.1 NADP-dependent isocitrate dehydrogenase [Pseudomonas abietaniphila]|WP_007920207.1 MULTISPECIES: NADP-dependent isocitrate dehydrogenase [Pseudomonas]|WP_077047848.1 NADP-dependent isocitrate dehydrogenase [Pseudomonas sp. KK4]|WP_034456083.1 MULTISPECIES: NADP-dependent isocitrate dehydrogenase [But…	21	21	1	52.6	52.6	3.8	45.376	0	182.58	3430000000	83	21.0776	20.5521	19.3114	19.8704	20.0343	20.0776	27.3313	25.2197	26.7446	26.5459	25.7593	26.217	+	7.6434	-6.14908	NA	0.238622	0.319567	+	2.76608	-6.11821	+	4.89363	-6.17996	NA	0.142835	0.25781
k141_43639803_4	k141_43639803_4	XP_013735554.1 myrosinase-like [Brassica napus]	6	6	3	50	50	23.3	10.492	0	295.85	3050000000	41	19.3866	20.1293	20.866	19.9541	20.5215	20.4614	25.7995	26.9542	25.8016	26.8392	25.9162	26.797	+	8.58259	-6.13147	NA	0.14868	-0.18503	+	3.33906	-6.0578	+	4.22291	-6.20515	NA	0.272946	-0.33237
k141_15994502_1;k141_18357333_2;k141_9748351_2;k141_28990485_1;k141_32140043_2;k141_3461853_1;k141_22381913_1;k141_1131797_1;k141_61406504_2;k141_41192538_1;k141_54934501_1;k141_13548592_1;k141_10346624_2;k141_14840327_2;k141_22984521_1;k141_41368723_3;k141_70761236_4;k141_28901388_1;k141_9791132_1;k141_70450679_1;k141_6327841_3;k141_64957994_1;k141_34573271_1;k141_31106663_1;k141_35073910_1;k141…	k141_15994502_1;k141_18357333_2;k141_9748351_2;k141_28990485_1	WP_008052780.1 MULTISPECIES: 30S ribosomal protein S2 [Pseudomonas]|WP_049862289.1 MULTISPECIES: 30S ribosomal protein S2 [Pseudomonas]|WP_003222119.1 MULTISPECIES: 30S ribosomal protein S2 [Pseudomonas]|WP_003184919.1 MULTISPECIES: 30S ribosomal protein S2 [Pseudomonas]|WP_003377797.1 30S ribosomal protein S2 [Pseudomonas syringae]|WP_003189158.1 MULTISPECIES: 30S ribosomal protein S2 [Pseudomon…	16	16	11	69.4	69.4	53.9	27.062	0	190.18	3220000000	100	20.4586	20.3788	20.2588	20.3278	20.0427	20.0872	26.6995	25.5739	26.6023	26.4203	26.1582	26.7482	+	10.6237	-6.10808	NA	0.940219	0.212839	+	4.07593	-5.92649	+	5.28361	-6.28968	NA	0.139597	-0.15035
k141_15185278_47	k141_15185278_47	XP_022171133.1 glyceraldehyde-3-phosphate dehydrogenase [Myzus persicae]	6	6	6	84.7	84.7	84.7	7.9849	0	74.575	2820000000	36	19.6535	20.2068	19.4056	20.5307	20.2764	20.4605	24.753	27.4842	25.7394	27.4099	27.5919	23.9928	+	5.44159	-6.07295	NA	1.25922	-0.66718	+	2.76937	-6.23687	+	2.13702	-5.90903	NA	0.084866	-0.33934
k141_16805025_2;k141_12794758_3;k141_1518495_2;k141_36997886_2;k141_30904047_1;k141_27876228_1;k141_15714219_1	k141_16805025_2;k141_12794758_3;k141_1518495_2;k141_36997886_2	WP_003176404.1 MULTISPECIES: 30S ribosomal protein S4 [Pseudomonas]|WP_043192542.1 MULTISPECIES: 30S ribosomal protein S4 [Pseudomonas]|WP_054994924.1 30S ribosomal protein S4 [Pseudomonas ficuserectae]|WP_027617691.1 30S ribosomal protein S4 [Pseudomonas sp. URHB0015]|WP_003176404.1 MULTISPECIES: 30S ribosomal protein S4 [Pseudomonas]|WP_011531898.1 30S ribosomal protein S4 [Pseudomonas entomoph…	11	11	10	48.5	48.5	45.1	23.076	0	169	2940000000	58	20.666	20.4072	19.6949	21.1166	19.3516	19.9745	26.5464	25.5542	26.5296	26.4211	25.9124	26.458	+	8.49697	-6.03516	NA	0.063609	0.108436	+	3.77063	-5.95406	+	3.44185	-6.11627	NA	0.049579	-0.05377
k141_38738221_1;k141_65445641_1	k141_38738221_1	WP_007971324.1 MULTISPECIES: peroxidase [Pseudomonas]|WP_008155583.1 MULTISPECIES: peroxiredoxin [Pseudomonas]	9	9	0	67.5	67.5	0	21.853	0	188.46	3040000000	69	20.2933	18.9312	21.0457	20.1528	19.7163	20.4653	26.5833	25.9621	26.9904	25.7066	25.4439	26.0553	+	7.74634	-6.02284	NA	0.010773	-0.02143	+	3.1365	-6.4219	+	4.43893	-5.62378	NA	1.05006	0.776692
k141_11277053_1;k141_9115262_10;k141_8475148_5;k141_39728782_1;k141_31595496_8;k141_31909447_1;k141_38426179_1;k141_48189889_3;k141_627698_1;k141_8640672_1;k141_40540682_1;k141_68461965_4;k141_7534667_1;k141_52347656_1;k141_48969393_3;k141_20676285_2;k141_14352177_10;k141_44433733_1;k141_30417165_2;k141_55528429_1;k141_29736721_2;k141_70783274_1;k141_70756215_1;k141_11194339_2;k141_676113_1;k141_…	k141_11277053_1;k141_9115262_10;k141_8475148_5;k141_39728782_1;k141_31595496_8;k141_31909447_1	WP_028940971.1 NADP-dependent glyceraldehyde-3-phosphate dehydrogenase [Pseudomonas umsongensis]|WP_010461018.1 MULTISPECIES: NADP-dependent glyceraldehyde-3-phosphate dehydrogenase [Pseudomonas]|WP_027620655.1 NADP-dependent glyceraldehyde-3-phosphate dehydrogenase [Pseudomonas sp. URHB0015]|WP_015094851.1 NADP-dependent glyceraldehyde-3-phosphate dehydrogenase [Pseudomonas sp. UW4]|WP_077572667…	22	22	3	38.1	38.1	5.4	59.514	0	272.34	2930000000	76	19.5066	20.2932	19.3347	19.474	19.9314	20.9406	26.764	25.2388	26.8336	25.6455	25.2132	25.8258	+	7.60151	-6.00673	NA	0.31514	-0.40384	+	3.40763	-6.56729	+	3.49965	-5.44617	NA	0.579923	0.717276
k141_21863219_26	k141_21863219_26	AAU84937.1 putative fructose 1,6-bisphosphate aldolase [Aphis citricidus]	11	11	8	73.6	73.6	62.8	14.35	0	184.25	3780000000	67	20.396	19.9935	20.4662	20.5992	20.1089	19.932	24.7888	27.7813	26.2232	27.7361	27.6608	23.3155	+	4.843	-6.00162	NA	0.104413	0.071901	+	2.61707	-5.97915	+	1.82282	-6.02409	NA	0.005204	0.026963
k141_66504053_3;k141_50760526_1;k141_5755944_1;k141_49855918_3	k141_66504053_3	WP_003197892.1 MULTISPECIES: DUF1329 domain-containing protein [Pseudomonas]|WP_091533950.1 DUF1329 domain-containing protein [Fontimonas thermophila]|PKO90555.1 DUF1329 domain-containing protein [Betaproteobacteria bacterium HGW-Betaproteobacteria-12]|WP_027923344.1 DUF1329 domain-containing protein [Pseudomonas sp. URMO17WK12:I12]	24	24	7	65.6	65.6	26.7	50.687	0	274.39	3420000000	104	20.4437	21.1379	20.2336	20.2185	19.8109	19.528	27.4594	25.3581	26.8243	25.6593	25.6158	26.3647	+	7.41017	-5.98484	NA	1.04329	0.752586	+	3.02568	-5.94223	+	4.35851	-6.02746	NA	0.42687	0.66736
k141_18575484_2	k141_18575484_2	WP_003186020.1 MULTISPECIES: 30S ribosomal protein S13 [Pseudomonas]	9	9	1	60.2	60.2	10.2	13.339	0	101.91	2160000000	45	20.109	19.8209	20.1243	20.4441	19.1497	19.4325	26.2467	25.2191	26.1972	25.9103	25.3665	26.0368	+	9.18435	-5.98268	NA	0.351349	0.342642	+	4.13598	-5.86961	+	3.78972	-6.09575	NA	0.107078	0.116503
k141_2826278_1;k141_71397803_1;k141_6537645_1	k141_2826278_1;k141_71397803_1;k141_6537645_1	WP_018925513.1 MULTISPECIES: isocitrate lyase [Pseudomonas]|WP_003174717.1 MULTISPECIES: isocitrate lyase [Pseudomonas]|WP_007951455.1 MULTISPECIES: isocitrate lyase [Pseudomonas]	14	14	1	68.3	68.3	4	24.39	0	127.82	5110000000	67	19.896	21.005	20.6694	20.1366	20.5579	19.9851	27.0328	26.7108	27.9439	25.6251	24.2563	26.4981	+	6.13853	-5.96951	NA	0.330079	0.296917	+	3.76785	-6.70571	+	2.82758	-5.2333	NA	1.10988	1.76933
k141_6164159_1;k141_28490661_1;k141_23811201_1;k141_3484965_2;k141_41150445_112;k141_18291793_2;k141_3832236_3;k141_57804567_2;k141_18730139_1;k141_45641538_1;k141_35273795_1;k141_58250744_1;k141_35758142_2;k141_15965230_1;k141_55217135_1;k141_69700515_1;k141_30673807_7;k141_64021701_2;k141_30031653_2;k141_40156399_4;k141_47315507_3;k141_8206498_1;k141_17132414_1;k141_41005194_1;k141_9707794_2;k1…	k141_6164159_1;k141_28490661_1	EJM59750.1 succinyl-CoA synthetase, beta subunit [Pseudomonas sp. GM48]|WP_007919879.1 MULTISPECIES: ADP-forming succinate--CoA ligase subunit beta [Pseudomonas]|WP_007959029.1 MULTISPECIES: succinyl-CoA ligase subunit beta [Pseudomonas]|WP_003179235.1 MULTISPECIES: ADP-forming succinate--CoA ligase subunit beta [Pseudomonas]|WP_003655470.1 MULTISPECIES: ADP-forming succinate--CoA ligase subunit …	19	19	0	46.2	46.2	0	42.103	0	171.95	2530000000	100	19.891	20.1246	20.5438	20.6252	20.1594	19.0572	26.4819	25.3711	26.2702	25.983	25.8137	26.1853	+	8.91056	-5.95069	NA	0.181144	0.239206	+	3.93853	-5.85464	+	3.65108	-6.04675	NA	0.045067	0.047095
k141_38179390_2;k141_36561728_1;k141_1336232_1;k141_28777719_2;k141_56333007_1;k141_40174409_1;k141_54185709_2;k141_47641068_2;k141_8232351_2;k141_20663797_1;k141_25260180_1;k141_48530209_1;k141_40929283_2;k141_65553053_3;k141_35791465_1;k141_57530058_2;k141_35091883_2;k141_17929966_2;k141_16889448_6;k141_1374315_2;k141_52130175_1;k141_50991005_2;k141_67031871_1;k141_65656840_1;k141_29897462_2;k1…	k141_38179390_2;k141_36561728_1;k141_1336232_1;k141_28777719_2;k141_56333007_1;k141_40174409_1;k141_54185709_2;k141_47641068_2	WP_054593850.1 MULTISPECIES: 50S ribosomal protein L19 [Pseudomonas]|WP_043193039.1 50S ribosomal protein L19 [Pseudomonas rhizosphaerae]|WP_003440273.1 MULTISPECIES: 50S ribosomal protein L19 [Pseudomonas]|WP_003440273.1 MULTISPECIES: 50S ribosomal protein L19 [Pseudomonas]|WP_043193039.1 50S ribosomal protein L19 [Pseudomonas rhizosphaerae]|WP_003440273.1 MULTISPECIES: 50S ribosomal protein L19…	12	12	10	56.9	56.9	49.1	12.983	0	84.216	2190000000	44	20.3248	19.5908	19.7671	20.3987	19.6787	19.2554	26.1522	25.4449	26.1284	25.8191	25.3226	25.8361	+	9.79035	-5.94797	NA	0.104992	0.116659	+	4.32351	-6.01427	+	4.02091	-5.88167	NA	0.36298	0.249259
k141_47178171_2;k141_17265922_2	k141_47178171_2;k141_17265922_2	WP_043192515.1 MULTISPECIES: 50S ribosomal protein L7/L12 [Pseudomonas]|WP_046041613.1 50S ribosomal protein L7/L12 [Pseudomonas fluorescens]	3	3	1	32	32	8.2	12.575	0	30.79	2860000000	29	20.1972	20.8076	19.3756	20.8123	19.5428	19.0472	26.0312	26.1446	26.7763	25.8507	25.2333	25.4164	+	7.61147	-5.94495	NA	0.185873	0.326033	+	3.69796	-6.19056	+	3.29009	-5.69935	NA	1.2967	0.817239
k141_7000425_1	k141_7000425_1	CDY18388.1 BnaA04g21990D [Brassica napus]	4	4	4	31.5	31.5	31.5	18.743	0	36.527	1690000000	20	19.5306	20.3105	20.8591	20.3212	19.209	20.1387	25.3306	25.9135	25.8599	25.8298	27.2677	25.7916	+	7.82855	-5.93731	NA	0.265665	0.343735	+	3.66498	-5.46793	+	3.37358	-6.4067	NA	0.499676	-0.59503
k141_3146841_7;k141_20205082_4;k141_68808314_3;k141_49045313_2;k141_67465098_1;k141_43828956_2;k141_21675335_140	k141_3146841_7;k141_20205082_4;k141_68808314_3;k141_49045313_2;k141_67465098_1	WP_003186035.1 MULTISPECIES: 30S ribosomal protein S5 [Pseudomonas]|WP_003186035.1 MULTISPECIES: 30S ribosomal protein S5 [Pseudomonas]|WP_024687031.1 MULTISPECIES: 30S ribosomal protein S5 [Pseudomonas]|WP_043192537.1 MULTISPECIES: 30S ribosomal protein S5 [Pseudomonas]|WP_003186035.1 MULTISPECIES: 30S ribosomal protein S5 [Pseudomonas]|WP_003255465.1 MULTISPECIES: 30S ribosomal protein S5 [Pseu…	10	10	9	69.9	69.9	65.1	17.687	0	171.69	3130000000	72	19.7243	20.7187	19.6822	19.9619	20.8574	20.3045	26.5457	25.5305	26.4442	26.1922	25.6843	26.4098	+	9.07614	-5.92628	NA	0.319051	-0.3329	+	3.70822	-6.13175	+	4.14594	-5.7208	NA	0.070407	0.078041
k141_27942413_4	k141_27942413_4	WP_049631508.1 hypothetical protein [Cellvibrio sp. pealriver]	11	11	11	34.8	34.8	34.8	45.423	0	122.87	1960000000	56	19.382	20.0228	19.9011	20.3657	20.0434	19.977	24.976	25.3979	25.7272	25.4721	26.9121	26.6189	+	8.1372	-5.90203	NA	0.714594	-0.36003	+	4.35431	-5.59839	+	3.77469	-6.20568	NA	0.921875	-0.96732
k141_28144089_1;k141_13065838_2;k141_33975608_1;k141_38542889_1	k141_28144089_1;k141_13065838_2;k141_33975608_1;k141_38542889_1	WP_003195589.1 MULTISPECIES: HU family DNA-binding protein [Pseudomonas]|WP_003195589.1 MULTISPECIES: HU family DNA-binding protein [Pseudomonas]|WP_003195589.1 MULTISPECIES: HU family DNA-binding protein [Pseudomonas]|WP_025216195.1 HU family DNA-binding protein [Pseudomonas brassicacearum]	9	9	2	74.7	74.7	14.3	9.8061	0	323.31	3990000000	82	20.0004	19.5981	19.7628	20.8872	20.16	20.6099	27.3887	25.9429	27.2702	25.6247	24.3228	25.7793	+	6.38641	-5.88506	NA	1.46764	-0.76528	+	3.91767	-7.08018	+	3.11576	-4.68995	NA	1.16775	1.62495
k141_40658734_2;k141_58224332_1;k141_28028920_1;k141_38248960_1;k141_20449757_2;k141_69799521_1;k141_59760334_1;k141_4567647_1;k141_7112894_4;k141_692432_2;k141_42022795_1;k141_50256875_1;k141_12908524_1;k141_5461402_1;k141_35518513_1;k141_34845539_1;k141_446854_1;k141_64560745_2;k141_12385817_3;k141_15417001_1	k141_40658734_2;k141_58224332_1;k141_28028920_1;k141_38248960_1	WP_007917687.1 MULTISPECIES: 4-aminobutyrate--2-oxoglutarate transaminase [Pseudomonas]|WP_007983072.1 4-aminobutyrate--2-oxoglutarate transaminase [Pseudomonas sp. GM48]|WP_016987608.1 4-aminobutyrate--2-oxoglutarate transaminase [Pseudomonas fluorescens]|WP_028939543.1 4-aminobutyrate--2-oxoglutarate transaminase [Pseudomonas umsongensis]|WP_018606645.1 MULTISPECIES: 4-aminobutyrate--2-oxogluta…	17	17	0	58.6	58.6	0	44.783	0	157.1	2960000000	78	21.1592	20.2303	20.1199	19.2223	20.1087	19.4121	26.4607	25.8741	26.9276	25.6785	24.7368	25.8419	+	7.22951	-5.87786	NA	1.01656	0.922066	+	3.71828	-5.91768	+	3.73993	-5.83804	NA	1.02255	1.00171
k141_47486707_2;k141_42482221_2;k141_44524105_2	k141_47486707_2;k141_42482221_2;k141_44524105_2	WP_049862192.1 MULTISPECIES: cold-shock protein [Pseudomonas]|AAK35071.1 cold acclimation protein CapB [Pseudomonas sp. 30/3]|AAK35071.1 cold acclimation protein CapB [Pseudomonas sp. 30/3]	4	4	2	55.1	55.1	34.8	7.6966	0	120.42	2050000000	28	19.9931	19.3616	20.8216	20.1783	19.2166	19.0255	26.3409	25.3807	25.981	25.3631	24.9959	25.7269	+	8.0097	-5.86529	NA	0.456357	0.585284	+	3.48927	-5.8421	+	3.84618	-5.88848	NA	0.700796	0.538898
k141_16672617_1;k141_62591413_1;k141_28477955_2;k141_37693678_3;k141_9701447_1;k141_58987074_1;k141_12708612_1;k141_4205668_1;k141_41855917_1;k141_20497244_5;k141_15355821_1;k141_8980209_2;k141_46090993_2;k141_68249153_1;k141_45591434_2;k141_69424937_2	k141_16672617_1	WP_016985762.1 phosphate-binding protein [Pseudomonas fluorescens]|WP_007920246.1 MULTISPECIES: phosphate-binding protein [Pseudomonas]|WP_004881629.1 MULTISPECIES: phosphate-binding protein [Pseudomonas syringae group]|WP_074754768.1 phosphate-binding protein [Pseudomonas abietaniphila]|WP_007942702.1 phosphate-binding protein [Pseudomonas sp. GM21]|WP_104231437.1 phosphate-binding protein [Soli…	17	3	2	63.4	11.4	5.1	35.341	0	262.6	2900000000	28	20.9639	19.2657	20.5351	20.5411	19.8234	20.1295	26.4536	25.3452	26.6794	25.8075	25.9302	26.1533	+	8.36033	-5.85175	NA	0.05663	0.090253	+	3.0747	-5.90448	+	4.8236	-5.79903	NA	0.174752	0.195712
k141_9939266_1;k141_31938147_1;k141_33226999_3	k141_9939266_1	XP_013743024.1 probable glucan endo-1,3-beta-glucosidase BG3 [Brassica napus]|NA|NA	15	15	15	64.6	64.6	64.6	35.561	0	161.45	2260000000	69	19.7553	19.873	20.3396	20.2911	19.4459	20.7417	25.0556	26.7457	25.8611	26.5312	25.783	25.5541	+	8.29497	-5.84739	NA	0.151382	-0.17027	+	3.46401	-5.89821	+	3.56583	-5.79657	NA	0.04095	-0.06863
k141_3699672_3;k141_15646378_1;k141_45990013_1;k141_12053865_1;k141_56853727_1;k141_44048085_1;k141_39170404_1	k141_3699672_3	WP_018929476.1 MULTISPECIES: molecular chaperone DnaK [Pseudomonas]|WP_043190797.1 molecular chaperone DnaK [Pseudomonas rhizosphaerae]|PKP36623.1 molecular chaperone DnaK, partial [Bacteroidetes bacterium HGW-Bacteroidetes-15]|WP_046973305.1 molecular chaperone DnaK [Dyella japonica]|NA|WP_011469210.1 molecular chaperone DnaK [Saccharophagus degradans]|OUV12318.1 molecular chaperone DnaK [Gammap…	24	24	2	62.2	62.2	7.8	48.091	0	247.42	2770000000	97	21.3035	19.1545	20.2374	20.0261	19.9077	19.5328	27.0052	25.6363	26.5646	25.5076	24.8717	25.6313	+	6.9875	-5.84245	NA	0.255094	0.409587	+	2.94665	-6.17022	+	4.41689	-5.51467	NA	1.07195	1.06514
k141_51317092_1;k141_2187562_2;k141_19345227_2;k141_5721919_1	k141_51317092_1	WP_003204429.1 MULTISPECIES: dihydrolipoyl dehydrogenase [Pseudomonas]|WP_043190628.1 dihydrolipoyl dehydrogenase [Pseudomonas rhizosphaerae]|WP_007898983.1 MULTISPECIES: dihydrolipoyl dehydrogenase [Pseudomonas]|WP_004882575.1 MULTISPECIES: dihydrolipoyl dehydrogenase [Pseudomonas syringae group]	15	15	4	47	47	15.4	48.198	0	230.84	2330000000	58	19.3326	20.4032	19.5982	19.9895	19.9422	19.2923	26.9047	24.6527	25.8457	25.8248	24.7699	25.6106	+	7.56145	-5.84173	NA	0.031484	0.036678	+	2.93883	-6.02302	+	3.87075	-5.66043	NA	0.213589	0.399264
k141_52343488_2;k141_50845408_1;k141_65477370_3;k141_22049757_3;k141_59167652_2;k141_55678898_3;k141_398258_1	k141_52343488_2;k141_50845408_1;k141_65477370_3;k141_22049757_3;k141_59167652_2;k141_55678898_3	WP_007909969.1 MULTISPECIES: ketol-acid reductoisomerase [Pseudomonas]|WP_007909969.1 MULTISPECIES: ketol-acid reductoisomerase [Pseudomonas]|WP_007909969.1 MULTISPECIES: ketol-acid reductoisomerase [Pseudomonas]|WP_007909969.1 MULTISPECIES: ketol-acid reductoisomerase [Pseudomonas]|WP_003185459.1 MULTISPECIES: ketol-acid reductoisomerase [Pseudomonas]|WP_064675886.1 ketol-acid reductoisomerase […	15	15	0	72.6	72.6	0	19.937	0	213.66	2160000000	90	19.7061	19.8146	21.0614	20.5134	19.4518	20.3292	26.4817	25.4189	26.2927	25.9394	25.4253	26.1892	+	8.45136	-5.81176	NA	0.061113	0.095888	+	3.37777	-5.87039	+	3.87879	-5.75314	NA	0.20765	0.213142
k141_70083672_4;k141_11038079_8	k141_70083672_4;k141_11038079_8	WP_002555481.1 MULTISPECIES: 50S ribosomal protein L29 [Pseudomonas]|WP_002555481.1 MULTISPECIES: 50S ribosomal protein L29 [Pseudomonas]	7	7	7	77.8	77.8	77.8	7.1722	0	306.58	3040000000	56	20.8154	20.048	20.0907	20.8442	20.5146	19.644	27.0519	25.6352	26.7061	25.9553	25.3326	26.029	+	8.13094	-5.7922	NA	0.012247	-0.01617	+	3.62055	-6.14632	+	3.68504	-5.43807	NA	0.651692	0.692075
k141_2800066_14;k141_60090672_1;k141_46029952_18;k141_61408117_1;k141_25207363_1	k141_2800066_14	YP_005089960.1 rbcL gene product (chloroplast) [Brassica napus]|BAL46699.1 ribulose-1,5-bisphosphate carboxylase/oxygenase large subunit [Pottia intermedia]|AMR44351.1 ribulose-1,5-bisphosphate carboxylase/oxygenase large subunit, partial (chloroplast) [Erucaria erucarioides]|ADA59969.1 ribulose-1,5-bisphosphate carboxylase/oxygenase large subunit, partial (plastid) [Desmodesmus hystrix]|ABL61344…	36	36	22	64.3	64.3	39.9	52.955	0	323.31	17300000000	231	20.3967	20.4757	20.1731	20.1957	19.7964	26.431	26.2131	30.8945	24.7873	24.1393	30.8402	25.3019	+	2.28818	-5.78457	NA	0.345515	-1.79254	+	1.70504	-6.94975		0.707311	-4.6194	NA	0.067756	0.537807
k141_50978615_2;k141_34256811_1	k141_50978615_2	WP_008004137.1 phasin [Pseudomonas sp. GM49]|WP_020796099.1 MULTISPECIES: phasin family protein [Pseudomonas]	8	8	1	79.2	79.2	12	14.061	0	265.43	2460000000	59	20.8602	21.2175	19.9056	20.6474	19.2044	19.2456	26.2692	24.54	26.0629	26.2566	26.1816	26.2254	+	6.81912	-5.74248	NA	0.71478	0.961952	+	2.74833	-4.96293	+	3.78862	-6.52203	NA	0.474563	-0.59715
k141_60263669_1;k141_49144399_1;k141_25278286_1;k141_61670568_1;k141_13052431_2;k141_42968616_1;k141_65866689_1;k141_55339419_1;k141_66497435_3;k141_60610808_1;k141_26931205_1;k141_28010936_3;k141_2475308_1;k141_26653380_2;k141_27945313_1;k141_55881746_3;k141_39441719_1;k141_49687215_3;k141_39453940_4	k141_60263669_1;k141_49144399_1;k141_25278286_1;k141_61670568_1;k141_13052431_2;k141_42968616_1;k141_65866689_1;k141_55339419_1	WP_007913760.1 MULTISPECIES: fructose-bisphosphate aldolase class II [Pseudomonas]|WP_003177554.1 MULTISPECIES: fructose-bisphosphate aldolase class II [Pseudomonas]|WP_003177554.1 MULTISPECIES: fructose-bisphosphate aldolase class II [Pseudomonas]|WP_008081027.1 MULTISPECIES: fructose-bisphosphate aldolase class II [Pseudomonas]|WP_047278209.1 MULTISPECIES: fructose-bisphosphate aldolase class I…	16	16	2	60.2	60.2	10.5	38.439	0	148.19	2790000000	73	20.5664	21.291	19.5164	19.7787	19.4638	19.8078	26.7724	25.6231	26.9147	25.5102	24.3314	25.7155	+	6.48564	-5.74053	NA	0.666675	0.774499	+	3.0905	-5.97881	+	3.60892	-5.50225	NA	0.986973	1.25106
k141_13543174_2;k141_6463359_3;k141_15466861_2;k141_63534687_1;k141_28349661_1;k141_65234381_1;k141_45806415_2;k141_2687739_2;k141_52501072_1	k141_13543174_2;k141_6463359_3;k141_15466861_2;k141_63534687_1;k141_28349661_1;k141_65234381_1;k141_45806415_2	WP_016986371.1 MULTISPECIES: 30S ribosomal protein S16 [Pseudomonas]|WP_016986371.1 MULTISPECIES: 30S ribosomal protein S16 [Pseudomonas]|WP_003198088.1 MULTISPECIES: 30S ribosomal protein S16 [Pseudomonas]|WP_003175899.1 MULTISPECIES: 30S ribosomal protein S16 [Pseudomonas]|WP_007944872.1 MULTISPECIES: 30S ribosomal protein S16 [Pseudomonas]|WP_024685933.1 MULTISPECIES: 30S ribosomal protein S16…	6	6	2	66.7	66.7	21.3	8.4665	0	43.417	2320000000	40	19.9764	20.1289	19.3854	20.6885	19.7994	19.4451	26.803	25.3889	26.3239	25.0458	24.7487	25.5222	+	7.54321	-5.73481	NA	0.124331	-0.14744	+	3.74679	-6.34172	+	3.53583	-5.1279	NA	1.0608	1.06638
k141_56523092_1;k141_62777109_1;k141_41784487_2;k141_66151639_1;k141_65726246_6;k141_22558062_1;k141_41516012_3;k141_26559852_1;k141_33802549_1;k141_16137726_1;k141_12476246_2;k141_55764781_1;k141_52786225_1;k141_36428744_1;k141_37636866_1;k141_68839084_1;k141_65726246_4;k141_61779510_1;k141_63987401_6;k141_28210971_1;k141_28152741_2;k141_19491285_2;k141_68759497_1;k141_1940394_9;k141_67497192_1;…	k141_56523092_1;k141_62777109_1;k141_41784487_2;k141_66151639_1;k141_65726246_6;k141_22558062_1;k141_41516012_3;k141_26559852_1;k141_33802549_1;k141_16137726_1;k141_12476246_2;k141_55764781_1	WP_002552500.1 GMP synthase (glutamine-hydrolyzing) [Pseudomonas savastanoi]|WP_015885725.1 MULTISPECIES: GMP synthase (glutamine-hydrolyzing) [Pseudomonas]|WP_015885725.1 MULTISPECIES: GMP synthase (glutamine-hydrolyzing) [Pseudomonas]|WP_015885725.1 MULTISPECIES: GMP synthase (glutamine-hydrolyzing) [Pseudomonas]|WP_015885725.1 MULTISPECIES: GMP synthase (glutamine-hydrolyzing) [Pseudomonas]|WP…	17	17	0	80.6	80.6	0	24.615	0	129.4	2830000000	80	18.9707	19.8651	20.5616	19.4635	20.522	18.5666	26.7441	25.3058	26.805	25.5117	22.3462	25.5501	+	4.79515	-5.7189	NA	0.143395	0.281747	+	3.1899	-6.48584	+	1.83441	-4.95196	NA	0.709057	1.81563
k141_14562488_1;k141_47956274_1;k141_49685024_2;k141_15325521_1;k141_6273234_1	k141_14562488_1;k141_47956274_1;k141_49685024_2	WP_083875226.1 elongation factor Tu [Pseudomonas gingeri]|WP_007896619.1 MULTISPECIES: elongation factor Tu [Pseudomonas]|WP_083875226.1 elongation factor Tu [Pseudomonas gingeri]|WP_003186103.1 MULTISPECIES: elongation factor Tu [Pseudomonas]|WP_027617678.1 elongation factor Tu [Pseudomonas sp. URHB0015]	15	8	2	55	32.5	7.7	36.974	0	109.78	2430000000	46	20.0943	20.4315	20.3851	20.8543	20.3131	19.1175	26.8258	25.0506	25.9775	25.2754	25.9651	26.2456	+	7.71836	-5.69067	NA	0.148316	0.208686	+	3.37856	-5.64764	+	3.20643	-5.73371	NA	0.073122	0.122609
k141_56209051_2;k141_43661728_1;k141_7713092_1;k141_1390955_1	k141_56209051_2	WP_095942163.1 hydrolase [Pseudomonas sp. ACN8]|WP_095942163.1 hydrolase [Pseudomonas sp. ACN8]|NA|NA	11	11	0	59.4	59.4	0	23.524	0	323.31	2710000000	71	20.496	20.2946	19.3873	20.9741	20.1101	20.2193	25.6607	25.3407	26.7919	26.1567	25.0831	26.436	+	7.85504	-5.66461	NA	0.358592	-0.37521	+	3.33967	-5.8718	+	3.41898	-5.45742	NA	0.021664	0.039169
k141_11038079_6;k141_68272720_5;k141_58486062_1;k141_67694308_1;k141_66955171_7;k141_55152638_412;k141_37227110_6;k141_4827015_2;k141_56317738_1;k141_62609902_5;k141_38676570_1;k141_20310520_2;k141_59905986_13;k141_50079324_9;k141_46844785_23;k141_58493818_3;k141_64079994_1;k141_53876455_1;k141_53799479_2;k141_4465245_2;k141_70083672_6;k141_69364177_1;k141_59940268_5;k141_39437490_1;k141_52557765…	k141_11038079_6	WP_003176422.1 MULTISPECIES: 30S ribosomal protein S3 [Pseudomonas]|WP_078045161.1 MULTISPECIES: 30S ribosomal protein S3 [Cellvibrio]|WP_039912570.1 30S ribosomal protein S3 [Cellvibrio mixtus]|WP_078045161.1 MULTISPECIES: 30S ribosomal protein S3 [Cellvibrio]|WP_078045161.1 MULTISPECIES: 30S ribosomal protein S3 [Cellvibrio]|WP_003653659.1 MULTISPECIES: 30S ribosomal protein S3 [Acinetobacter]|…	15	15	13	64	64	59.6	25.753	0	125.18	2650000000	87	20.3064	20.295	21.1562	20.8432	19.751	19.3783	26.5707	25.3908	26.3923	25.9727	25.2641	25.9855	+	7.83467	-5.64097	NA	0.495472	0.595008	+	3.54406	-5.53204	+	3.48613	-5.74989	NA	0.358993	0.377157
k141_31684916_1	k141_31684916_1	WP_090401842.1 elongation factor Tu [Pseudomonas grimontii]	14	5	3	54.2	12.1	12.1	23.562	0	125.83	2150000000	35	19.8141	20.8187	19.9927	20.1485	20.3751	19.6192	25.6147	25.2114	26.2073	26.2187	25.4003	25.9562	+	9.25137	-5.64007	NA	0.157823	0.16086	+	3.68313	-5.46935	+	4.21831	-5.81078	NA	0.182653	-0.18056
k141_11368434_2;k141_40746290_1;k141_44399076_1;k141_4911835_1	k141_11368434_2	WP_019581460.1 MULTISPECIES: glucose-6-phosphate dehydrogenase [Pseudomonas]|WP_007917863.1 MULTISPECIES: glucose-6-phosphate dehydrogenase [Pseudomonas]|WP_014719663.1 MULTISPECIES: glucose-6-phosphate dehydrogenase [Pseudomonas]|NA	24	24	2	66.3	66.3	9.3	50.943	0	231.96	2710000000	94	19.9124	20.8441	20.3468	19.7911	20.1675	19.7426	26.7971	25.3675	26.8687	25.1161	24.6099	25.7712	+	7.07269	-5.62101	NA	0.709465	0.467342	+	3.36566	-5.97668	+	3.88622	-5.26534	NA	0.928415	1.17868
k141_10435425_3	k141_10435425_3	WP_008019148.1 hypothetical protein [Pseudomonas sp. GM55]	14	14	3	60.9	60.9	7.3	20.305	0	189.57	3050000000	70	20.4809	20.1259	19.8596	20.7929	20.9741	19.0665	26.0519	25.4279	27.2891	25.7582	24.9516	25.5358	+	6.85098	-5.61912	NA	0.067359	-0.12239	+	3.34776	-6.10087	+	2.84861	-5.13737	NA	0.63458	0.841101
k141_17415361_1;k141_54719677_1	k141_17415361_1	WP_018925653.1 MULTISPECIES: 50S ribosomal protein L10 [Pseudomonas]|WP_003257082.1 MULTISPECIES: 50S ribosomal protein L10 [Pseudomonas]	11	5	2	62.3	42.6	20.4	17.156	0	323.31	2150000000	33	19.7026	19.6797	19.6339	20.1623	20.463	20.0807	25.8853	25.7555	25.7168	25.1622	25.1538	25.7607	+	10.3252	-5.61869	NA	2.05513	-0.56328	+	7.41131	-6.11383	+	4.60337	-5.12355	NA	0.964834	0.427001
k141_7947701_1	k141_7947701_1	WP_008052136.1 MULTISPECIES: OmpA family protein [Pseudomonas]	8	8	0	42.9	42.9	0	22.026	0	234.7	2200000000	60	20.7412	20.989	19.4782	20.5031	19.9633	20.3297	26.0487	25.1716	26.1172	26.0062	26.0573	26.205	+	8.79592	-5.60022	NA	0.09982	0.137455	+	3.18739	-5.37633	+	5.36459	-5.82411	NA	0.427422	-0.31033
k141_1971904_1;k141_11038079_11	k141_1971904_1;k141_11038079_11	WP_003176416.1 MULTISPECIES: 50S ribosomal protein L24 [Pseudomonas]|WP_003176416.1 MULTISPECIES: 50S ribosomal protein L24 [Pseudomonas]	13	13	4	71.2	71.2	30.8	11.335	0	123.02	2530000000	68	19.7511	20.0724	20.2191	20.4537	21.0784	19.6259	26.3071	25.6528	26.563	25.9489	24.6483	25.558	+	7.72573	-5.5796	NA	0.348365	-0.37179	+	4.45448	-6.16012	+	3.02936	-4.99908	NA	0.771759	0.789251
k141_21675335_121;k141_43845106_1	k141_21675335_121	WP_025369145.1 elongation factor Tu [Buchnera aphidicola]|SCJ36698.1 Elongation factor Tu-B [uncultured Clostridium sp.]	21	19	9	66.5	62.7	38.3	43.48	0	161.59	1280000000	70	19.2783	20.0259	20.649	19.7352	19.4106	19.4998	25.2762	25.6604	24.7294	26.1123	25.1632	25.1344	+	8.58125	-5.57948	NA	0.46164	0.435888	+	3.39892	-5.23754	+	4.21772	-5.92143	NA	0.231808	-0.24801
k141_2015627_1;k141_16354507_1;k141_2007627_1;k141_22344905_2;k141_43427142_1;k141_558401_1;k141_48040935_2;k141_60187122_3;k141_41493790_1;k141_6797903_1	k141_2015627_1;k141_16354507_1;k141_2007627_1;k141_22344905_2;k141_43427142_1;k141_558401_1;k141_48040935_2	WP_008028980.1 MULTISPECIES: hypothetical protein [Pseudomonas]|WP_008028980.1 MULTISPECIES: hypothetical protein [Pseudomonas]|WP_046041136.1 Skp [Pseudomonas fluorescens]|WP_019692093.1 MULTISPECIES: hypothetical protein [Pseudomonas]|WP_027619042.1 hypothetical protein [Pseudomonas sp. URHB0015]|WP_010444737.1 MULTISPECIES: hypothetical protein [Pseudomonas]|WP_003189173.1 MULTISPECIES: hypoth…	11	11	0	47.8	47.8	0	17.89	0	182.88	2920000000	57	19.612	19.9785	20.6705	20.5543	19.9233	19.8005	26.7601	25.5073	27.0276	25.0608	24.642	25.0069	+	6.75107	-5.5776	NA	0.004806	-0.0057	+	3.45481	-6.34467	+	4.24681	-4.81052	NA	1.45798	1.52845
k141_31743291_1;k141_7010930_1;k141_59305995_1;k141_9955294_1;k141_10439053_1;k141_33917492_1;k141_12035649_5;k141_6409068_1;k141_8418164_1;k141_58981587_1;k141_18926406_1;k141_19381456_1;k141_1346621_6;k141_35508923_2;k141_58018789_2;k141_49172482_18;k141_44680587_2	k141_31743291_1;k141_7010930_1;k141_59305995_1;k141_9955294_1	WP_007915304.1 MULTISPECIES: type III PLP-dependent enzyme [Pseudomonas]|WP_094995308.1 type III PLP-dependent enzyme [Pseudomonas lundensis]|WP_030128056.1 type III PLP-dependent enzyme [Pseudomonas sp. QTF5]|WP_003171710.1 type III PLP-dependent enzyme [Pseudomonas fluorescens]|WP_003171710.1 type III PLP-dependent enzyme [Pseudomonas fluorescens]|WP_003171710.1 type III PLP-dependent enzyme [P…	19	19	1	65.1	65.1	2.6	43.487	0	323.31	2740000000	108	20.5988	20.2331	20.4998	20.2585	21.1549	19.8517	26.2552	25.3912	26.6105	25.8491	25.4679	26.4707	+	8.69939	-5.57463	NA	0.018479	0.022238	+	3.92971	-5.64171	+	3.47078	-5.50756	NA	0.122821	0.156391
k141_8606524_1;k141_24074238_2	k141_8606524_1	AAY63977.1 glyceraldehyde-3-phosphate dehydrogenase [Lysiphlebus testaceipes]|AAY63977.1 glyceraldehyde-3-phosphate dehydrogenase [Lysiphlebus testaceipes]	8	7	5	49.4	49.4	36.1	25.583	0	288.17	2960000000	29	20.617	19.4726	20.2515	20.6215	21.0925	20.3406	24.4103	27.1254	26.1718	27.6339	26.0089	24.4858	+	5.61134	-5.57342	NA	0.640391	-0.57117	+	2.5882	-5.78881	+	2.33797	-5.35803	NA	0.039502	-0.1404
k141_13917542_1;k141_36222828_1;k141_26248232_1;k141_19909583_1;k141_53196919_2;k141_65910746_1;k141_37101059_1;k141_21660960_2;k141_38868508_2;k141_52285299_1;k141_24878191_3;k141_56200808_1;k141_35706112_1;k141_67877211_1;k141_37494939_1;k141_32064125_1;k141_27564777_1;k141_15081004_1;k141_7342570_1;k141_67067361_1;k141_1916743_1;k141_64423740_1;k141_53533140_1;k141_55171476_1;k141_43589161_1;k…	k141_13917542_1	WP_007947017.1 pyruvate dehydrogenase (acetyl-transferring), homodimeric type [Pseudomonas sp. GM21]|WP_095943218.1 pyruvate dehydrogenase (acetyl-transferring), homodimeric type [Pseudomonas sp. ACN8]|WP_017526477.1 MULTISPECIES: pyruvate dehydrogenase (acetyl-transferring), homodimeric type [Pseudomonas]|ODU30994.1 pyruvate dehydrogenase (acetyl-transferring), homodimeric type [Xanthomonadaceae…	22	10	1	50.4	25.2	2	44.882	0	189.72	3120000000	77	20.2266	20.8533	19.1335	20.9966	20.1689	19.2974	26.8928	25.3589	26.9839	25.2633	24.5437	25.0122	+	6.05842	-5.56312	NA	0.040261	-0.08315	+	3.01843	-6.34075	+	3.06674	-4.78549	NA	1.21823	1.47212
k141_11038079_3;k141_14688751_1;k141_46283938_1;k141_62866285_1;k141_39941574_6;k141_25559383_2;k141_16213172_5	k141_11038079_3	WP_003210080.1 MULTISPECIES: 50S ribosomal protein L2 [Pseudomonas]|WP_042123521.1 50S ribosomal protein L2 [Pseudomonas japonica]|WP_043192523.1 MULTISPECIES: 50S ribosomal protein L2 [Pseudomonas]|WP_034471689.1 50S ribosomal protein L2 [Afipia sp. P52-10]|WP_037016926.1 50S ribosomal protein L2 [Rhizobiales bacterium YIM 77505]|WP_037016926.1 50S ribosomal protein L2 [Rhizobiales bacterium YIM…	10	10	2	50.7	50.7	8.8	29.691	0	163.26	1690000000	60	19.3683	20.0069	19.2393	20.2167	20.069	20.4538	25.8319	24.8557	25.6974	25.6424	25.2188	25.3682	+	9.16841	-5.5434	NA	1.26643	-0.70832	+	3.97442	-5.9235	+	5.18375	-5.16329	NA	0.054246	0.051884
k141_894161_1;k141_42191383_1	k141_894161_1;k141_42191383_1	WP_056726085.1 MULTISPECIES: pyruvate kinase [Pseudomonas]|WP_016983110.1 pyruvate kinase [Pseudomonas fluorescens]	21	21	1	68.1	68.1	6	41.207	0	323.31	3280000000	110	19.518	21.1968	19.8923	21.0711	19.2412	20.2195	26.5508	25.4307	27.1105	25.3071	24.529	25.3868	+	6.16547	-5.52932	NA	0.011282	0.025094	+	3.01536	-6.16164	+	2.92432	-4.89699	NA	1.07385	1.28974
k141_38560846_1;k141_12146495_1;k141_45723747_1;k141_33270136_3;k141_62994996_1;k141_7367911_2;k141_21345142_1;k141_12054304_1;k141_15198653_3;k141_19127334_1;k141_63997849_1;k141_21812831_1;k141_25871024_1;k141_29976663_1;k141_1568930_1;k141_43747880_1;k141_70448068_1;k141_48839210_1;k141_41564448_1;k141_67123432_1;k141_8688787_2;k141_31837677_1;k141_35296209_1	k141_38560846_1;k141_12146495_1;k141_45723747_1	NP_477375.1 elongation factor 1alpha48D, isoform A [Drosophila melanogaster]|EFZ18275.1 hypothetical protein SINV_00446, partial [Solenopsis invicta]|XP_022118472.1 elongation factor 1-alpha [Pieris rapae]|XP_017755959.1 PREDICTED: elongation factor 1-alpha [Eufriesea mexicana]|CCC51157.1 putative EF-1-alpha [Trypanosoma vivax Y486]|OWR54036.1 elongation factor 1 alpha [Danaus plexippus plexippus…	10	10	4	22.2	22.2	11.7	50.306	0	84.554	5430000000	87	20.0245	24.2724	20.8568	25.3101	19.7619	19.6575	25.7824	28.4372	26.1485	28.4203	27.9039	26.1391	+	3.15863	-5.49136	NA	0.020715	0.14139	+	1.51893	-5.07147	+	1.38547	-5.91125	NA	0.257133	-0.69839
k141_4990078_1;k141_35410728_1	k141_4990078_1;k141_35410728_1	WP_007920195.1 MULTISPECIES: isocitrate lyase [Pseudomonas]|WP_003219577.1 MULTISPECIES: isocitrate lyase [Pseudomonas]	11	3	0	53.6	21.7	0	26.039	0	94.621	2830000000	25	20.1451	19.8409	20.5039	20.3551	20.522	20.1783	26.0774	25.766	27.1244	24.9954	24.3077	26.1057	+	6.94684	-5.47189	NA	0.364814	-0.18847	+	3.76973	-6.15929	+	3.06901	-4.78448	NA	0.825838	1.18633
k141_11038079_2;k141_46704134_2	k141_11038079_2	WP_002555488.1 MULTISPECIES: 50S ribosomal protein L23 [Pseudomonas]|NA	11	11	11	76.8	76.8	76.8	10.945	0	87.311	3000000000	46	20.0477	21.1264	20.543	20.4645	19.8911	19.6751	26.7995	25.7098	26.8447	25.6273	23.9955	25.4806	+	6.32667	-5.45161	NA	0.650461	0.562121	+	3.57701	-5.87897	+	3.03328	-5.02425	NA	1.04021	1.41683
k141_60642962_2;k141_67382558_5;k141_53377388_1;k141_5172455_1;k141_37028395_5;k141_24505620_5;k141_12668068_1	k141_60642962_2	WP_007933966.1 MULTISPECIES: class 1 fructose-bisphosphatase [Pseudomonas]|WP_004882704.1 MULTISPECIES: class 1 fructose-bisphosphatase [Pseudomonas]|PAM83601.1 fructose-bisphosphatase class I [Pseudomonas sp. ERMR1:02]|WP_003186720.1 MULTISPECIES: class 1 fructose-bisphosphatase [Pseudomonas]|WP_060837119.1 MULTISPECIES: class 1 fructose-bisphosphatase [Pseudomonas]|WP_004882704.1 MULTISPECIES: …	12	12	1	43.2	43.2	4.5	37.098	0	87.525	1720000000	73	20.378	20.3792	19.6897	18.9023	20.4531	19.0359	25.6796	25.0239	25.7763	25.0184	24.5395	25.1962	+	7.64021	-5.39929	NA	0.555376	0.685177	+	4.07273	-5.34431	+	3.28748	-5.45428	NA	0.871714	0.5752
k141_52212192_7;k141_14024333_4;k141_13012754_3;k141_47973862_1;k141_41237458_2;k141_67572192_6;k141_59751732_1;k141_28201502_3;k141_17022524_2;k141_12532894_7;k141_65022250_2;k141_15762113_1;k141_9126923_1;k141_30161177_2	k141_52212192_7;k141_14024333_4;k141_13012754_3;k141_47973862_1;k141_41237458_2;k141_67572192_6;k141_59751732_1;k141_28201502_3;k141_17022524_2;k141_12532894_7	WP_071183513.1 MULTISPECIES: HU family DNA-binding protein [Flavobacterium]|WP_071183513.1 MULTISPECIES: HU family DNA-binding protein [Flavobacterium]|WP_035637634.1 HU family DNA-binding protein [Flavobacterium gilvum]|WP_035637634.1 HU family DNA-binding protein [Flavobacterium gilvum]|WP_077375548.1 MULTISPECIES: HU family DNA-binding protein [Flavobacterium]|WP_077375548.1 MULTISPECIES: HU f…	6	6	1	66.7	66.7	15.6	9.1394	0	323.31	2460000000	59	20.8516	20.4146	20.1408	20.4552	20.6035	20.7225	25.0622	25.9484	26.5186	25.89	25.7744	26.1955	+	9.43631	-5.36683	NA	0.220017	-0.12474	+	3.47082	-5.37407	+	5.46524	-5.35959	NA	0.088697	-0.11026
k141_38761307_2;k141_48032176_1;k141_55891931_1;k141_47011437_1;k141_36943834_1	k141_38761307_2;k141_48032176_1;k141_55891931_1	WP_008038612.1 phosphogluconate dehydratase [Pseudomonas sp. GM67]|WP_095193198.1 phosphogluconate dehydratase [Pseudomonas sp. Irchel 3A7]|WP_007974426.1 MULTISPECIES: phosphogluconate dehydratase [Pseudomonas]|WP_093430466.1 phosphogluconate dehydratase [Pseudomonas sp. ok266]|WP_077574257.1 phosphogluconate dehydratase [Pseudomonas koreensis]	21	21	1	48.4	48.4	2.5	65.219	0	177.76	2270000000	84	19.7185	20.4885	19.6184	20.6508	20.5124	20.0753	26.1244	25.4961	26.6521	25.0297	24.5996	25.3593	+	7.52002	-5.36622	NA	0.65582	-0.471	+	3.84666	-6.14907	+	4.08803	-4.58337	NA	1.28325	1.09469
k141_752062_20;k141_24611781_1;k141_68249752_1	k141_752062_20;k141_24611781_1;k141_68249752_1	NP_001156510.1 14-3-3 protein zeta [Acyrthosiphon pisum]|AAR85527.1 14-3-3b protein [Meloidogyne incognita]|ADW77527.1 14-3-3 [Ditylenchus destructor]	7	7	3	51.4	51.4	29.9	12.332	0	214.48	1500000000	42	19.6009	19.9758	19.1076	21.0936	19.2084	19.4629	23.3619	26.2994	24.5594	26.3477	26.2457	23.8218	+	5.16582	-5.36445	NA	0.218513	-0.36019	+	2.36384	-5.17879	+	2.26434	-5.55011	NA	0.243345	-0.73151
k141_5612367_2	k141_5612367_2	WP_007917032.1 MULTISPECIES: 50S ribosomal protein L13 [Pseudomonas]	9	9	1	65.5	65.5	12	15.868	0	243.56	1490000000	52	19.8657	19.6455	19.733	20.5558	20.2259	19.9302	25.6568	25.0389	25.8609	25.4152	24.6625	25.1255	+	9.33712	-5.30062	NA	1.19963	-0.48924	+	4.64454	-5.77081	+	4.15418	-4.83043	NA	0.613074	0.451137
k141_67580998_2;k141_56458262_1	k141_67580998_2;k141_56458262_1	WP_007916399.1 MULTISPECIES: OmpA family protein [Pseudomonas]|WP_007916399.1 MULTISPECIES: OmpA family protein [Pseudomonas]	7	4	2	85.9	41.4	30.3	10.861	0	111.28	1830000000	33	19.9654	20.3188	20.2788	20.6341	20.3071	20.4543	26.0439	25.036	25.7639	25.7977	25.582	25.5306	+	10.6703	-5.29928	NA	0.883135	-0.27751	+	4.14685	-5.42696	+	5.68981	-5.17159	NA	0.023779	-0.02214
k141_50446607_1;k141_40683935_1;k141_55609521_1	k141_50446607_1;k141_40683935_1	WP_027924041.1 MULTISPECIES: 3-oxoacyl-ACP reductase FabG [Pseudomonas]|WP_007942004.1 MULTISPECIES: 3-oxoacyl-ACP reductase FabG [Pseudomonas]|WP_017529483.1 MULTISPECIES: 3-oxoacyl-ACP reductase FabG [Pseudomonas]	7	7	0	41.7	41.7	0	25.53	0	314.45	2420000000	50	18.8246	20.8881	20.6233	21.1852	21.3481	19.1544	26.2187	25.4404	26.5241	25.1574	24.7604	25.5735	+	5.88969	-5.27514	NA	0.178689	-0.45055	+	2.92229	-5.94905	+	2.45992	-4.60122	NA	1.05679	0.897275
k141_41264040_2;k141_14470781_3	k141_41264040_2	ABX46557.1 polygalacturonase inhibitor protein 11 [Brassica napus]|NA	4	4	4	45.1	45.1	45.1	12.769	0	46.378	1610000000	26	19.8147	20.4211	20.4161	20.0979	20.3713	20.2011	24.8778	25.6403	25.548	25.5938	24.8441	26.4593	+	8.7057	-5.27352	NA	0.009303	-0.00612	+	4.0911	-5.13808	+	3.47519	-5.40896	NA	0.203708	-0.277
k141_3326842_2;k141_23377452_2;k141_15162830_1;k141_10108073_6;k141_3326842_3;k141_40183750_4;k141_26059589_2;k141_17066103_1;k141_3718330_1;k141_14186453_1;k141_14132582_2;k141_8536278_4;k141_34597096_4;k141_71369234_2	k141_3326842_2;k141_23377452_2;k141_15162830_1;k141_10108073_6;k141_3326842_3;k141_40183750_4;k141_26059589_2	WP_002551829.1 MULTISPECIES: 30S ribosomal protein S18 [Pseudomonas]|WP_002551829.1 MULTISPECIES: 30S ribosomal protein S18 [Pseudomonas]|WP_002551829.1 MULTISPECIES: 30S ribosomal protein S18 [Pseudomonas]|WP_008368574.1 MULTISPECIES: 30S ribosomal protein S18 [Pseudomonas]|KEZ74822.1 30S ribosomal protein S18 [Pseudomonas syringae pv. syringae FF5]|WP_037015707.1 MULTISPECIES: 30S ribosomal pro…	5	5	5	51.3	51.3	51.3	8.9173	0	93.354	2150000000	34	20.34	19.8013	20.2567	21.4648	20.247	19.6994	26.207	25.0557	26.0847	25.6737	24.9752	25.4463	+	7.70708	-5.27222	NA	0.243358	-0.33773	+	3.82905	-5.64979	+	3.02252	-4.89466	NA	0.425278	0.4174
k141_13403258_3;k141_36957178_1;k141_61472627_1;k141_11322041_1;k141_18765121_1;k141_49134433_1;k141_65387284_1;k141_55140666_2;k141_32707310_4;k141_47603044_1;k141_39176953_1;k141_65202351_85;k141_48754120_2;k141_34185826_3;k141_15494505_45	k141_13403258_3	XP_022174509.1 isocitrate dehydrogenase [NADP] cytoplasmic [Myzus persicae]|WP_028098539.1 NADP-dependent isocitrate dehydrogenase [Dongia sp. URHE0060]|WP_050670255.1 NADP-dependent isocitrate dehydrogenase [Luteipulveratus halotolerans]|WP_045919767.1 NADP-dependent isocitrate dehydrogenase [Bifidobacterium angulatum]|WP_104521080.1 NADP-dependent isocitrate dehydrogenase [Rhodopila globiformis…	9	9	8	49.2	49.2	44.9	28.929	0	323.31	2180000000	64	19.1564	19.0049	20.7638	20.6897	19.9824	19.6521	23.7832	27.0525	25.5626	26.9176	26.2609	21.2866	+	3.57008	-5.26902	NA	0.295055	-0.46637	+	2.21426	-5.82439	+	1.22748	-4.71365	NA	0.116373	0.644379
k141_41947465_1;k141_20756362_2	k141_41947465_1;k141_20756362_2	WP_008035347.1 MULTISPECIES: 50S ribosomal protein L9 [Pseudomonas]|WP_008058981.1 MULTISPECIES: 50S ribosomal protein L9 [Pseudomonas]	8	8	0	64.2	64.2	0	15.54	0	98.782	2050000000	32	20.1833	19.872	20.6061	20.8856	20.5775	20.0331	26.1513	25.591	26.2885	25.2297	25.0708	25.2873	+	8.6774	-5.2435	NA	0.352975	-0.27825	+	4.36451	-5.78979	+	4.27466	-4.6972	NA	1.66321	0.814344
k141_41463110_3;k141_35002087_2	k141_41463110_3	CDY41553.1 BnaC04g00690D [Brassica napus]|NA	10	10	4	52.6	52.6	29.6	25.678	0	110.02	1250000000	48	20.2361	19.7111	19.2244	20.1286	20.6454	20.0307	24.4144	25.8458	23.7374	25.0623	25.6242	26.6064	+	6.25091	-5.21907	NA	0.712905	-0.54436	+	2.70424	-4.94202	+	3.4445	-5.49611	NA	0.646127	-1.09845
k141_14666138_8;k141_30911948_1;k141_70160261_1	k141_14666138_8	WP_063460105.1 porin [Acidovorax sp. GW101-3H11]|WP_061499666.1 porin [Ramlibacter tataouinensis]|WP_061499666.1 porin [Ramlibacter tataouinensis]	10	10	6	40.6	40.6	31	36.453	0	113.51	1240000000	49	20.3265	19.8408	20.0871	20.992	19.3685	19.9676	25.053	24.4015	24.059	24.9267	26.6494	26.7189	+	5.86787	-5.20437	NA	0.016503	-0.02459	+	3.77937	-4.41975	+	2.86675	-5.989	NA	1.14497	-1.59384
k141_67105597_3	k141_67105597_3	CDY52022.1 BnaA08g31350D [Brassica napus]	2	2	2	16.7	16.7	16.7	10.885	0	17.2	1360000000	20	20.1273	19.8985	20.1693	20.5568	20.4181	19.6893	24.6186	25.6153	25.154	25.759	25.1875	25.719	+	9.32869	-5.19904	NA	0.215608	-0.15635	+	4.14135	-5.06427	+	4.08753	-5.33381	NA	0.551574	-0.4259
k141_8114330_11;k141_24747254_1;k141_20805902_2;k141_58324081_1;k141_33750504_1;k141_33143954_2;k141_41729849_11;k141_35773980_1;k141_40809105_1;k141_51206979_1;k141_18323272_1;k141_39861754_1;k141_3643253_1;k141_27206909_1;k141_56701022_1;k141_24117263_4;k141_67146493_1;k141_43087585_1;k141_30166082_2;k141_47194314_2;k141_55466793_3;k141_43775866_3;k141_861448_2;k141_41636173_10;k141_12534364_1;…	k141_8114330_11;k141_24747254_1;k141_20805902_2;k141_58324081_1;k141_33750504_1;k141_33143954_2	SDT41490.1 enolase [Pseudomonas chlororaphis]|WP_019692103.1 MULTISPECIES: phosphopyruvate hydratase [Pseudomonas]|WP_028237207.1 MULTISPECIES: phosphopyruvate hydratase [Pseudomonas]|WP_007940523.1 MULTISPECIES: phosphopyruvate hydratase [Pseudomonas]|WP_030127977.1 phosphopyruvate hydratase [Pseudomonas sp. QTF5]|WP_027619032.1 phosphopyruvate hydratase [Pseudomonas sp. URHB0015]|WP_017529681.1…	15	15	3	46.3	46.3	10.6	46.344	0	108.33	1850000000	55	19.6889	20.038	20.416	20.6598	20.6759	19.1529	25.6116	25.1707	26.2908	25.48	23.7332	25.5302	+	6.59997	-5.19752	NA	0.073941	-0.11521	+	3.88818	-5.64341	+	2.44076	-4.75163	NA	0.503294	0.776571
k141_23324683_1;k141_64838387_1;k141_32134269_1;k141_50395903_4;k141_23268569_1;k141_20539269_4;k141_68606200_2	k141_23324683_1;k141_64838387_1	WP_095944368.1 ATP-dependent Clp endopeptidase, proteolytic subunit ClpP [Pseudomonas sp. ACN8]|WP_008034105.1 MULTISPECIES: ATP-dependent Clp endopeptidase, proteolytic subunit ClpP [Pseudomonas]|WP_065975702.1 ATP-dependent Clp endopeptidase, proteolytic subunit ClpP [Methylophilales bacterium LSUCC0135]|WP_091139631.1 ATP-dependent Clp endopeptidase, proteolytic subunit ClpP [Nitrosospira sp. …	6	6	0	47.2	47.2	0	17.643	0	67.691	2430000000	39	19.846	20.3795	20.7194	20.0755	20.4334	19.59	26.8082	25.4251	26.1147	24.8874	23.9273	24.8806	+	6.36615	-5.16656	NA	0.329163	0.282019	+	3.59431	-5.80101	+	3.45355	-4.53211	NA	1.41358	1.55092
k141_23377452_1;k141_10108073_7;k141_55116015_1;k141_57261012_1;k141_51716920_2;k141_26059589_4;k141_12863811_3	k141_23377452_1;k141_10108073_7	WP_003236224.1 MULTISPECIES: 30S ribosomal protein S6 [Pseudomonas]|WP_043191126.1 30S ribosomal protein S6 [Pseudomonas rhizosphaerae]|WP_003236224.1 MULTISPECIES: 30S ribosomal protein S6 [Pseudomonas]|WP_011535936.1 MULTISPECIES: 30S ribosomal protein S6 [Pseudomonas]|WP_011535936.1 MULTISPECIES: 30S ribosomal protein S6 [Pseudomonas]|WP_011535936.1 MULTISPECIES: 30S ribosomal protein S6 [Pseu…	14	14	11	85.7	85.7	73.6	16.314	0	121.83	1600000000	56	20.0581	20.3906	20.5839	20.702	20.1127	19.2003	25.8717	24.962	25.8725	25.2659	24.6507	25.3028	+	8.06019	-5.14635	NA	0.297176	0.339186	+	3.98005	-5.22455	+	3.32323	-5.06814	NA	0.599844	0.495588
k141_34672954_7;k141_38727780_3	k141_34672954_7;k141_38727780_3	WP_060539557.1 bacterioferritin [Pseudomonas sp. Leaf48]|WP_027619726.1 bacterioferritin [Pseudomonas sp. URHB0015]	12	12	0	67.7	67.7	0	18.229	0	281.78	2250000000	66	20.2571	20.1551	20.3168	20.5032	20.3929	19.5656	26.5608	24.9383	26.3329	24.8269	24.4681	24.9411	+	7.01332	-5.14625	NA	0.10735	0.089092	+	3.44041	-5.70103	+	3.81873	-4.59148	NA	1.06948	1.19865
k141_13403258_4	k141_13403258_4	XP_001946553.1 PREDICTED: isocitrate dehydrogenase [NADP] cytoplasmic [Acyrthosiphon pisum]	8	8	5	40.5	40.5	31.8	19.737	0	140.83	1710000000	38	18.7885	20.5882	18.3768	20.8319	20.925	19.9606	23.1973	26.5849	25.0923	26.5823	26.127	22.7328	+	3.9944	-5.14093	NA	0.821298	-1.32132	+	2.05866	-5.70699	+	1.66293	-4.57487	NA	0.041265	-0.18919
k141_57514900_1;k141_55408693_2;k141_2578951_2;k141_60361586_2;k141_24269942_3;k141_44545715_3;k141_33521316_1;k141_4645823_2;k141_19950916_3;k141_23299183_1;k141_8561972_1;k141_32494524_3;k141_49731070_1;k141_50863422_1;k141_9053852_1;k141_8005695_1;k141_30732118_1;k141_34860035_5;k141_22013315_2;k141_50083582_19;k141_8850727_3;k141_21178701_3;k141_36521935_1;k141_25103804_1;k141_15906374_1;k141…	k141_57514900_1	WP_003176403.1 MULTISPECIES: DNA-directed RNA polymerase subunit alpha [Pseudomonas]|WP_087466545.1 DNA-directed RNA polymerase subunit alpha [Cellvibrio sp. PSBB006]|WP_101893377.1 DNA-directed RNA polymerase subunit alpha [Ketobacter alkanivorans]|WP_039912591.1 DNA-directed RNA polymerase subunit alpha [Cellvibrio mixtus]|OUV11986.1 DNA-directed RNA polymerase subunit alpha [Gammaproteobacteri…	12	12	0	54.5	54.5	0	22.232	0	130.59	2020000000	45	20.1519	20.4962	19.9074	19.9302	19.5271	20.4895	26.7133	24.4834	26.3533	24.2216	24.6316	24.8902	+	6.28167	-5.13184	NA	0.245124	0.202899	+	2.86921	-5.66483	+	3.76121	-4.59885	NA	0.818305	1.26887
k141_54614536_1;k141_42734774_23;k141_55119005_2;k141_47940810_3;k141_7380649_2;k141_62104489_1;k141_49104920_12;k141_39743513_10;k141_22895305_1;k141_44130931_1;k141_9806356_1;k141_51222114_1;k141_12237574_1;k141_55126693_1;k141_30963066_2	k141_54614536_1;k141_42734774_23;k141_55119005_2;k141_47940810_3;k141_7380649_2;k141_62104489_1	WP_017340080.1 MULTISPECIES: electron transfer flavoprotein subunit beta/FixA family protein [Pseudomonas]|WP_028938957.1 MULTISPECIES: electron transfer flavoprotein subunit beta/FixA family protein [Pseudomonas]|WP_027618711.1 electron transfer flavoprotein subunit beta/FixA family protein [Pseudomonas sp. URHB0015]|WP_007942046.1 MULTISPECIES: electron transfer flavoprotein subunit beta/FixA f…	11	11	0	91	91	0	18.732	0	127.01	1660000000	51	19.9822	19.891	20.8865	20.8246	19.065	19.9564	25.7501	24.7384	25.8708	25.0556	24.7109	25.2691	+	7.45265	-5.13152	NA	0.195205	0.304587	+	3.38709	-5.19984	+	3.16289	-5.06319	NA	0.4873	0.441238
k141_26038634_7	k141_26038634_7	XP_001952053.1 PREDICTED: eukaryotic initiation factor 4A [Acyrthosiphon pisum]	10	10	7	73.3	73.3	46.6	15.351	0	105.63	2200000000	62	20.1089	20.4412	20.2731	20.1651	19.587	19.9035	24.1216	27.3702	24.9779	26.9796	26.4383	21.3675	+	3.60361	-5.12939	NA	0.94485	0.389174	+	2.2271	-5.21554	+	1.31564	-5.04324	NA	0.098952	0.561469
k141_57400307_2;k141_44411003_2;k141_11982723_1;k141_45796618_1;k141_7187254_1;k141_24167375_1	k141_57400307_2;k141_44411003_2;k141_11982723_1;k141_45796618_1	WP_046026811.1 MULTISPECIES: UDP-N-acetylglucosamine 1-carboxyvinyltransferase [Pseudomonas]|WP_018927195.1 MULTISPECIES: UDP-N-acetylglucosamine 1-carboxyvinyltransferase [Pseudomonas]|WP_085714559.1 UDP-N-acetylglucosamine 1-carboxyvinyltransferase [Pseudomonas sp. B28(2017)]|WP_007970276.1 MULTISPECIES: UDP-N-acetylglucosamine 1-carboxyvinyltransferase [Pseudomonas]|WP_017526140.1 MULTISPECIES…	13	13	1	41.1	41.1	5.9	45.029	0	199.19	1220000000	63	18.8315	19.7571	19.7787	19.9887	20.1962	19.7715	25.4615	24.3357	25.2948	24.6199	24.3357	25.0429	+	8.35454	-5.12782	NA	0.722549	-0.5297	+	3.54013	-5.57492	+	4.3951	-4.68071	NA	0.376119	0.364508
k141_5612367_1;k141_47669725_3;k141_12230274_3;k141_32910330_1;k141_44726820_2;k141_13481711_2;k141_53953236_1;k141_69418570_1;k141_56134555_1;k141_27660408_2;k141_822260_3;k141_37370670_2	k141_5612367_1;k141_47669725_3;k141_12230274_3;k141_32910330_1;k141_44726820_2;k141_13481711_2;k141_53953236_1;k141_69418570_1;k141_56134555_1;k141_27660408_2	WP_003228056.1 MULTISPECIES: 30S ribosomal protein S9 [Pseudomonas]|WP_003228056.1 MULTISPECIES: 30S ribosomal protein S9 [Pseudomonas]|WP_003205364.1 MULTISPECIES: 30S ribosomal protein S9 [Pseudomonas]|WP_003205364.1 MULTISPECIES: 30S ribosomal protein S9 [Pseudomonas]|WP_003216038.1 MULTISPECIES: 30S ribosomal protein S9 [Pseudomonas]|WP_007961615.1 MULTISPECIES: 30S ribosomal protein S9 [Pseu…	4	4	4	41.1	41.1	41.1	11.796	0	46.572	1630000000	23	19.9152	20.0786	21.1227	19.7199	21.2333	20.0215	26.0191	25.0517	25.6998	25.2177	25.0071	25.6714	+	7.76415	-5.09594	NA	0.026531	0.047269	+	3.41468	-5.21806	+	3.23372	-4.97383	NA	0.350256	0.291499
k141_21863219_25	k141_21863219_25	AAU84937.1 putative fructose 1,6-bisphosphate aldolase [Aphis citricidus]	2	2	2	28.9	28.9	28.9	10.339	0	82.844	1820000000	26	19.608	19.8995	20.3184	20.0002	20.7004	20.2475	23.8775	26.5431	25.1286	26.4742	26.529	22.7714	+	4.72191	-5.09163	NA	0.572398	-0.37407	+	2.55763	-5.2411	+	1.7638	-4.94217	NA	0.017054	-0.07514
k141_64382527_1;k141_58529119_1;k141_41032916_1;k141_2818621_1	k141_64382527_1;k141_58529119_1;k141_41032916_1	WP_003206716.1 MULTISPECIES: transcription termination factor Rho [Pseudomonas]|WP_027979976.1 MULTISPECIES: transcription termination factor Rho [Pseudomonas]|WP_003206716.1 MULTISPECIES: transcription termination factor Rho [Pseudomonas]|WP_003206716.1 MULTISPECIES: transcription termination factor Rho [Pseudomonas]	16	16	1	62.1	62.1	7	33.474	0	229.97	1140000000	65	19.5316	19.9954	19.4583	19.8954	19.167	18.5205	25.6231	24.0477	25.2682	23.8393	23.8315	24.4289	+	6.95038	-5.07841	NA	0.469373	0.467468	+	3.33439	-5.31789	+	3.3966	-4.83894	NA	0.851277	0.946421
k141_8163509_1;k141_40323260_1	k141_8163509_1	WP_052965657.1 polyribonucleotide nucleotidyltransferase [Pseudomonas syringae]|WP_065836081.1 polyribonucleotide nucleotidyltransferase [Pseudomonas syringae]	16	16	1	70.2	70.2	6.8	39.146	0	127.47	2170000000	51	20.0895	20.6719	20.5903	19.9414	19.2498	20.1611	26.7145	23.7144	26.5928	24.869	24.3996	24.8706	+	5.58371	-5.07616	NA	0.946431	0.666435	+	2.1974	-5.22335	+	4.00511	-4.92896	NA	0.411211	0.960826
k141_59827734_1;k141_17265922_1;k141_34308850_1;k141_64651987_1;k141_64135966_1;k141_61041707_1;k141_69638287_1;k141_59838258_1;k141_38846393_3	k141_59827734_1	WP_043192516.1 DNA-directed RNA polymerase subunit beta [Pseudomonas rhizosphaerae]|WP_015886138.1 MULTISPECIES: DNA-directed RNA polymerase subunit beta [Pseudomonas]|WP_066919294.1 DNA-directed RNA polymerase subunit beta [Steroidobacter denitrificans]|WP_066919294.1 DNA-directed RNA polymerase subunit beta [Steroidobacter denitrificans]|WP_066919294.1 DNA-directed RNA polymerase subunit beta […	27	27	3	48.8	48.8	4.3	64.85	0	277.71	1790000000	99	19.5031	20.9479	20.8879	20.5292	20.2702	20.0993	26.2508	24.3071	25.5145	25.4848	25.3566	25.7687	+	7.40094	-5.07412	NA	0.108651	0.146771	+	2.57844	-4.91112	+	5.13455	-5.23712	NA	0.112072	-0.17923
k141_6076446_1;k141_59348923_1;k141_10325032_2	k141_6076446_1	WP_008002628.1 arginine decarboxylase [Pseudomonas sp. GM49]|WP_007978079.1 arginine decarboxylase [Pseudomonas sp. GM33]|WP_008002628.1 arginine decarboxylase [Pseudomonas sp. GM49]	11	11	2	57.8	57.8	11.6	30.48	0	159.13	1790000000	60	19.6306	20.0585	20.1667	20.5192	19.6757	21.1758	25.6506	24.7852	25.9553	25.4501	24.4675	25.347	+	7.5972	-5.07152	NA	0.471532	-0.50496	+	3.85122	-5.51174	+	3.01041	-4.6313	NA	0.32949	0.375479
k141_42332033_1	k141_42332033_1	WP_087466570.1 elongation factor Tu [Cellvibrio sp. PSBB006]	11	3	1	30.1	10.7	3.8	42.415	0	323.31	1230000000	23	19.6683	19.9226	19.9571	21.481	20.1864	19.071	25.2751	24.3719	25.3547	25.4643	24.8315	25.4165	+	7.07279	-5.07123	NA	0.220212	-0.39678	+	4.01721	-5.15121	+	2.63105	-4.99126	NA	0.250176	-0.23683
k141_45112391_1;k141_49045313_4;k141_68731063_2	k141_45112391_1;k141_49045313_4;k141_68731063_2	WP_002555470.1 MULTISPECIES: 50S ribosomal protein L15 [Pseudomonas]|WP_007924183.1 MULTISPECIES: 50S ribosomal protein L15 [Pseudomonas]|WP_037017733.1 MULTISPECIES: 50S ribosomal protein L15 [Pseudomonas]	9	9	2	56.2	56.2	16	15.166	0	89.744	1580000000	29	21.3337	20.6187	20.888	19.6748	20.4499	19.5045	25.6225	24.6695	25.8096	25.7294	25.0704	25.9549	+	7.27643	-5.06445	NA	1.39455	1.07038	+	3.37717	-4.42041	+	3.88067	-5.70848	NA	0.188505	-0.2177
k141_8287794_1	k141_8287794_1	WP_033697072.1 MULTISPECIES: hypothetical protein [Pseudomonas]	9	9	9	56.3	56.3	56.3	37.208	0	81.275	2370000000	36	19.8391	19.7871	20.6231	19.6254	19.8208	20.5127	25.2916	24.6424	27.2375	24.1768	24.2468	24.9119	+	5.88751	-5.04979	NA	0.090325	0.096805	+	2.62035	-5.64073	+	3.62736	-4.45886	NA	0.718129	1.27868
k141_1602066_2;k141_45352078_1;k141_53708551_1;k141_68792397_1;k141_11321230_3;k141_26091592_2;k141_10144425_2;k141_64744101_1	k141_1602066_2	WP_018903558.1 porin [Variovorax paradoxus]|WP_042673499.1 porin [Variovorax sp. CF313]|WP_021008928.1 porin [Variovorax paradoxus]|WP_007834982.1 porin [Variovorax sp. CF313]|WP_007834982.1 porin [Variovorax sp. CF313]|WP_013541992.1 porin [Variovorax paradoxus]|NA|WP_093180229.1 porin [Variovorax sp. YR266]	14	14	7	37.2	37.2	24.4	41.927	0	126.83	1790000000	75	20.1649	20.6684	22.0653	21.0032	19.8223	20.2519	25.1512	25.0622	25.0451	26.1751	26.2667	26.5461	+	6.42125	-5.04507	NA	0.384104	0.607069	+	2.71313	-4.11998	+	4.09827	-5.97015	NA	3.36203	-1.2431
k141_5645252_1;k141_38620530_1;k141_69827633_1;k141_43312762_1;k141_23944275_1;k141_50973187_1;k141_29819352_1;k141_66679953_7;k141_50583922_1;k141_58773294_12;k141_38131297_1;k141_59211309_21;k141_53862501_1;k141_44639268_1;k141_27590688_1;k141_41431182_1;k141_49438483_1;k141_1371377_1;k141_51141390_2;k141_50795341_25;k141_43121097_1;k141_8245234_2;k141_11211492_1	k141_5645252_1;k141_38620530_1	WP_084213820.1 ribonuclease E, partial [Pseudomonas sp. SHC52]|WP_056843830.1 ribonuclease E [Pseudomonas sp. Leaf129]|WP_007941996.1 ribonuclease E, partial [Pseudomonas sp. GM18]|WP_016986036.1 ribonuclease E [Pseudomonas fluorescens]|AIS15996.1 ribonuclease E [Pseudomonas rhizosphaerae]|WP_082336028.1 ribonuclease E [Pseudomonas syringae]|WP_009042844.1 ribonuclease E [Pseudomonas chlororaphis…	21	21	2	54.2	54.2	6	58.513	0	323.31	2110000000	110	20.6763	20.3508	20.0315	21.4059	19.5447	19.987	26.4126	25.3051	26.2794	25.01	23.9066	25.2107	+	6.16067	-5.02136	NA	0.022788	0.040351	+	3.85386	-5.64616	+	2.50131	-4.39656	NA	1.1339	1.28995
k141_44465287_5;k141_103980_2;k141_22300731_2;k141_64482311_1;k141_7742970_1;k141_398031_1;k141_47719128_2;k141_21145899_1;k141_62296312_1;k141_750380_3;k141_44236916_1;k141_17030987_1;k141_10629805_1;k141_67671828_1;k141_64587828_1;k141_21581468_1;k141_69865178_1;k141_28287303_3;k141_10491591_1;k141_8417274_1;k141_40193720_2;k141_68419013_2;k141_35947975_1;k141_50022862_1;k141_47492644_1;k141_16…	k141_44465287_5;k141_103980_2;k141_22300731_2;k141_64482311_1;k141_7742970_1;k141_398031_1;k141_47719128_2;k141_21145899_1;k141_62296312_1	WP_027617592.1 urea ABC transporter substrate-binding protein [Pseudomonas sp. URHB0015]|WP_054044050.1 MULTISPECIES: urea ABC transporter substrate-binding protein [Pseudomonas]|WP_007907378.1 MULTISPECIES: urea ABC transporter substrate-binding protein [Pseudomonas]|WP_074873368.1 urea ABC transporter substrate-binding protein [Pseudomonas frederiksbergensis]|WP_007907378.1 MULTISPECIES: urea A…	14	14	0	45.1	45.1	0	46.04	0	211.5	1540000000	53	20.0488	20.187	20.416	20.1934	20.0431	19.7996	26.5162	24.1341	25.3639	25.0178	25.0658	24.693	+	7.43748	-5.01713	NA	0.583204	0.205223	+	2.74028	-5.12079	+	5.13192	-4.91347	NA	0.232018	0.412541
k141_49751195_1;k141_20057802_1;k141_21717777_1;k141_21714260_1;k141_66842718_1;k141_37547023_2;k141_3484965_1;k141_31365850_1	k141_49751195_1;k141_20057802_1	WP_007998079.1 MULTISPECIES: dihydrolipoyl dehydrogenase [Pseudomonas]|WP_047274268.1 MULTISPECIES: dihydrolipoyl dehydrogenase [Pseudomonas]|WP_009042790.1 dihydrolipoyl dehydrogenase [Pseudomonas chlororaphis]|WP_009042790.1 dihydrolipoyl dehydrogenase [Pseudomonas chlororaphis]|WP_016773678.1 MULTISPECIES: dihydrolipoyl dehydrogenase [Pseudomonas]|WP_074753408.1 dihydrolipoyl dehydrogenase [Ps…	8	3	1	50	23.3	6.9	27.68	0	323.31	1180000000	33	20.6596	19.8694	20.1184	20.3417	20.0554	19.4145	25.3693	24.6212	25.2404	25.3116	24.742	25.2037	+	9.2994	-5.00487	NA	0.316856	0.278598	+	3.91728	-4.86117	+	4.03226	-5.14858	NA	0.01002	-0.00881
k141_52089951_1;k141_46130327_1;k141_56147487_1;k141_20225051_2	k141_52089951_1;k141_46130327_1	XP_002429121.1 tubulin alpha-1 chain [Pediculus humanus corporis]|ABL61211.1 alpha-tubulin, partial [Cryptocercus punctulatus]|XP_012383708.1 LOW QUALITY PROTEIN: leucine-rich repeat-containing protein 74B [Dasypus novemcinctus]|P50258.1 RecName: Full=Tubulin alpha-1A chain	16	16	1	43.5	43.5	3.3	50.235	0	323.31	2340000000	87	20.711	19.5263	19.3855	24.0379	21.2168	19.3862	24.2047	27.4335	24.9625	27.0107	25.9592	24.6574	+	3.5711	-4.99406	NA	0.518347	-1.67271	+	2.22465	-5.65931	+	1.33713	-4.3288	NA	0.103596	-0.3422
k141_53602421_1	k141_53602421_1	WP_095122215.1 elongation factor Tu, partial [Pseudomonas sp. Irchel s3f10]	20	4	0	76.1	21.1	0	27.366	0	102.33	1550000000	60	19.6528	20.0278	20.3164	19.9937	19.9438	19.6884	25.3182	24.2649	25.5883	25.1619	24.2506	24.9809	+	8.69743	-4.9903	NA	0.226008	0.123738	+	3.45849	-5.05811	+	4.12664	-4.9225	NA	0.204158	0.259352
k141_2266081_2;k141_12800646_4;k141_47268976_1;k141_49881140_1;k141_21227474_1;k141_52249692_6;k141_46231746_1;k141_32149902_6	k141_2266081_2	WP_099758574.1 amidohydrolase [[Flavobacterium] sp. 29]|WP_016987824.1 MULTISPECIES: amidohydrolase [Pseudomonas]|WP_095053553.1 amidohydrolase [Pseudomonas sp. Irchel s3b2]|WP_093439310.1 amidohydrolase [Pseudomonas sp. ok266]|WP_034147239.1 amidohydrolase [Pseudomonas fluorescens]|WP_100777436.1 amidohydrolase [Cedecea lapagei]|WP_095053553.1 amidohydrolase [Pseudomonas sp. Irchel s3b2]|WP_0411…	15	15	1	31.4	31.4	2.3	68.045	0	110.56	994000000	53	19.426	19.0917	19.4892	20.6782	19.1805	19.4545	24.6244	23.7177	24.9807	24.5882	24.2401	25.1013	+	7.71505	-4.9887	NA	0.384419	-0.43544	+	3.68188	-5.10531	+	3.12824	-4.87209	NA	0.169122	-0.20222
k141_28346118_1	k141_28346118_1	WP_018926508.1 MULTISPECIES: outer membrane porin, OprD family [Pseudomonas]	11	5	4	40	22.2	22.2	47.792	0	117.22	1240000000	41	20.1351	20.0526	20.0817	20.0097	19.9336	20.1172	25.131	24.4282	24.7321	25.7786	25.1285	24.953	+	9.85029	-4.97022	NA	0.523069	0.069604	+	4.6596	-4.67395	+	4.47712	-5.26648	NA	0.742327	-0.52293
k141_30153587_2;k141_13928187_7;k141_25580016_1;k141_64272568_1;k141_52282019_9;k141_58897306_4;k141_55855566_81;k141_14519833_4;k141_39211115_5;k141_28173296_1;k141_57023151_4;k141_55582437_3;k141_53976114_3;k141_38912736_4;k141_38508744_1;k141_23423067_4;k141_58368423_4;k141_18172989_4;k141_3328516_3;k141_24006150_2	k141_30153587_2;k141_13928187_7;k141_25580016_1	WP_016984137.1 MULTISPECIES: aldehyde dehydrogenase [Pseudomonas]|WP_043192624.1 aldehyde dehydrogenase [Pseudomonas rhizosphaerae]|WP_043192624.1 aldehyde dehydrogenase [Pseudomonas rhizosphaerae]|WP_093229827.1 aldehyde dehydrogenase [Pseudomonas vancouverensis]|WP_099062004.1 aldehyde dehydrogenase [Serratia sp. BW106]|WP_013812899.1 MULTISPECIES: aldehyde dehydrogenase [Serratia]|WP_020826870…	19	19	1	37.3	37.3	3.7	58.102	0	210.18	1680000000	71	20.5652	19.1205	19.9353	19.7476	20.9134	19.7499	25.8506	24.3414	26.2432	24.6799	23.6136	25.0641	+	5.96772	-4.96015	NA	0.174896	-0.26326	+	2.84502	-5.60472	+	2.75261	-4.31558	NA	0.639208	1.02587
k141_21675335_27;k141_12018540_2;k141_35856917_2;k141_34383029_39;k141_16680082_3;k141_14383242_2	k141_21675335_27	WP_025368681.1 co-chaperone GroES [Buchnera aphidicola]|WP_034461121.1 MULTISPECIES: molecular chaperone GroES [Buttiauxella]|WP_004952634.1 MULTISPECIES: co-chaperone GroES [Enterobacterales]|WP_010251990.1 MULTISPECIES: co-chaperone GroES [Pantoea]|WP_034461121.1 MULTISPECIES: molecular chaperone GroES [Buttiauxella]|WP_004952634.1 MULTISPECIES: co-chaperone GroES [Enterobacterales]	3	3	3	42.7	42.7	42.7	10.272	0	166.9	1490000000	20	19.5848	20.0258	19.4476	20.0146	20.3159	20.1992	24.3465	26.5066	24.8089	26.5671	26.0953	20.9126	+	3.62624	-4.94151	NA	1.18109	-0.49044	+	2.90803	-5.53456	+	1.12769	-4.34846	NA	0.132939	0.695663
k141_48788444_1;k141_52622591_1	k141_48788444_1;k141_52622591_1	WP_052963609.1 serine hydroxymethyltransferase [Pseudomonas syringae]|WP_056728729.1 MULTISPECIES: serine hydroxymethyltransferase [Pseudomonas]	8	8	0	41	41	0	22.572	0	58.175	1170000000	39	20.1363	19.6382	20.1953	20.0797	19.9462	19.5722	24.994	24.4101	25.4676	24.9952	24.1978	25.08	+	9.16465	-4.92944	NA	0.205494	0.123911	+	3.82878	-4.96725	+	3.9745	-4.89163	NA	0.183092	0.199531
k141_39585222_1;k141_11038079_1	k141_39585222_1	WP_007924200.1 MULTISPECIES: 50S ribosomal protein L4 [Pseudomonas]|WP_003186057.1 MULTISPECIES: 50S ribosomal protein L4 [Pseudomonas]	7	7	2	37.4	37.4	8.9	19.702	0	122.16	1240000000	37	20.733	20.2924	20.4465	19.9824	19.6015	20.1008	25.4841	24.6346	25.4281	25.3435	24.5618	25.1714	+	8.9369	-4.91114	NA	1.39978	0.595742	+	3.99231	-4.69162	+	4.27674	-5.13065	NA	0.16248	0.156711
k141_68764878_1	k141_68764878_1	WP_014855536.1 pyruvate dehydrogenase (acetyl-transferring), homodimeric type [Melioribacter roseus]	2	2	2	7.7	7.7	7.7	22.825	0	148.23	1450000000	28	20.0492	19.135	20.2459	20.3955	20.5338	18.5598	25.817	24.4601	25.7542	24.0462	23.8714	24.4279	+	5.94163	-4.9096	NA	0.008966	-0.01969	+	3.2327	-5.53377	+	2.54452	-4.28543	NA	1.22355	1.22865
k141_7350385_1	k141_7350385_1	WP_046041316.1 translational GTPase TypA [Pseudomonas fluorescens]	18	18	4	52.9	52.9	15.9	47.372	0	267.13	1720000000	76	21.2184	20.2652	20.3127	20.369	20.0422	19.4777	25.7526	24.6768	26.1414	24.8578	24.5223	25.1604	+	7.19743	-4.90436	NA	0.717956	0.63578	+	3.10616	-4.92486	+	3.97432	-4.88386	NA	0.643015	0.676782
k141_31520733_5;k141_59816291_2;k141_43997112_3;k141_9225125_3;k141_29124846_2;k141_21064850_1;k141_217958_1;k141_33924421_1;k141_28710900_1;k141_46242265_2;k141_9426100_7;k141_54221563_3;k141_37194105_2;k141_34290968_2;k141_28122043_1;k141_28072202_2;k141_31198368_2;k141_70292500_1;k141_63739204_1;k141_31033341_4;k141_20718246_1;k141_12738217_2;k141_29957986_2;k141_49746379_1;k141_52009630_2;k14…	k141_31520733_5;k141_59816291_2;k141_43997112_3;k141_9225125_3;k141_29124846_2;k141_21064850_1;k141_217958_1;k141_33924421_1;k141_28710900_1	WP_003175786.1 MULTISPECIES: cold-shock protein [Pseudomonas]|WP_003227496.1 MULTISPECIES: cold-shock protein [Pseudomonas]|WP_003175786.1 MULTISPECIES: cold-shock protein [Pseudomonas]|WP_003227496.1 MULTISPECIES: cold-shock protein [Pseudomonas]|WP_007934683.1 MULTISPECIES: cold-shock protein [Pseudomonas]|WP_049861833.1 MULTISPECIES: cold-shock protein [Pseudomonas]|WP_003175786.1 MULTISPECIES…	5	5	2	70	70	20	7.7216	0	173.55	1760000000	40	19.7194	20.2591	20.2081	19.4438	20.433	19.8819	26.1968	24.2219	26.0469	24.5372	23.6159	24.7421	+	6.18021	-4.9026	NA	0.160401	0.142659	+	2.92918	-5.42633	+	3.20715	-4.37887	NA	0.75659	1.19011
k141_17118301_2;k141_36267051_1;k141_69621989_2;k141_27903418_3;k141_61614473_3;k141_26581420_2	k141_17118301_2;k141_36267051_1	WP_043192585.1 6,7-dimethyl-8-ribityllumazine synthase [Pseudomonas rhizosphaerae]|WP_003228649.1 MULTISPECIES: 6,7-dimethyl-8-ribityllumazine synthase [Pseudomonas]|WP_012019761.1 MULTISPECIES: 6,7-dimethyl-8-ribityllumazine synthase [Pseudomonas]|ACA71075.1 6,7-dimethyl-8-ribityllumazine synthase [Pseudomonas putida W619]|WP_003176356.1 MULTISPECIES: 6,7-dimethyl-8-ribityllumazine synthase [Pse…	5	5	0	53.2	53.2	0	16.507	0	58.036	1150000000	30	19.6025	20.2243	19.9714	19.0547	20.1365	20.8516	25.1353	24.297	25.4264	24.935	24.0171	25.3749	+	7.24087	-4.8908	NA	0.050718	-0.08158	+	3.70571	-5.02021	+	2.71354	-4.76139	NA	0.123668	0.177238
k141_25242983_11;k141_70433084_4;k141_54597953_1;k141_9459624_1;k141_41424999_12;k141_61139358_1;k141_56819344_1;k141_21271015_2;k141_3137790_1;k141_18823524_1;k141_51005242_3;k141_51051370_1;k141_57544985_2;k141_7254941_2;k141_44983259_3;k141_10098626_3;k141_11664829_1;k141_52208739_2	k141_25242983_11;k141_70433084_4;k141_54597953_1	WP_030128769.1 SDR family NAD(P)-dependent oxidoreductase [Pseudomonas sp. QTF5]|WP_014719239.1 MULTISPECIES: SDR family NAD(P)-dependent oxidoreductase [Pseudomonas]|WP_007989724.1 SDR family NAD(P)-dependent oxidoreductase [Pseudomonas sp. GM48]|WP_071550874.1 MULTISPECIES: SDR family NAD(P)-dependent oxidoreductase [Pseudomonas]|WP_007252387.1 SDR family NAD(P)-dependent oxidoreductase [Pseudo…	11	11	2	45.5	45.5	10.5	27.231	0	100.71	2350000000	46	19.9324	19.3417	20.1344	20.5722	19.6793	20.1526	25.5977	25.5748	26.7585	25.1895	20.3369	25.6604	+	3.37795	-4.88421	NA	0.400477	-0.33192	+	3.75841	-6.17419		0.978812	-3.59423	NA	0.573003	2.24804
k141_69866580_1;k141_42532447_1;k141_14711120_3;k141_66740308_2	k141_69866580_1;k141_42532447_1;k141_14711120_3;k141_66740308_2	WP_008053603.1 MULTISPECIES: cyclophilin [Pseudomonas]|WP_008053603.1 MULTISPECIES: cyclophilin [Pseudomonas]|WP_019689807.1 cyclophilin [Pseudomonas fluorescens]|WP_016986556.1 MULTISPECIES: cyclophilin [Pseudomonas]	10	10	3	88.8	88.8	29	18.408	0	116.81	1430000000	49	19.8345	20.1923	19.5914	19.8468	19.9728	19.9729	25.1581	24.7653	25.7917	24.5509	23.8624	24.5452	+	8.1173	-4.87714	NA	0.117796	-0.05809	+	3.99499	-5.36561	+	4.33444	-4.38867	NA	1.14818	0.918855
k141_39548342_1;k141_5360697_2;k141_59503889_1;k141_33749952_1;k141_23047300_6;k141_23047300_2	k141_39548342_1;k141_5360697_2;k141_59503889_1	XP_013605738.1 PREDICTED: fructose-bisphosphate aldolase, cytoplasmic isozyme-like [Brassica oleracea var. oleracea]|XP_013637326.1 PREDICTED: fructose-bisphosphate aldolase, cytoplasmic isozyme-like [Brassica oleracea var. oleracea]|XP_024013437.1 fructose-bisphosphate aldolase 8, cytosolic [Eutrema salsugineum]|XP_024013437.1 fructose-bisphosphate aldolase 8, cytosolic [Eutrema salsugineum]|XP_…	13	13	8	59.7	59.7	34.1	31.476	0	145.33	1110000000	64	19.8138	20.8209	19.27	19.5968	20.7289	20.2637	25.2314	26.0708	23.8351	24.1898	25.4695	24.8803	+	6.35011	-4.86377	NA	0.151931	-0.22823	+	2.5114	-5.0775	+	3.14654	-4.65003	NA	0.095	0.199249
k141_9551983_1;k141_127512_1;k141_18322523_1;k141_4033908_4;k141_54690989_2;k141_17335837_1;k141_26820348_3	k141_9551983_1;k141_127512_1;k141_18322523_1;k141_4033908_4	EJM04060.1 ribose-phosphate pyrophosphokinase [Pseudomonas sp. GM16]|EJM04060.1 ribose-phosphate pyrophosphokinase [Pseudomonas sp. GM16]|CAK13768.1 ribose-phosphate pyrophosphokinase (Phosphoribosyl pyrophosphate synthetase) [Pseudomonas entomophila L48]|WP_043192909.1 MULTISPECIES: ribose-phosphate pyrophosphokinase [Pseudomonas]|EJM04060.1 ribose-phosphate pyrophosphokinase [Pseudomonas sp. GM…	11	11	1	43.8	43.8	9.9	33.063	0	227.75	1760000000	69	20.5704	20.788	19.9353	20.0919	20.0566	19.7117	25.8462	25.1251	25.8899	24.8968	23.6989	24.8197	+	6.9187	-4.85379	NA	0.77813	0.47787	+	3.88871	-5.18916	+	3.43225	-4.51842	NA	1.17482	1.14861
k141_67802652_3;k141_17520935_2;k141_13838602_1;k141_70497344_2;k141_21354365_2;k141_60936146_1;k141_38017705_3;k141_34746462_1;k141_48886009_1;k141_11720233_1;k141_68663941_1;k141_2069389_1;k141_55772318_5;k141_3586186_3	k141_67802652_3;k141_17520935_2;k141_13838602_1;k141_70497344_2;k141_21354365_2;k141_60936146_1	WP_062384499.1 MULTISPECIES: 50S ribosomal protein L17 [Pseudomonas]|WP_007955635.1 MULTISPECIES: 50S ribosomal protein L17 [Pseudomonas]|WP_003176402.1 MULTISPECIES: 50S ribosomal protein L17 [Pseudomonas]|WP_003176402.1 MULTISPECIES: 50S ribosomal protein L17 [Pseudomonas]|WP_043192543.1 MULTISPECIES: 50S ribosomal protein L17 [Pseudomonas]|WP_007955635.1 MULTISPECIES: 50S ribosomal protein L17…	6	6	6	40.6	40.6	40.6	14.486	0	43.159	1860000000	36	19.0404	21.4143	19.8373	20.7402	19.8244	19.1258	26.1423	25.207	26.1569	25.3193	20.7742	25.5001	+	3.46559	-4.85288	NA	0.084625	0.20056	+	2.772	-5.73804	+	1.1552	-3.96773	NA	0.553318	1.97087
k141_21519429_1;k141_18676676_1;k141_21944201_1;k141_70503559_3;k141_37927825_3;k141_30913115_2;k141_38755554_1;k141_34602947_1;k141_34601189_1	k141_21519429_1	WP_012017070.1 MULTISPECIES: glyceraldehyde-3-phosphate dehydrogenase [Enterobacteriaceae]|NA|WP_000153502.1 MULTISPECIES: aldehyde dehydrogenase [Proteobacteria]|BAH62918.1 glyceraldehyde-3-phosphate dehydrogenase [Klebsiella pneumoniae subsp. pneumoniae NTUH-K2044]|BAH62918.1 glyceraldehyde-3-phosphate dehydrogenase [Klebsiella pneumoniae subsp. pneumoniae NTUH-K2044]|WP_012017070.1 MULTISPECIE…	17	17	1	54.7	54.7	3.6	35.524	0	227.66	1850000000	64	19.7556	19.4611	21.1829	20.1228	19.5498	20.4743	25.9913	26.2305	26.1049	25.4082	22.8816	22.9636	+	4.39258	-4.83895	NA	0.048449	0.084241	+	3.43322	-5.97571	+	1.88001	-3.70219	NA	1.32678	2.35776
k141_55572670_4;k141_2780706_1;k141_44119074_1;k141_4760272_1;k141_21140364_1;k141_6235451_4;k141_46726113_1;k141_68164735_2;k141_12582849_1;k141_38113513_1;k141_28647057_3;k141_53025718_1;k141_13668522_27	k141_55572670_4	BAA36197.1 beta-ketothiolase [Pseudomonas sp. 61-3]|WP_007988008.1 acetyl-CoA C-acyltransferase [Pseudomonas sp. GM48]|BAA36197.1 beta-ketothiolase [Pseudomonas sp. 61-3]|WP_017338796.1 acetyl-CoA C-acetyltransferase [Pseudomonas fluorescens]|NA|WP_008004131.1 acetyl-CoA C-acyltransferase [Pseudomonas sp. GM49]|ALV86716.1 acetyl-CoA acetyltransferase [uncultured bacterium P1N3]|WP_013901132.1 ace…	15	15	1	51.8	51.8	3.3	40.567	0	312.44	1250000000	71	19.5294	19.4298	19.5957	21.2106	19.2205	20.8282	24.2193	24.5433	25.6751	25.0071	24.1856	25.1184	+	6.40852	-4.82243	NA	0.668498	-0.90142	+	3.54792	-5.29426	+	2.52082	-4.3506	NA	0.026708	0.042233
k141_4993472_7;k141_19312911_1;k141_1008003_1;k141_31361274_2;k141_1818389_1;k141_10355797_1;k141_39736080_1;k141_28575528_3;k141_2710718_4	k141_4993472_7	WP_019581544.1 MULTISPECIES: chaperonin GroEL [Pseudomonas]|WP_007938893.1 chaperonin GroEL [Pseudomonas sp. GM18]|WP_029243278.1 MULTISPECIES: chaperonin GroEL [Pseudomonas]|WP_007414213.1 chaperonin GroEL [Pedosphaera parvula]|WP_007414213.1 chaperonin GroEL [Pedosphaera parvula]|WP_007414213.1 chaperonin GroEL [Pedosphaera parvula]|WP_006982512.1 chaperonin GroEL [Chthoniobacter flavus]|PHX933…	28	16	7	56.2	38.7	12.4	56.967	0	246.79	1500000000	71	20.3695	19.5893	20.0346	20.4694	19.6028	20.5017	26.1511	24.6882	25.5564	23.9813	23.9771	24.9892	+	6.60606	-4.796	NA	0.200904	-0.1935	+	3.46594	-5.46744	+	3.11451	-4.12456	NA	0.994482	1.14938
k141_64231093_1;k141_69645661_1	k141_64231093_1;k141_69645661_1	PAM81459.1 phasin [Pseudomonas sp. ERMR1:02]|WP_020796099.1 MULTISPECIES: phasin family protein [Pseudomonas]	5	3	3	90	48.3	48.3	6.8997	0	29.451	1250000000	23	20.3248	21.37	20.141	19.8589	20.061	18.6928	25.2466	23.4738	25.2724	24.9404	24.8467	25.4101	+	5.99132	-4.79025	NA	0.872746	1.07438	+	2.3368	-4.05233	+	3.55853	-5.52816	NA	0.257475	-0.40146
k141_44236749_1;k141_16618474_1;k141_16620635_1;k141_11109144_1;k141_65299970_1;k141_20596086_1	k141_44236749_1;k141_16618474_1;k141_16620635_1	WP_007962226.1 DNA-directed RNA polymerase subunit beta [Pseudomonas sp. GM30]|WP_085718230.1 DNA-directed RNA polymerase subunit beta [Pseudomonas sp. B28(2017)]|WP_007962226.1 DNA-directed RNA polymerase subunit beta [Pseudomonas sp. GM30]|WP_090448678.1 DNA-directed RNA polymerase subunit beta [Pseudomonas benzenivorans]|WP_008145491.1 DNA-directed RNA polymerase subunit beta [Pseudomonas sp. …	20	20	2	54.2	54.2	5	44.189	0	161.47	1040000000	71	19.8878	19.6457	20.5441	20.843	20.124	19.0059	25.5317	24.075	24.5936	24.9088	24.6141	24.9996	+	7.26569	-4.77873	NA	0.019426	0.034906	+	3.13667	-4.70757	+	3.04884	-4.84988	NA	0.086227	-0.1074
k141_12794758_4;k141_16805025_1;k141_36997886_1;k141_24349263_1;k141_58551559_26	k141_12794758_4	WP_017901544.1 MULTISPECIES: DNA-directed RNA polymerase subunit alpha [Pseudomonas]|WP_003255452.1 MULTISPECIES: DNA-directed RNA polymerase subunit alpha [Pseudomonas]|WP_003255452.1 MULTISPECIES: DNA-directed RNA polymerase subunit alpha [Pseudomonas]|AKS42627.1 DNA-directed RNA polymerase subunit alpha [Wenzhouxiangella marina]|WP_077279685.1 DNA-directed RNA polymerase subunit alpha [Thioalk…	7	5	3	28.8	21.7	15.7	21.527	0	41.016	1050000000	29	19.6719	20.0369	20.3189	20.1308	20.3988	19.0243	25.2365	24.3212	24.9847	24.6857	24.3059	24.719	+	8.36358	-4.77856	NA	0.125617	0.157972	+	3.89446	-4.8382	+	3.36412	-4.71892	NA	0.384503	0.277248
k141_13888998_1;k141_7162640_1;k141_14768487_1;k141_67328597_1;k141_49172482_1;k141_49715265_1;k141_29559300_1;k141_60079085_1;k141_25630694_6;k141_38086567_1;k141_8215277_3;k141_35454217_5;k141_68508591_4;k141_35194655_1;k141_11100309_1;k141_32486468_4;k141_40793764_2	k141_13888998_1;k141_7162640_1;k141_14768487_1;k141_67328597_1	WP_003197725.1 MULTISPECIES: polyribonucleotide nucleotidyltransferase [Pseudomonas]|WP_015885915.1 polyribonucleotide nucleotidyltransferase [Pseudomonas fluorescens]|WP_008149011.1 polyribonucleotide nucleotidyltransferase [Pseudomonas sp. GM41(2012)]|WP_049858673.1 MULTISPECIES: polyribonucleotide nucleotidyltransferase [Pseudomonas]|WP_012312657.1 polyribonucleotide nucleotidyltransferase [Ps…	12	10	3	61.4	48.4	15	26.341	0	322.83	1470000000	61	21.4521	19.7989	19.992	20.7411	20.29	19.3716	25.7251	24.4039	25.5767	24.806	24.553	25.0335	+	6.76966	-4.74206	NA	0.159375	0.280094	+	2.70753	-4.82087	+	3.40204	-4.66325	NA	0.4243	0.437712
k141_66349177_1;k141_55971037_2	k141_66349177_1;k141_55971037_2	WP_046040313.1 DUF3313 domain-containing protein [Pseudomonas fluorescens]|WP_046040313.1 DUF3313 domain-containing protein [Pseudomonas fluorescens]	10	10	1	47.3	47.3	8	24.417	0	127.75	1180000000	55	20.01	20.0407	19.6782	20.8013	19.7588	20.6633	25.1465	23.806	25.5367	25.0374	24.5323	25.3409	+	7.38217	-4.74123	NA	0.649094	-0.49816	+	3.10415	-4.92007	+	3.45919	-4.56239	NA	0.086762	-0.14049
k141_21694110_2;k141_50757656_1;k141_26307784_1;k141_28900259_1;k141_60242920_1;k141_71071646_12;k141_50652381_1;k141_52418745_2;k141_11113057_2	k141_21694110_2	WP_048397111.1 MULTISPECIES: catalase/peroxidase HPI [Pseudomonas]|WP_007906474.1 catalase/peroxidase HPI [Pseudomonas sp. GM102]|WP_007906474.1 catalase/peroxidase HPI [Pseudomonas sp. GM102]|ALI05144.1 hydroperoxidase [Pseudomonas fluorescens]|WP_019582076.1 catalase/peroxidase HPI [Pseudomonas mandelii]|WP_100778387.1 MULTISPECIES: catalase/peroxidase HPI [Enterobacteriaceae]|WP_050682605.1 ca…	23	23	1	37	37	2.1	83.384	0	217.12	1480000000	55	19.8311	20.7398	20.0485	20.3472	20.4333	18.4273	25.6388	23.6208	26.1147	23.8879	23.9952	24.9324	+	5.30556	-4.72708	NA	0.264694	0.470528	+	2.42588	-4.91828	+	2.4579	-4.53588	NA	0.439	0.852921
k141_8760061_1	k141_8760061_1	XP_013266040.1 hsp70-like protein [Exophiala aquamarina CBS 119918]	2	2	2	8.7	8.7	8.7	20.162	0	27.316	1840000000	28	19.6606	20.6166	19.9416	20.782	20.4543	19.6033	22.702	26.5269	24.5251	26.2488	26.5519	22.8495	+	3.96972	-4.7243	NA	0.173595	-0.20694	+	1.77653	-4.51175	+	1.78825	-4.93686	NA	0.144769	-0.63204
k141_1987028_14;k141_54632630_1;k141_20315366_1;k141_65736089_1;k141_67266218_1;k141_64755136_1;k141_9104254_1;k141_26190184_2	k141_1987028_14	XP_022170568.1 heat shock 70 kDa protein cognate 3 [Myzus persicae]|XP_006611645.1 PREDICTED: heat shock 70 kDa protein cognate 3-like isoform X1 [Apis dorsata]|XP_002044125.1 GM13044 [Drosophila sechellia]|EJW85108.1 heat shock protein 70-C [Wuchereria bancrofti]|KDO76631.1 hypothetical protein CISIN_1g0059551mg, partial [Citrus sinensis]|XP_009029847.1 hypothetical protein HELRODRAFT_104028 [He…	20	19	15	43.2	41.1	37.1	56.867	0	323.31	2040000000	72	21.1051	19.5044	19.7754	20.4719	20.644	19.6575	23.6797	26.9229	24.8705	26.9043	26.766	20.3373	+	2.81486	-4.72035	NA	0.078594	-0.1295	+	2.0333	-5.02936		0.943307	-4.41134	NA	0.072426	0.488518
k141_71023743_6	k141_71023743_6	XP_015364930.1 PREDICTED: pyruvate kinase-like isoform X1 [Diuraphis noxia]	10	10	10	54.9	54.9	54.9	16.888	0	268.85	1780000000	51	20.026	20.4495	20.8955	20.2762	19.9032	20.384	23.5866	26.4579	25.1982	26.8404	26.2912	21.7453	+	3.69881	-4.69752	NA	0.391299	0.269194	+	2.22344	-4.62391	+	1.37403	-4.77113	NA	0.022427	0.121974
k141_50099375_1	k141_50099375_1	OGJ91781.1 type I glyceraldehyde-3-phosphate dehydrogenase [Candidatus Raymondbacteria bacterium RifOxyA12_full_50_37]	2	1	1	9.8	7.6	7.6	33.612	0	207.36	1420000000	31	19.3909	20.6285	20.3537	20.7127	20.801	19.4248	23.6862	26.1207	24.7997	25.9046	25.9275	23.0459	+	4.88819	-4.69551	NA	0.117925	-0.18849	+	2.39754	-4.74454	+	1.93351	-4.64647	NA	0.025505	-0.09042
k141_11038079_9;k141_70083672_3;k141_10719827_4;k141_68272720_2;k141_66955171_10;k141_48235320_11;k141_18445906_3;k141_11891277_4;k141_63791986_3;k141_26854642_6	k141_11038079_9;k141_70083672_3	WP_003176419.1 MULTISPECIES: 30S ribosomal protein S17 [Pseudomonas]|WP_043192528.1 MULTISPECIES: 30S ribosomal protein S17 [Pseudomonas]|WP_007644469.1 30S ribosomal protein S17 [Cellvibrio sp. BR]|WP_007644469.1 30S ribosomal protein S17 [Cellvibrio sp. BR]|WP_049630915.1 30S ribosomal protein S17 [Cellvibrio sp. pealriver]|WP_039912573.1 MULTISPECIES: 30S ribosomal protein S17 [Cellvibrio]|WP_…	7	7	7	48.9	48.9	48.9	10.097	0	93.188	1110000000	33	19.3751	19.6199	20.451	20.4777	19.2509	19.3635	25.0311	23.9613	25.1881	24.76	23.6861	24.0167	+	7.04567	-4.6842	NA	0.081913	0.118014	+	3.205	-4.91144	+	3.044	-4.45696	NA	0.500926	0.572496
k141_11555996_2;k141_45807442_2;k141_64176601_1;k141_48928995_1;k141_67739467_5;k141_14946929_2;k141_28431560_2	k141_11555996_2	WP_007915221.1 MULTISPECIES: molecular chaperone DnaK [Pseudomonas]|WP_005664918.1 molecular chaperone DnaK [Massilia timonae]|WP_027866579.1 molecular chaperone DnaK [Massilia alkalitolerans]|WP_081566590.1 molecular chaperone DnaK [Pseudomonas sp. Bc-h]|KPJ80394.1 molecular chaperone DnaK [Gammaproteobacteria bacterium SG8_30]|KPJ80394.1 molecular chaperone DnaK [Gammaproteobacteria bacterium S…	18	9	1	61.7	37.4	4.4	33.904	0	129.26	1690000000	48	20.457	19.7585	21.4007	20.1297	20.7005	20.3149	25.7691	24.8883	25.97	24.8448	24.1406	25.219	+	6.90581	-4.67839	NA	0.112839	0.157049	+	3.00236	-5.00369	+	3.58066	-4.35309	NA	0.81534	0.807646
k141_27692645_2;k141_48506158_4;k141_66580876_3;k141_53824412_2;k141_15680679_1;k141_43057287_1;k141_47982413_2;k141_16354120_2;k141_63147090_4;k141_839539_2;k141_11584531_2;k141_18842081_2;k141_22028533_4;k141_37943956_1;k141_42871228_1;k141_31264036_1;k141_57443760_1;k141_41112567_3;k141_54180629_1;k141_61591983_1;k141_58074902_2;k141_10755655_1;k141_24351033_1;k141_44846780_2;k141_3430494_2;k1…	k141_27692645_2	WP_028939872.1 MULTISPECIES: hypothetical protein [Pseudomonas]|WP_027925920.1 MULTISPECIES: hypothetical protein [Pseudomonas]|WP_030129674.1 hypothetical protein [Pseudomonas sp. QTF5]|WP_046030111.1 MULTISPECIES: hypothetical protein [Pseudomonas]|WP_097305095.1 hypothetical protein [Pseudomonas chlororaphis]|WP_019582404.1 hypothetical protein [Pseudomonas mandelii]|WP_018929540.1 MULTISPECIE…	17	17	9	68.4	68.4	43	41.159	0	155.62	1720000000	67	20.1908	19.833	20.9003	20.7752	20.4391	19.9229	26.0908	24.7397	25.9729	24.1334	24.1822	24.9875	+	6.51794	-4.67424	NA	0.061675	-0.07103	+	3.23571	-5.29313	+	3.39737	-4.05536	NA	1.0685	1.16674
k141_60489340_1;k141_17575641_2;k141_30020692_1	k141_60489340_1;k141_17575641_2	WP_046030681.1 MULTISPECIES: acetylglutamate kinase [Pseudomonas]|WP_007934611.1 acetylglutamate kinase [Pseudomonas sp. GM18]|WP_018927486.1 MULTISPECIES: acetylglutamate kinase [Pseudomonas]	16	16	1	52.5	52.5	9.3	31.801	0	273.8	1710000000	90	20.1365	20.7914	20.4479	21.058	19.8295	19.5613	26.0613	24.9635	26.1786	24.4659	23.3985	24.6626	+	5.62035	-4.65097	NA	0.245231	0.309026	+	3.59339	-5.27588	+	2.57595	-4.02607	NA	1.32356	1.55883
k141_24512989_2;k141_24516277_1;k141_21998134_2;k141_65602682_2;k141_51554762_1;k141_60760694_10;k141_70104512_1;k141_24662960_4;k141_45961098_4;k141_63012159_3	k141_24512989_2;k141_24516277_1;k141_21998134_2;k141_65602682_2	WP_095946321.1 cysteine hydrolase [Pseudomonas sp. ACN8]|WP_046041621.1 cysteine hydrolase [Pseudomonas fluorescens]|WP_046047330.1 cysteine hydrolase [Pseudomonas fluorescens]|WP_095946321.1 cysteine hydrolase [Pseudomonas sp. ACN8]|WP_104451277.1 cysteine hydrolase [Pseudomonas sp. AP3_16]|WP_046815904.1 cysteine hydrolase [Pseudomonas putida]|WP_056855869.1 cysteine hydrolase [Pseudomonas sp. …	9	9	1	54.8	54.8	9.5	21.693	0	173.34	959000000	43	19.2603	20.4855	20.4611	20.753	20.0488	19.2984	24.608	24.103	25.1679	24.9158	24.3467	25.0658	+	7.42239	-4.64999	NA	0.02033	0.035578	+	3.06823	-4.55729	+	3.2524	-4.74269	NA	0.147661	-0.14982
k141_50956876_2;k141_10368012_1	k141_50956876_2;k141_10368012_1	XP_013606452.1 PREDICTED: peroxidase 37 [Brassica oleracea var. oleracea]|XP_013726774.1 peroxidase C2 [Brassica napus]	8	6	5	46	46	46	17.341	0	60.262	679000000	37	18.9287	19.3457	19.8167	20.4751	19.4985	19.4374	23.7875	24.6891	24.2395	23.6618	23.9155	25.062	+	7.44881	-4.64223	NA	0.447449	-0.43993	+	3.73862	-4.87498	+	2.89256	-4.40947	NA	0.016873	0.025584
k141_70030310_1	k141_70030310_1	XP_001950182.1 PREDICTED: probable citrate synthase 2, mitochondrial [Acyrthosiphon pisum]	5	5	5	51.4	51.4	51.4	15.994	0	55.328	1220000000	30	19.6735	20.3077	20.4341	20.7867	20.431	19.637	23.0041	26.3456	24.5084	25.8757	26.1767	23.2115	+	4.55689	-4.64203	NA	0.130213	-0.14648	+	1.96766	-4.48097	+	2.06155	-4.80309	NA	0.127303	-0.4686
k141_26038634_8	k141_26038634_8	XP_001952053.1 PREDICTED: eukaryotic initiation factor 4A [Acyrthosiphon pisum]	6	6	6	38.2	38.2	38.2	14.908	0	92.038	1110000000	35	19.3035	19.5932	19.7025	19.9768	20.2784	18.8775	22.226	26.4485	24.159	25.991	25.6895	21.0518	+	3.29072	-4.63897	NA	0.149929	-0.17781	+	1.74474	-4.74475	+	1.28496	-4.5332	NA	0.0055	0.033745
k141_61799229_1;k141_22420826_2;k141_54856198_1;k141_9409148_1;k141_9422836_1;k141_6995414_1;k141_14447243_1;k141_20961445_1;k141_51015533_1;k141_2805676_3;k141_17709468_2;k141_45917987_1;k141_7070128_2;k141_27320156_1	k141_61799229_1;k141_22420826_2;k141_54856198_1;k141_9409148_1;k141_9422836_1	WP_038980065.1 aspartate/tyrosine/aromatic aminotransferase [Pseudomonas fluorescens]|WP_018928108.1 MULTISPECIES: aspartate/tyrosine/aromatic aminotransferase [Pseudomonas]|WP_077430543.1 aspartate/tyrosine/aromatic aminotransferase [Pseudomonas sp. C9]|WP_008151296.1 aspartate/tyrosine/aromatic aminotransferase [Pseudomonas sp. GM41(2012)]|WP_027615994.1 aspartate/tyrosine/aromatic aminotransfe…	13	13	0	43.9	43.9	0	43.772	0	105.91	954000000	48	19.6648	20.1413	20.1976	19.9884	19.6715	19.6917	24.9275	23.7678	25.0895	24.4559	24.212	24.7351	+	8.81559	-4.63873	NA	0.477483	0.217393	+	3.28794	-4.59366	+	4.86306	-4.6838	NA	0.103434	0.127258
k141_12656707_1;k141_37286180_1;k141_3579490_149;k141_36797121_1;k141_65533536_1;k141_65245876_10;k141_71559191_1;k141_23353022_1;k141_67339718_1;k141_70946589_1;k141_30385664_1;k141_59903071_1;k141_45231362_1;k141_949755_1;k141_16248968_16;k141_65493416_1;k141_60779882_1;k141_14628420_1;k141_47087996_1;k141_41818541_1;k141_2104890_1;k141_22732579_1;k141_52802181_2;k141_6429859_1;k141_11762663_3;…	k141_12656707_1	WP_103302851.1 F0F1 ATP synthase subunit alpha [Pseudomonas sp. MPR-ANC1]|WP_046030894.1 MULTISPECIES: F0F1 ATP synthase subunit alpha [Pseudomonas]|WP_005037448.1 MULTISPECIES: F0F1 ATP synthase subunit alpha [Acinetobacter]|WP_055904398.1 MULTISPECIES: F0F1 ATP synthase subunit alpha [Lysobacter]|WP_012004483.1 MULTISPECIES: ATP synthase subunit alpha [Serratia]|WP_055830703.1 MULTISPECIES: F0F…	25	25	3	43	43	8.9	55.334	0	323.31	7510000000	154	19.206	24.5352	19.2617	24.8355	24.8072	24.6306	28.2862	26.4389	27.9339	27.0572	27.4492	27.8987	+	2.5313	-4.63132	NA	0.996389	-3.7568	+	1.61594	-6.55203	+	3.3771	-2.71061	NA	0.047016	0.084633
k141_24698979_3;k141_12728632_6;k141_14117204_6;k141_48792285_1;k141_27672866_1;k141_34337292_1;k141_33630536_3	k141_24698979_3	WP_013693326.1 MULTISPECIES: thiol peroxidase [Pseudomonas]|WP_027618951.1 thiol peroxidase [Pseudomonas sp. URHB0015]|WP_007914372.1 MULTISPECIES: thiol peroxidase [Pseudomonas]|WP_099454417.1 thiol peroxidase [Pseudomonas putida]|WP_029241830.1 thiol peroxidase [Pseudomonas viridiflava]|WP_074751161.1 thiol peroxidase [Pseudomonas abietaniphila]|ODU91948.1 lipid hydroperoxide peroxidase [Rhodan…	9	9	5	76.5	76.5	45.2	17.441	0	323.31	2000000000	31	19.8921	19.6642	19.917	20.4855	20.7716	19.2918	27.2317	24.0954	25.7189	24.4677	24.6263	21.6421	+	3.80131	-4.62665	NA	0.319224	-0.35857	+	2.52494	-5.85758	+	1.47169	-3.39573	NA	0.725765	2.10329
k141_21863219_24	k141_21863219_24	XP_022183063.1 fructose-bisphosphate aldolase [Myzus persicae]	4	4	2	44.3	44.3	26.4	11.971	0	63.054	1710000000	33	20.7376	19.9505	20.9805	19.6353	20.4602	19.5424	24.0255	26.6591	25.5024	26.6576	26.2961	19.9107	+	2.75608	-4.62413	NA	0.726966	0.676884	+	2.37867	-4.83945		0.932354	-4.40881	NA	0.181776	1.10753
k141_25064766_1;k141_11206699_2	k141_25064766_1;k141_11206699_2	WP_007997268.1 MULTISPECIES: DUF2059 domain-containing protein [Pseudomonas]|WP_034151037.1 DUF2059 domain-containing protein [Pseudomonas fluorescens]	9	9	2	64.7	64.7	16.3	16.823	0	163.91	1770000000	50	19.4709	20.3137	20.3007	20.9541	20.58	19.7306	25.9742	24.5211	26.1465	24.6823	23.2025	24.5394	+	5.51853	-4.61933	NA	0.358498	-0.39314	+	3.14951	-5.51882	+	2.47869	-3.71983	NA	0.941497	1.40585
k141_12073878_106;k141_33021707_3;k141_66722743_1;k141_35203397_1;k141_34337084_1;k141_39525010_1;k141_8731608_5;k141_51633363_1;k141_24937219_1	k141_12073878_106	WP_025368798.1 molecular chaperone DnaK [Buchnera aphidicola]|WP_033130360.1 molecular chaperone DnaK [Aeromonas aquatica]|WP_004719012.1 MULTISPECIES: molecular chaperone DnaK [Acinetobacter]|WP_012637544.1 molecular chaperone DnaK [Thioalkalivibrio sulfidiphilus]|WP_020825147.1 molecular chaperone DnaK [Serratia liquefaciens]|WP_016534821.1 molecular chaperone DnaK [Cedecea davisae]|WP_06454339…	29	29	21	62.8	62.8	49.1	70.041	0	323.31	2780000000	143	21.2264	21.9424	20.6911	21.31	20.2943	20.0462	25.2781	27.4901	25.586	27.184	27.0818	20.5963	+	2.75275	-4.61764	NA	0.625282	0.736442	+	2.45976	-4.83143		0.930091	-4.40385	NA	0.195551	1.16402
k141_51156202_4;k141_23891783_2;k141_52172382_3;k141_27408380_1;k141_29614786_2;k141_37105699_2;k141_21181750_1;k141_26038321_5;k141_25427674_2;k141_59096342_2;k141_45296372_9	k141_51156202_4;k141_23891783_2;k141_52172382_3;k141_27408380_1;k141_29614786_2;k141_37105699_2	WP_003373297.1 MULTISPECIES: elongation factor P [Pseudomonas]|WP_007908599.1 MULTISPECIES: elongation factor P [Pseudomonas]|WP_065876590.1 MULTISPECIES: elongation factor P [Pseudomonas]|WP_003172723.1 MULTISPECIES: elongation factor P [Pseudomonas]|WP_047273922.1 MULTISPECIES: elongation factor P [Pseudomonas]|WP_003172723.1 MULTISPECIES: elongation factor P [Pseudomonas]|WP_003172723.1 MULTIS…	5	5	2	31.7	31.7	15.3	21.134	0	62.785	1360000000	20	19.9811	20.9009	19.2411	20.2538	20.1327	19.5193	25.5239	23.7339	25.6029	24.3452	23.8885	24.573	+	6.33236	-4.6064	NA	0.04668	0.07246	+	2.49562	-4.91252	+	3.84075	-4.30028	NA	0.460055	0.684699
k141_31781320_1	k141_31781320_1	EJM18446.1 translation elongation factor TU [Pseudomonas sp. GM21]	5	3	1	35	35	13.8	13.505	0	34.524	997000000	23	19.0666	19.979	20.8447	20.1877	20.6754	20.1118	25.1754	24.0753	25.0067	24.7733	24.2299	25.2127	+	7.22717	-4.60138	NA	0.266104	-0.36154	+	2.82861	-4.78907	+	3.71919	-4.41369	NA	0.010257	0.013845
k141_70116794_5;k141_4425237_1;k141_37132813_17;k141_4492440_3;k141_25807168_2;k141_21654190_2;k141_45185353_1;k141_27293099_1;k141_13343052_2;k141_4206097_2;k141_61541531_3;k141_63979409_1;k141_20423722_1	k141_70116794_5;k141_4425237_1;k141_37132813_17;k141_4492440_3;k141_25807168_2;k141_21654190_2;k141_45185353_1;k141_27293099_1;k141_13343052_2;k141_4206097_2;k141_61541531_3;k141_63979409_1;k141_20423722_1	WP_003259780.1 MULTISPECIES: hypothetical protein [Pseudomonas]|WP_003259780.1 MULTISPECIES: hypothetical protein [Pseudomonas]|WP_003259780.1 MULTISPECIES: hypothetical protein [Pseudomonas]|NA|WP_003199355.1 MULTISPECIES: hypothetical protein [Pseudomonas]|WP_003259780.1 MULTISPECIES: hypothetical protein [Pseudomonas]|WP_003259780.1 MULTISPECIES: hypothetical protein [Pseudomonas]|WP_003199355…	6	6	6	60.8	60.8	60.8	7.8056	0	50.13	3630000000	47	22.4225	22.1085	22.3971	22.1743	21.567	21.9342	27.2406	25.8988	26.7242	26.5737	26.5504	27.1844	+	8.49653	-4.59475	NA	0.961702	0.417498	+	3.36201	-4.31186	+	4.24205	-4.87763	NA	0.122405	-0.14827
k141_39244522_1;k141_27747763_2;k141_21368745_2;k141_11271330_1;k141_33375667_1;k141_44880717_1;k141_18263090_1;k141_54908677_5;k141_66449296_1;k141_5553299_1	k141_39244522_1;k141_27747763_2;k141_21368745_2;k141_11271330_1;k141_33375667_1;k141_44880717_1;k141_18263090_1;k141_54908677_5;k141_66449296_1	WP_020796534.1 MULTISPECIES: transcription termination/antitermination protein NusA [Pseudomonas]|WP_074756367.1 transcription termination/antitermination protein NusA [Pseudomonas abietaniphila]|WP_017528790.1 MULTISPECIES: transcription termination/antitermination protein NusA [Pseudomonas]|WP_007933547.1 MULTISPECIES: transcription termination/antitermination protein NusA [Pseudomonas]|WP_0175…	17	17	0	43.7	43.7	0	43.425	0	323.31	1590000000	75	20.5191	19.3307	21.1882	20.1835	20.4666	18.645	26.1014	23.8682	25.9023	24.0992	23.4442	24.3668	+	4.8331	-4.57483	NA	0.300993	0.580949	+	2.27738	-4.94465	+	2.58498	-4.205	NA	0.798292	1.3206
k141_65242330_1;k141_8421126_1;k141_54839761_1;k141_6129382_1;k141_48545272_1;k141_14787805_1;k141_64733245_1;k141_22366830_1;k141_32106994_2;k141_60948424_1;k141_43975757_1;k141_70720822_1;k141_32194324_1;k141_28092479_1;k141_47748172_1;k141_66212690_2;k141_2645908_1;k141_13308063_3;k141_4562078_1;k141_36432540_16;k141_54450385_3;k141_55033759_2;k141_60716634_1;k141_11177970_20;k141_17437961_2;k…	k141_65242330_1;k141_8421126_1;k141_54839761_1;k141_6129382_1;k141_48545272_1;k141_14787805_1;k141_64733245_1;k141_22366830_1;k141_32106994_2;k141_60948424_1;k141_43975757_1;k141_70720822_1	WP_002555108.1 MULTISPECIES: rod shape-determining protein [Pseudomonas]|WP_002555108.1 MULTISPECIES: rod shape-determining protein [Pseudomonas]|WP_002555108.1 MULTISPECIES: rod shape-determining protein [Pseudomonas]|WP_002555108.1 MULTISPECIES: rod shape-determining protein [Pseudomonas]|WP_002555108.1 MULTISPECIES: rod shape-determining protein [Pseudomonas]|WP_020292894.1 MULTISPECIES: rod s…	13	13	13	51.5	51.5	51.5	32.781	0	108.73	1120000000	65	20.1078	19.8245	20.3549	20.4357	19.7572	20.3651	25.5367	24.201	25.1456	24.4102	24.2864	24.6151	+	8.31471	-4.55832	NA	0.124932	-0.09023	+	3.47833	-4.8654	+	4.25495	-4.25124	NA	0.571345	0.523921
k141_17215604_1;k141_27021886_1;k141_22526613_1;k141_5188688_1;k141_41408292_1;k141_35308588_2;k141_52420888_2;k141_28755717_1;k141_51922616_3;k141_69513637_1;k141_66721918_1;k141_15715159_1;k141_58409014_1;k141_43276915_1;k141_45015654_1;k141_62372271_2;k141_17274016_2;k141_17454319_3;k141_54941201_4;k141_68433678_2;k141_21380183_1;k141_68868449_1;k141_50382210_4	k141_17215604_1;k141_27021886_1	WP_007933513.1 molecular chaperone DnaK [Pseudomonas sp. GM18]|WP_007933513.1 molecular chaperone DnaK [Pseudomonas sp. GM18]|WP_007900530.1 MULTISPECIES: molecular chaperone DnaK [Pseudomonas]|OLB61628.1 molecular chaperone DnaK [Acidobacteria bacterium 13_2_20CM_2_66_4]|WP_067646167.1 molecular chaperone DnaK [Dokdonella koreensis]|OLB12423.1 molecular chaperone DnaK [Gammaproteobacteria bacter…	15	6	0	45.5	19.9	0	31.107	0	41.257	1080000000	22	19.8654	19.6714	19.5943	20.1838	19.9545	20.08	24.6663	24.2875	25.4564	23.8885	23.7777	24.3637	+	7.98544	-4.51508	NA	1.59227	-0.36236	+	3.86936	-5.09298	+	4.48008	-3.93717	NA	0.956313	0.79345
k141_55045812_1;k141_36757495_2;k141_17734997_1;k141_51814322_1;k141_67692435_1;k141_54593082_15;k141_21801150_1;k141_40142168_2;k141_53444455_1;k141_8776003_2;k141_4242579_4;k141_60059320_2;k141_27719151_1;k141_54654555_4;k141_62321721_1;k141_10564037_4;k141_58200691_10;k141_33441283_1;k141_17307097_1;k141_53435916_4;k141_9534832_2;k141_23166771_2;k141_60904770_1;k141_44300078_2;k141_20728456_2;…	k141_55045812_1;k141_36757495_2;k141_17734997_1;k141_51814322_1;k141_67692435_1;k141_54593082_15;k141_21801150_1;k141_40142168_2;k141_53444455_1;k141_8776003_2;k141_4242579_4;k141_60059320_2;k141_27719151_1;k141_54654555_4;k141_62321721_1;k141_10564037_4;k141_58200691_10;k141_33441283_1;k141_17307097_1;k141_53435916_4;k141_9534832_2;k141_23166771_2;k141_60904770_1;k141_44300078_2;k141_20728456_2;…	OJY22539.1 Fe-S protein assembly chaperone HscA [Myxococcales bacterium 68-20]|OLD09438.1 Fe-S protein assembly chaperone HscA [Deltaproteobacteria bacterium 13_1_40CM_3_69_14]|OJY22539.1 Fe-S protein assembly chaperone HscA [Myxococcales bacterium 68-20]|AKU99210.1 Chaperone protein HscA [Labilithrix luteola]|WP_014395283.1 Fe-S protein assembly chaperone HscA [Corallococcus coralloides]|OLD0943…	3	3	1	7.8	7.8	5.3	33.916	0	28.166	4830000000	46	23.0022	23.8897	20.3683	23.5109	20.1106	22.9891	25.956	28.1776	26.3301	27.7171	27.8682	24.8876	+	3.44239	-4.51099	NA	0.049706	0.216551	+	1.60021	-4.40118	+	1.49167	-4.62079	NA	0.000839	-0.00306
k141_45124393_23	k141_45124393_23	XP_003248617.2 PREDICTED: glycerol-3-phosphate dehydrogenase 1-like protein [Acyrthosiphon pisum]	6	6	6	63.6	63.6	63.6	7.4506	0	104.42	838000000	32	19.5748	20.341	19.1205	19.7429	19.5153	19.4518	22.3645	25.2626	24.2551	25.9539	25.2849	21.6498	+	3.96946	-4.50408	NA	0.107015	0.1088	+	2.01456	-4.28193	+	1.61434	-4.72622	NA	0.07436	-0.33549
k141_6311752_3	k141_6311752_3	XP_022165539.1 uncharacterized protein LOC111030389 [Myzus persicae]	7	7	7	49.6	49.6	49.6	13.671	0	127.13	1280000000	29	19.8302	20.3539	20.4163	21.0841	20.0284	19.1203	23.1567	25.8394	24.6568	26.8299	25.1037	22.2152	+	3.89407	-4.49473	NA	0.071899	0.12253	+	2.25938	-4.35082	+	1.47253	-4.63863	NA	0.036016	-0.16528
k141_63550318_1	k141_63550318_1	XP_013584031.1 PREDICTED: GDSL esterase/lipase ESM1-like [Brassica oleracea var. oleracea]	4	4	2	30.3	30.3	23.5	13.83	0	122.15	844000000	34	20.2511	19.7884	19.786	20.2273	20.8839	20.2845	23.7785	24.6227	23.2412	24.4641	25.6386	26.4182	+	5.32578	-4.49034	NA	0.938527	-0.52339	+	3.1002	-3.93892	+	2.94435	-5.04177	NA	1.09891	-1.62623
k141_12947731_1;k141_35240098_1	k141_12947731_1	CDY30991.1 BnaC04g24330D [Brassica napus]|XP_009139044.1 PREDICTED: glucan endo-1,3-beta-glucosidase-like [Brassica rapa]	11	11	11	67.6	67.6	67.6	29.532	0	226.48	1350000000	46	20.9024	20.9726	20.518	19.6934	19.4251	19.7418	24.7593	26.0225	24.4169	26.2157	25.6849	21.0834	+	3.54406	-4.48825	NA	2.62091	1.17754	+	2.95854	-4.26858	+	1.34837	-4.70791	NA	0.163237	0.738212
k141_28884350_1;k141_29675011_3;k141_23839303_1;k141_38471856_1;k141_46147020_1;k141_34140638_1;k141_35648479_2;k141_50101046_2;k141_45002420_1	k141_28884350_1;k141_29675011_3	WP_008028025.1 MULTISPECIES: translational GTPase TypA [Pseudomonas]|WP_003217997.1 MULTISPECIES: translational GTPase TypA [Pseudomonas]|WP_010222300.1 translational GTPase TypA [Pseudomonas donghuensis]|WP_007970631.1 MULTISPECIES: translational GTPase TypA [Pseudomonas]|WP_003220792.1 MULTISPECIES: translational GTPase TypA [Pseudomonas]|WP_038359982.1 translational GTPase TypA [Pseudomonas ch…	17	11	2	46.4	34.5	9.1	56	0	104.14	1280000000	55	20.776	19.8882	20.1382	20.6907	21.3719	19.7182	25.5799	24.5221	25.5135	24.9665	24.2147	24.6629	+	6.9158	-4.4794	NA	0.233837	-0.32615	+	3.47472	-4.93771	+	2.79951	-4.02109	NA	0.658853	0.590464
k141_32826155_2;k141_28238661_2;k141_30473074_2;k141_52827272_2;k141_54869168_2;k141_27502939_1;k141_51010581_1;k141_12772100_1;k141_18000136_3;k141_69553849_1;k141_21679152_2;k141_19093120_2;k141_48186109_1;k141_20073176_1;k141_45003455_1;k141_45436879_2;k141_35978786_2;k141_5059249_1;k141_44274514_1;k141_41421983_1;k141_13164643_1	k141_32826155_2;k141_28238661_2;k141_30473074_2;k141_52827272_2;k141_54869168_2;k141_27502939_1;k141_51010581_1;k141_12772100_1;k141_18000136_3	WP_018928773.1 MULTISPECIES: choline ABC transporter substrate-binding protein [Pseudomonas]|WP_007918300.1 MULTISPECIES: choline ABC transporter substrate-binding protein [Pseudomonas]|WP_027617077.1 choline ABC transporter substrate-binding protein [Pseudomonas sp. URHB0015]|WP_102700685.1 choline ABC transporter substrate-binding protein [Pseudomonas sp. GW456-E7]|WP_074751710.1 choline ABC tr…	18	18	0	61.4	61.4	0	34.267	0	131.57	1050000000	70	19.6659	20.416	20.5567	19.9672	21.1714	19.3946	25.1948	23.8175	24.9414	24.8386	24.5883	24.5825	+	7.0558	-4.46523	NA	0.019762	0.035146	+	3.03241	-4.43839	+	2.97263	-4.49206	NA	0.014206	-0.01852
k141_10279368_9	k141_10279368_9	XP_022164293.1 adenosylhomocysteinase [Myzus persicae]	12	12	9	32.3	32.3	27.3	47.832	0	129.7	1070000000	49	20.0072	20.274	19.8271	20.3055	20.6346	18.8608	23.4193	25.706	24.4333	26.264	26.0626	20.6533	+	3.1909	-4.43823	NA	0.063651	0.102502	+	2.57606	-4.48341	+	1.07745	-4.39305	NA	0.033348	0.192862
k141_61852963_11;k141_16649789_3	k141_61852963_11;k141_16649789_3	WP_018611012.1 MULTISPECIES: keto-hydroxyglutarate-aldolase/keto-deoxy-phosphogluconate aldolase [Pseudomonas]|OPK12073.1 keto-deoxy-phosphogluconate aldolase [Pseudomonas sp. VI4.1]	7	7	1	45.7	45.7	9.5	23.347	0	82.422	1340000000	25	20.9543	19.7177	19.6111	20.8472	20.2838	19.5254	25.366	24.451	25.7682	25.2374	21.475	25.2438	+	4.08401	-4.43364	NA	0.0759	-0.12447	+	3.03204	-5.10073	+	1.34237	-3.76656	NA	0.387807	1.2097
k141_34628812_1	k141_34628812_1	WP_095965037.1 MULTISPECIES: elongation factor Ts [Pseudomonas]	17	9	1	64.2	43.9	7.4	28.626	0	92.478	1100000000	47	19.4367	20.0598	19.7853	20.1685	20.1177	19.9038	24.5996	24.3071	25.569	24.5986	22.8265	24.1054	+	6.3949	-4.42239	NA	0.698044	-0.30273	+	3.55934	-5.0646	+	2.67667	-3.78017	NA	0.685614	0.981709
k141_2683631_4;k141_55582331_1;k141_12861043_1;k141_14752697_1;k141_11378349_1;k141_19727651_1	k141_2683631_4	WP_019580702.1 PhoX family phosphatase [Pseudomonas mandelii]|WP_048396395.1 PhoX family phosphatase [Pseudomonas lini]|WP_095165184.1 PhoX family phosphatase [Pseudomonas sp. Irchel 3H3]|WP_007910026.1 MULTISPECIES: PhoX family phosphatase [Pseudomonas]|WP_007910026.1 MULTISPECIES: PhoX family phosphatase [Pseudomonas]|WP_028940259.1 PhoX family phosphatase [Pseudomonas umsongensis]	24	17	5	46	32.5	12.6	68.367	0	226.09	923000000	59	20.1563	20.3792	19.8238	20.0273	21.1723	18.4767	24.2115	24.187	25.3601	23.8678	24.4043	24.5138	+	6.04022	-4.41812	NA	0.10266	0.227659	+	3.35668	-4.46641	+	2.25062	-4.36984	NA	0.302869	0.324232
k141_15907015_7;k141_71451100_1;k141_53116261_1;k141_55755587_1;k141_46517366_1;k141_29751485_1;k141_34385971_1;k141_61816435_1;k141_55759703_1;k141_50958999_1;k141_21036567_1;k141_56290011_1;k141_1926800_2;k141_31971047_1;k141_40646763_3;k141_16939329_1;k141_31706088_1;k141_56274559_2;k141_11109345_2;k141_53182964_1;k141_66536385_1;k141_60818229_1;k141_4188269_1;k141_34728650_1;k141_53404453_1;k…	k141_15907015_7	XP_022166599.1 probable phosphoglycerate kinase [Myzus persicae]|PIU44539.1 phosphoglycerate kinase [Ignavibacteriales bacterium CG07_land_8_20_14_0_80_59_12]|WP_090662323.1 phosphoglycerate kinase [Parafilimonas terrae]|WP_013559743.1 phosphoglycerate kinase [Anaerolinea thermophila]|WP_066402996.1 phosphoglycerate kinase [Flavisolibacter tropicus]|OHE83000.1 phosphoglycerate kinase [Verrucomicr…	6	6	5	67.9	67.9	54.5	12.32	0	241.86	949000000	38	20.1353	20.0753	19.8522	21.164	19.8305	19.4879	22.6162	25.9505	24.1803	26.2147	25.3804	22.6938	+	4.09401	-4.4151	NA	0.096544	-0.13988	+	1.92278	-4.22805	+	1.75734	-4.60216	NA	0.131872	-0.51398
k141_71430045_2;k141_70213214_1;k141_609468_1;k141_40020797_1;k141_40829990_1;k141_65939558_1;k141_9482535_1;k141_48008455_1;k141_44154064_1;k141_31660186_2;k141_49669464_3;k141_8336039_1;k141_12406933_2	k141_71430045_2;k141_70213214_1;k141_609468_1;k141_40020797_1;k141_40829990_1;k141_65939558_1;k141_9482535_1	WP_007903001.1 MULTISPECIES: DNA polymerase III subunit beta [Pseudomonas]|WP_017341709.1 MULTISPECIES: DNA polymerase III subunit beta [Pseudomonas]|WP_027616690.1 DNA polymerase III subunit beta [Pseudomonas sp. URHB0015]|WP_008084384.1 DNA polymerase III subunit beta [Pseudomonas sp. GM80]|WP_007903001.1 MULTISPECIES: DNA polymerase III subunit beta [Pseudomonas]|WP_007948106.1 MULTISPECIES: D…	15	15	2	46.9	46.9	4.9	40.458	0	155.3	1220000000	54	19.9755	19.1572	20.6049	19.5389	20.3696	20.6273	25.9184	23.6427	25.6375	23.5328	23.4233	24.5156	+	5.1885	-4.39947	NA	0.191421	-0.26604	+	2.46573	-5.15364	+	2.79942	-3.6453	NA	0.712976	1.2423
k141_36129610_7	k141_36129610_7	XP_022163706.1 NADP-dependent malic enzyme-like [Myzus persicae]	7	7	7	60.7	60.7	60.7	14.543	0	55.884	1140000000	34	19.5448	20.219	20.673	20.4896	19.6605	19.2541	24.0127	25.8519	24.8188	25.7786	25.4441	20.3217	+	3.23855	-4.3978	NA	0.283439	0.344219	+	2.79298	-4.74884	+	1.05467	-4.04676	NA	0.221245	1.04629
k141_43805321_1;k141_26637185_1;k141_67161280_3;k141_15583167_2;k141_24306651_2;k141_62312894_1;k141_36219176_13;k141_14981502_1;k141_33051035_1;k141_71336265_14;k141_14179979_2;k141_30462441_2;k141_59254937_2;k141_39493018_1;k141_39501806_1;k141_3304169_2;k141_42372017_1;k141_1521167_1;k141_11575989_2;k141_192402_2	k141_43805321_1	WP_027923166.1 bifunctional aconitate hydratase 2/2-methylisocitrate dehydratase [Pseudomonas sp. URMO17WK12:I12]|EJM82943.1 aconitate hydratase 2 [Pseudomonas sp. GM60]|WP_003202783.1 MULTISPECIES: bifunctional aconitate hydratase 2/2-methylisocitrate dehydratase [Pseudomonas]|WP_009043435.1 MULTISPECIES: bifunctional aconitate hydratase 2/2-methylisocitrate dehydratase [Pseudomonas]|WP_00320278…	15	15	0	34	34	0	69.869	0	122.79	1010000000	59	19.3851	19.778	20.6036	19.8337	19.2876	19.5101	25.2577	22.3852	25.2645	24.0608	23.6587	24.0967	+	5.42767	-4.38762	NA	0.409369	0.378405	+	1.89083	-4.38028	+	4.49706	-4.39495	NA	0.138826	0.363742
k141_63789891_1;k141_45990099_2;k141_16107388_1	k141_63789891_1	XP_001950182.1 PREDICTED: probable citrate synthase 2, mitochondrial [Acyrthosiphon pisum]|ORX63986.1 citrate synthase [Basidiobolus meristosporus CBS 931.73]|OAQ27281.1 citrate synthase mitochondrial precursor [Mortierella elongata AG-77]	3	3	3	44.1	44.1	44.1	10.527	0	75.022	1290000000	19	19.5719	20.1928	20.4035	19.6213	19.4171	19.7327	20.4592	26.2215	24.9484	25.8205	26.0311	21.7028	+	2.78014	-4.37404	NA	0.809392	0.465689	+	1.01567	-3.82029	+	1.59991	-4.92779	NA	0.102842	-0.64182
k141_63775780_1;k141_16824031_1;k141_63801412_1;k141_38381436_22	k141_63775780_1;k141_16824031_1;k141_63801412_1	WP_003227150.1 MULTISPECIES: beta-hydroxydecanoyl-ACP dehydratase [Pseudomonas]|WP_003227150.1 MULTISPECIES: beta-hydroxydecanoyl-ACP dehydratase [Pseudomonas]|WP_003227150.1 MULTISPECIES: beta-hydroxydecanoyl-ACP dehydratase [Pseudomonas]|WP_003179264.1 MULTISPECIES: 3-hydroxyacyl-[acyl-carrier-protein] dehydratase FabA [Pseudomonas]	7	7	4	40.9	40.9	17.5	18.711	0	51.72	906000000	28	19.6821	20.4124	19.884	20.2709	20.5619	19.5113	25.0502	23.7977	25.0633	24.0915	24.0048	24.5366	+	7.59131	-4.37024	NA	0.116166	-0.12189	+	3.22012	-4.64423	+	3.4974	-4.09625	NA	0.399956	0.426095
k141_58861173_12;k141_37196564_1;k141_43876976_2;k141_50747751_2;k141_39485635_1;k141_29162174_1;k141_42923945_1;k141_53935757_2;k141_26742919_2;k141_9650626_2;k141_19160043_1;k141_54645054_1;k141_56618238_1;k141_5476787_1;k141_9101267_2;k141_47161626_1;k141_30116387_1;k141_32157796_8;k141_54224810_1;k141_59008421_1;k141_15061431_2;k141_30786475_1;k141_6412214_1;k141_60429347_1;k141_29089819_2;k1…	k141_58861173_12;k141_37196564_1;k141_43876976_2	WP_077431001.1 oxaloacetate decarboxylase subunit alpha [Pseudomonas sp. C9]|WP_007934455.1 oxaloacetate decarboxylase subunit alpha [Pseudomonas sp. GM18]|WP_053154693.1 oxaloacetate decarboxylase subunit alpha [Pseudomonas protegens]|WP_095164980.1 oxaloacetate decarboxylase subunit alpha [Pseudomonas sp. Irchel 3H3]|WP_074754815.1 oxaloacetate decarboxylase subunit alpha [Pseudomonas abietanip…	17	17	0	37.7	37.7	0	65.528	0	117.69	931000000	54	20.1482	20.0329	20.4861	20.1194	20.486	19.2273	24.8632	23.8763	25.314	24.4263	23.8086	24.3783	+	7.30396	-4.36115	NA	0.281673	0.278213	+	3.25191	-4.46209	+	3.26165	-4.26021	NA	0.439518	0.480093
k141_1653455_1;k141_50867238_2;k141_3119049_3;k141_3755090_2;k141_36519956_1;k141_51241310_1;k141_13334673_2;k141_62542982_2;k141_66514486_2	k141_1653455_1;k141_50867238_2	WP_046042003.1 NADH:flavin oxidoreductase/NADH oxidase [Pseudomonas fluorescens]|WP_008053510.1 NADH:flavin oxidoreductase/NADH oxidase [Pseudomonas sp. GM74]|WP_046029058.1 MULTISPECIES: NADH:flavin oxidoreductase/NADH oxidase [Pseudomonas]|WP_007971299.1 NADH:flavin oxidoreductase/NADH oxidase [Pseudomonas sp. GM33]|WP_046042003.1 NADH:flavin oxidoreductase/NADH oxidase [Pseudomonas fluorescens…	14	14	1	70.6	70.6	9	35.498	0	108.08	1010000000	47	20.092	19.2998	19.8865	20.3165	20.1465	19.3501	24.6611	23.8596	25.7652	23.7819	23.1545	23.8711	+	6.00931	-4.33363	NA	0.177707	-0.17823	+	2.94309	-5.00249	+	3.21792	-3.66477	NA	0.906906	1.15949
k141_55823056_1;k141_67995126_1;k141_3432947_1;k141_50981050_1;k141_26139415_1;k141_8425834_1;k141_23956944_2;k141_40931787_1;k141_286090_1;k141_25330779_1;k141_69346603_2;k141_18338759_1;k141_868069_1;k141_17319691_2;k141_10735056_1;k141_3288831_1;k141_32118505_2	k141_55823056_1;k141_67995126_1;k141_3432947_1;k141_50981050_1;k141_26139415_1;k141_8425834_1;k141_23956944_2;k141_40931787_1;k141_286090_1;k141_25330779_1;k141_69346603_2;k141_18338759_1;k141_868069_1;k141_17319691_2	WP_007941665.1 MULTISPECIES: N-acetyl-gamma-glutamyl-phosphate reductase [Pseudomonas]|WP_017341086.1 N-acetyl-gamma-glutamyl-phosphate reductase [Pseudomonas fluorescens]|WP_019580754.1 MULTISPECIES: N-acetyl-gamma-glutamyl-phosphate reductase [Pseudomonas]|WP_078834907.1 N-acetyl-gamma-glutamyl-phosphate reductase [Pseudomonas extremaustralis]|WP_007980174.1 MULTISPECIES: N-acetyl-gamma-glutamy…	15	15	0	61.2	61.2	0	38.713	0	123.88	1850000000	67	20.3743	20.6311	20.9876	20.6954	20.8095	20.0034	25.9637	25.0519	26.4141	24.3741	23.0443	24.5707	+	5.12739	-4.3196	NA	0.202074	0.161561	+	3.5209	-5.1456	+	2.527	-3.4936	NA	1.35651	1.81357
k141_13439137_26	k141_13439137_26	XP_022171606.1 staphylococcal nuclease domain-containing protein 1-like [Myzus persicae]	7	7	7	50.7	50.7	50.7	17.3	0	228.16	986000000	35	19.6137	19.684	20.1561	21.1515	19.0546	18.9994	22.222	26.0818	23.5546	26.301	25.3697	21.0077	+	2.97488	-4.31294	NA	0.038558	0.082745	+	1.6477	-4.13492	+	1.18699	-4.49097	NA	0.047121	-0.2733
k141_14145435_15	k141_14145435_15	XP_015373691.1 PREDICTED: peroxiredoxin 1-like [Diuraphis noxia]	5	5	4	51.5	51.5	46.3	14.94	0	120.64	1350000000	36	19.6965	19.8362	19.6308	20.9746	21.5963	19.6788	23.4868	26.3233	24.4313	26.1714	25.7742	21.0516	+	3.13685	-4.30421	NA	0.840472	-1.02874	+	2.41381	-5.02596		0.964965	-3.58247	NA	0.07933	0.414747
k141_15773075_1;k141_40506920_1;k141_20779084_1;k141_58664517_1;k141_37903444_1	k141_15773075_1	WP_043187729.1 30S ribosomal protein S1 [Pseudomonas rhizosphaerae]|WP_012722933.1 MULTISPECIES: 30S ribosomal protein S1 [Pseudomonas]|WP_043187729.1 30S ribosomal protein S1 [Pseudomonas rhizosphaerae]|WP_024778729.1 30S ribosomal protein S1 [Pseudomonas corrugata]|WP_070987799.1 30S ribosomal protein S1 [Halofilum ochraceum]	19	2	0	48.5	6.6	0	45.976	0	39.272	812000000	20	19.8248	20.9648	20.3646	19.7415	20.1455	19.883	24.6496	23.5983	24.7834	24.6874	24.2632	24.7242	+	7.79244	-4.29697	NA	0.588923	0.46143	+	2.86504	-3.95898	+	4.78083	-4.63495	NA	0.205819	-0.21453
k141_24901608_2;k141_27177505_4;k141_30539952_8;k141_51602200_1;k141_48756923_5;k141_67708451_3	k141_24901608_2	NP_476595.1 eukaryotic initiation factor 4a, isoform C [Drosophila melanogaster]|XP_001951491.1 PREDICTED: eukaryotic initiation factor 4A-III [Acyrthosiphon pisum]|XP_001951491.1 PREDICTED: eukaryotic initiation factor 4A-III [Acyrthosiphon pisum]|XP_011303466.1 PREDICTED: eukaryotic initiation factor 4A-III [Fopius arisanus]|CDY22578.1 BnaC05g24160D [Brassica napus]|XP_005845171.1 eukaryotic in…	8	5	3	25.2	16.2	9.5	44.352	0	120.04	1360000000	20	20.6144	20.6338	19.7751	19.7536	20.0129	20.4322	22.7046	26.7701	24.1623	26.3231	26.1733	20.8632	+	2.87064	-4.29577	NA	0.327395	0.274885	+	1.57999	-4.20457	+	1.14213	-4.38697	NA	0.014213	0.092487
k141_37846341_1;k141_3838621_2;k141_50260286_1;k141_35552979_1;k141_18824914_1;k141_19770523_1;k141_71563582_1	k141_37846341_1;k141_3838621_2;k141_50260286_1	WP_003207090.1 MULTISPECIES: F0F1 ATP synthase subunit gamma [Pseudomonas]|WP_007934344.1 MULTISPECIES: ATP synthase subunit gamma [Pseudomonas]|WP_004882437.1 MULTISPECIES: ATP synthase subunit gamma [Pseudomonas]|WP_069900037.1 MULTISPECIES: F0F1 ATP synthase subunit gamma [Pseudomonas]|WP_062057878.1 F0F1 ATP synthase subunit gamma [Cellvibrio sp. OA-2007]|WP_064541981.1 F0F1 ATP synthase subu…	9	9	1	44.6	44.6	6.9	30.619	0	85.651	725000000	39	20.3852	19.7958	20.0045	19.8436	19.416	20.5797	24.8009	23.6285	24.5567	24.2415	24.1319	24.4027	+	8.22526	-4.28955	NA	0.109479	0.115384	+	3.3734	-4.26683	+	3.60894	-4.31226	NA	0.066708	0.069951
k141_49213892_1;k141_45420282_16	k141_49213892_1;k141_45420282_16	WP_046027377.1 MULTISPECIES: UTP--glucose-1-phosphate uridylyltransferase [Pseudomonas]|WP_046027377.1 MULTISPECIES: UTP--glucose-1-phosphate uridylyltransferase [Pseudomonas]	10	5	1	47.3	26.5	5.7	31.041	0	91.353	923000000	28	19.9411	20.0228	19.9706	20.2819	20.5249	18.8336	24.2176	24	25.5272	24.3097	23.1373	24.1041	+	6.14376	-4.28682	NA	0.064575	0.09805	+	3.18852	-4.60341	+	2.46462	-3.97023	NA	0.539345	0.73123
k141_124009_1;k141_3203836_1;k141_33484430_1;k141_64528200_1;k141_22971484_1;k141_41519652_1;k141_50721199_1;k141_23260003_1;k141_57949685_1;k141_30795803_1;k141_24231153_1;k141_20200671_1;k141_31155231_2;k141_66918966_1;k141_34949181_1	k141_124009_1	WP_046041615.1 DNA-directed RNA polymerase subunit beta' [Pseudomonas fluorescens]|WP_011531885.1 DNA-directed RNA polymerase subunit beta' [Pseudomonas entomophila]|WP_046041615.1 DNA-directed RNA polymerase subunit beta' [Pseudomonas fluorescens]|WP_022960718.1 DNA-directed RNA polymerase subunit beta' [Spongiibacter tropicus]|WP_007896632.1 MULTISPECIES: DNA-directed RNA polymerase subunit bet…	35	35	1	37.9	37.9	2.5	116.05	0	296.81	2500000000	156	19.5778	23.4903	23.5182	20.6806	21.61	20.0677	27.2282	24.5223	26.0454	25.2739	25.5693	26.0025	+	3.54822	-4.28284	NA	0.436577	1.40936	+	1.15204	-3.73653	+	3.20615	-4.82915	NA	0.145018	0.316741
k141_10654698_1	k141_10654698_1	XP_022182340.1 enolase isoform X2 [Myzus persicae]	6	6	6	63.9	63.9	63.9	7.7468	0	298.74	1480000000	32	20.1842	20.7542	19.9237	20.4469	19.3814	19.3426	19.6707	26.3711	24.9209	26.7579	26.9759	21.0242	+	2.06868	-4.28127	NA	0.574097	0.563756		0.754832	-3.36687	+	1.23135	-5.19568	NA	0.1696	-1.26505
k141_48101093_1	k141_48101093_1	BAH71325.1 ACYPI004520 [Acyrthosiphon pisum]	9	9	7	66.4	66.4	58.6	13.063	0	77.085	1040000000	40	19.9842	20.4949	20.1632	21.0952	19.5029	19.1955	22.9222	25.743	24.1949	25.7739	25.8124	21.6672	+	3.62544	-4.27962	NA	0.176774	0.282918	+	2.09809	-4.07256	+	1.39813	-4.48668	NA	0.027543	-0.1312
k141_25952065_1;k141_19227149_1	k141_25952065_1	WP_046037240.1 bifunctional aconitate hydratase 2/2-methylisocitrate dehydratase [Pseudomonas fluorescens]|WP_071555059.1 bifunctional aconitate hydratase 2/2-methylisocitrate dehydratase [Pseudomonas frederiksbergensis]	10	7	3	52.2	32.8	15.3	29.639	0	248.66	816000000	36	19.6872	20.5347	19.6697	20.2253	19.8544	19.095	24.3047	23.5348	25.1246	24.2025	23.2828	24.2944	+	6.79341	-4.27955	NA	0.211394	0.238981	+	2.89074	-4.35747	+	3.08515	-4.20163	NA	0.283529	0.394822
k141_9080033_1	k141_9080033_1	WP_017528802.1 MULTISPECIES: molecular chaperone DnaK [Pseudomonas]	17	12	1	44.6	29.9	4.6	46.68	0	273.29	1410000000	39	20.5021	20.1545	20.5729	20.4738	20.4091	20.5807	26.1236	24.6951	25.4345	24.2587	23.3477	24.4994	+	6.08838	-4.27764	NA	0.21927	-0.07804	+	3.49886	-5.00789	+	3.25248	-3.54739	NA	1.20017	1.38246
k141_24406039_3;k141_6902252_1	k141_24406039_3	WP_018928079.1 MULTISPECIES: DUF1842 domain-containing protein [Pseudomonas]|WP_095055760.1 DUF1842 domain-containing protein [Pseudomonas sp. Irchel s3b2]	11	11	8	76.7	76.7	62.7	20.871	0	193.46	1900000000	49	19.5758	20.1995	19.3335	20.7242	20.535	19.797	26.1421	25.2962	26.3074	23.1225	23.3905	21.5075	+	3.41774	-4.26685	NA	0.782006	-0.64913	+	3.97408	-6.21229	+	1.62627	-2.3214	NA	2.08369	3.24176
k141_42783495_3	k141_42783495_3	XP_008183142.1 PREDICTED: selenium-binding protein 1-B [Acyrthosiphon pisum]	3	3	3	36	36	36	10.315	0	24.371	665000000	21	18.7087	19.4359	19.6669	20.5371	19.5964	19.3693	22.5939	24.9888	23.9615	25.2829	24.9572	21.1087	+	3.84818	-4.2631	NA	0.541878	-0.56374	+	2.43526	-4.57752	+	1.33193	-3.94868	NA	0.014277	0.065104
k141_45065176_1;k141_3249921_1;k141_14613150_1;k141_60728995_1	k141_45065176_1	XP_013588114.1 PREDICTED: epidermis-specific secreted glycoprotein EP1 [Brassica oleracea var. oleracea]|XP_018488130.1 PREDICTED: epidermis-specific secreted glycoprotein EP1-like [Raphanus sativus]|CDY62606.1 BnaCnng40530D [Brassica napus]|XP_013648646.1 EP1-like glycoprotein 3 [Brassica napus]	4	4	4	30.2	30.2	30.2	21.066	0	32.581	617000000	20	20.5781	20.0967	20.3897	19.9635	20.4306	18.8812	23.7207	24.5749	24.0264	23.9064	24.5388	25.1392	+	6.80494	-4.26108	NA	0.55019	0.596409	+	3.70753	-3.75248	+	2.92168	-4.76968	NA	0.411134	-0.4208
k141_18335833_3	k141_18335833_3	WP_007994653.1 MULTISPECIES: 30S ribosomal protein S7 [Pseudomonas]	12	3	2	54.1	17.2	7.6	17.606	0	36.375	1000000000	23	21.329	20.8514	20.9842	20.4264	19.1936	19.1669	24.7084	24.4384	25.1786	24.7002	23.9878	24.4851	+	5.91911	-4.25783	NA	1.53305	1.45924	+	3.86554	-3.72024	+	3.29858	-4.79541	NA	0.564576	0.384069
k141_11066265_8;k141_62321977_1;k141_60976976_2;k141_59859443_1;k141_34005733_1;k141_1155053_1	k141_11066265_8;k141_62321977_1;k141_60976976_2	WP_095196845.1 ABC transporter substrate-binding protein [Pseudomonas sp. Irchel 3A7]|WP_077048338.1 ABC transporter substrate-binding protein [Pseudomonas sp. KK4]|WP_008017703.1 ABC transporter substrate-binding protein [Pseudomonas sp. GM55]|WP_052963629.1 ABC transporter substrate-binding protein [Pseudomonas syringae]|WP_004948876.1 MULTISPECIES: ABC transporter substrate-binding protein [Se…	8	8	1	40.4	40.4	4	38.008	0	173.24	800000000	30	20.276	20.3496	20.1791	20.0535	20.0584	20.359	25.1363	23.5687	24.7427	24.4569	24.4291	24.4351	+	8.55578	-4.24888	NA	0.421917	0.111242	+	3.05542	-4.21438	+	5.72687	-4.28338	NA	0.030196	0.042245
k141_48651743_1	k141_48651743_1	WP_018929567.1 MULTISPECIES: 50S ribosomal protein L25 [Pseudomonas]	8	6	5	76.3	56.6	42.1	16.047	0	94.501	1120000000	45	20.115	20.659	20.6736	20.1161	19.5471	20.1196	25.0453	24.6103	25.6657	23.4198	23.5331	24.4453	+	6.10694	-4.24817	NA	0.983361	0.554959	+	3.68765	-4.62453	+	3.29859	-3.87181	NA	1.36858	1.30768
k141_25518893_5;k141_26411411_1;k141_21722243_1;k141_1055300_1;k141_65004397_1;k141_8813833_1;k141_23378873_2;k141_6345618_4;k141_13313627_2;k141_36045635_1;k141_67220783_1;k141_62084183_1;k141_66439847_3;k141_36106412_1;k141_42285774_1;k141_71263564_4;k141_52275591_1;k141_20804630_2;k141_40593948_1;k141_35011652_1	k141_25518893_5	WP_047493448.1 chaperonin GroEL [Methylibium sp. CF059]|WP_056461221.1 chaperonin GroEL [Rhizobacter sp. Root404]|WP_011828028.1 MULTISPECIES: molecular chaperone GroEL [Methylibium]|WP_066268461.1 chaperonin GroEL [Hydrogenophaga palleronii]|WP_019899658.1 chaperonin GroEL [Methylotenera mobilis]|WP_056461221.1 chaperonin GroEL [Rhizobacter sp. Root404]|WP_087631506.1 chaperonin GroEL [Caballero…	18	8	0	39.1	23	0	44.212	0	72.427	1030000000	54	20.16	22.6238	19.7402	22.2549	20.0932	19.9431	24.7782	24.8814	24.8333	24.9701	25.3146	25.5035	+	4.88535	-4.24433	NA	0.022165	0.077629	+	1.94336	-3.98963	+	2.38327	-4.49904	NA	1.27413	-0.43178
k141_12735142_1;k141_23369994_14;k141_7042429_2;k141_18648460_2;k141_9604500_1;k141_41601073_1;k141_8642341_2;k141_30970951_5;k141_46236019_1;k141_52573499_5;k141_16961572_2;k141_36484079_1;k141_47940734_2;k141_64094425_2;k141_18575322_1;k141_51067095_2;k141_28609125_1;k141_30662514_1;k141_32330435_1;k141_45347324_1;k141_6508083_1;k141_22512414_1;k141_50196918_1;k141_29462759_2;k141_9748190_1;k14…	k141_12735142_1;k141_23369994_14;k141_7042429_2;k141_18648460_2;k141_9604500_1;k141_41601073_1;k141_8642341_2;k141_30970951_5;k141_46236019_1;k141_52573499_5;k141_16961572_2;k141_36484079_1;k141_47940734_2	WP_007933316.1 MULTISPECIES: hypothetical protein [Pseudomonas]|WP_056852684.1 hypothetical protein [Pseudomonas sp. Root562]|WP_007945872.1 MULTISPECIES: hypothetical protein [Pseudomonas]|WP_083356977.1 MULTISPECIES: H-NS histone [Pseudomonas]|WP_007933316.1 MULTISPECIES: hypothetical protein [Pseudomonas]|WP_007903853.1 MULTISPECIES: hypothetical protein [Pseudomonas]|WP_003205091.1 MULTISPECI…	6	6	2	47.2	47.2	11.2	14.067	0	57.654	957000000	41	19.9388	20.548	20.5397	19.8178	20.0328	19.861	25.0406	23.1299	25.1667	24.5631	24.0298	24.2612	+	6.7682	-4.2422	NA	0.967893	0.438278	+	2.39894	-4.10357	+	4.89357	-4.38082	NA	0.084276	0.16103
k141_39544064_6	k141_39544064_6	WP_057301066.1 hypothetical protein [Pelomonas sp. Root1217]	5	5	5	19.9	19.9	19.9	47.012	0	55.084	674000000	33	20.6436	19.4706	20.8066	20.9826	20.0703	19.6723	23.1288	24.2224	23.5303	25.4875	24.9059	25.784	+	5.10828	-4.23548	NA	0.038668	0.065176	+	2.48504	-3.32024	+	3.41999	-5.15072	NA	1.89817	-1.7653
k141_795490_4;k141_3439208_1;k141_65616856_1	k141_795490_4;k141_3439208_1;k141_65616856_1	WP_104976722.1 molecular chaperone DnaK [Sorangium cellulosum]|WP_061612068.1 molecular chaperone DnaK [Sorangium cellulosum]|WP_061612068.1 molecular chaperone DnaK [Sorangium cellulosum]	3	3	2	4.3	4.3	2.9	61.918	0	22.182	1060000000	17	19.9461	20.4506	19.8508	19.1812	19.9934	20.2095	25.1619	24.258	25.5912	24.4674	21.0757	24.4797	+	4.03174	-4.23372	NA	0.324646	0.287814	+	3.45936	-4.92119	+	1.40621	-3.54626	NA	0.623898	1.66275
k141_11932854_1;k141_6151708_1;k141_27163113_1	k141_11932854_1	WP_008053207.1 MULTISPECIES: glutamine-hydrolyzing GMP synthase [Pseudomonas]|ODU34870.1 glutamine-hydrolyzing GMP synthase [Xanthomonadaceae bacterium SCN 69-320]|ODU34870.1 glutamine-hydrolyzing GMP synthase [Xanthomonadaceae bacterium SCN 69-320]	15	9	2	69	43.1	6.9	33.73	0	226.36	1130000000	51	20.077	20.8731	19.9836	19.9742	20.1609	20.1731	25.5946	24.1051	25.5112	23.9669	23.1347	24.3164	+	5.9006	-4.23118	NA	0.291406	0.208496	+	2.97948	-4.75906	+	3.31504	-3.7033	NA	0.993199	1.26426
k141_53133225_3	k141_53133225_3	NP_001302513.1 glyceraldehyde-3-phosphate dehydrogenase, cytosolic-like [Brassica napus]	5	4	3	74.7	56	41.3	8.4413	0	28.445	517000000	19	19.9552	19.9283	19.8178	20.2989	20.2493	19.4851	24.1279	24.7972	23.7674	23.6434	24.7537	24.0163	+	8.2384	-4.22856	NA	0.155262	-0.1107	+	3.84716	-4.33042	+	3.22351	-4.1267	NA	0.073449	0.093025
k141_23769793_2	k141_23769793_2	WP_046029188.1 MULTISPECIES: ribosome recycling factor [Pseudomonas]	12	12	0	65.9	65.9	0	20.607	0	136.63	997000000	48	19.9877	20.7741	20.3058	20.366	19.719	19.1978	25.0677	24.262	25.2784	24.2069	22.2291	24.5023	+	5.13972	-4.19932	NA	0.660772	0.594945	+	3.51955	-4.51349	+	2.10095	-3.88514	NA	0.719102	1.22329
k141_64270572_2;k141_69583890_2;k141_49988626_2	k141_64270572_2;k141_69583890_2;k141_49988626_2	WP_007934507.1 MULTISPECIES: phosphate transport system regulatory protein PhoU [Pseudomonas]|WP_095194608.1 phosphate transport system regulatory protein PhoU [Pseudomonas sp. Irchel 3A7]|WP_043192144.1 MULTISPECIES: phosphate transport system regulatory protein PhoU [Pseudomonas]	14	14	2	65.1	65.1	13.1	28.484	0	115.29	905000000	61	20.0856	20.7445	19.8328	20.2623	19.4083	20.2524	24.7766	24.0778	25.1749	23.8035	23.8142	24.1279	+	7.2707	-4.19819	NA	0.248938	0.246652	+	3.34844	-4.45549	+	3.69898	-3.94088	NA	1.05889	0.761258
k141_12129697_3;k141_50124985_1;k141_41264635_1;k141_65243841_1;k141_35326034_1;k141_62361088_2;k141_29602076_1;k141_32162007_1;k141_37985993_1;k141_69523893_1	k141_12129697_3	XP_022175707.1 heat shock protein 83 [Myzus persicae]|XP_011535020.1 PREDICTED: heat shock protein HSP 90-alpha isoform X1 [Homo sapiens]|XP_021934936.1 heat shock protein 83 [Zootermopsis nevadensis]|XP_007377833.1 hypothetical protein SPAPADRAFT_63686 [Spathaspora passalidarum NRRL Y-27907]|XP_013611457.1 PREDICTED: heat shock protein 90-1 [Brassica oleracea var. oleracea]|XP_002093517.1 unchar…	19	19	17	40	40	36.7	73.068	0	152.84	943000000	64	20.4523	19.9582	20.2375	20.2667	20.0063	19.4976	22.7129	25.7688	23.5393	26.369	24.807	22.3951	+	3.96418	-4.1956	NA	0.474403	0.292466	+	1.82953	-3.79102	+	1.75814	-4.60019	NA	0.128776	-0.5167
k141_22212657_5	k141_22212657_5	NP_001119642.1 twinstar [Acyrthosiphon pisum]	9	9	9	60.1	60.1	60.1	17.079	0	241.49	949000000	42	17.977	20.3077	19.7737	20.595	19.2542	19.59	20.8749	25.7993	24.1749	26.563	24.7775	20.398	+	2.42864	-4.18168	NA	0.221042	-0.46022	+	1.2426	-4.26356	+	1.02652	-4.09981	NA	0.043305	-0.29648
k141_21863219_23	k141_21863219_23	NA	6	6	6	43.8	43.8	43.8	8.1453	0	62.71	967000000	24	20.4061	20.3866	19.3744	20.2199	20.405	18.9453	23.3636	25.74	24.3822	25.8312	25.8142	19.6837	+	2.68774	-4.17959	NA	0.127705	0.199004	+	2.35172	-4.43954		0.869723	-3.91963	NA	0.121555	0.718917
k141_30669896_3;k141_56377713_1;k141_64902057_1;k141_67249372_1;k141_3693920_1	k141_30669896_3;k141_56377713_1;k141_64902057_1;k141_67249372_1;k141_3693920_1	WP_042567273.1 MULTISPECIES: HU family DNA-binding protein [Flavobacterium]|WP_042567273.1 MULTISPECIES: HU family DNA-binding protein [Flavobacterium]|WP_007804470.1 HU family DNA-binding protein [Flavobacterium sp. CF136]|WP_007804470.1 HU family DNA-binding protein [Flavobacterium sp. CF136]|WP_073370351.1 HU family DNA-binding protein [Flavobacterium fluvii]	6	2	2	66.7	17.8	17.8	9.1855	0	83.905	593000000	14	20.0829	20.3795	19.5624	20.5446	19.9283	19.3871	22.5838	23.3713	24.2242	24.4888	24.4147	25.8128	+	5.21093	-4.16849	NA	0.045711	0.054934	+	2.50937	-3.38484	+	3.03257	-4.95213	NA	1.08342	-1.51235
k141_49858702_2;k141_28001117_2;k141_65899866_1;k141_22049757_2;k141_65477370_2;k141_55678898_2;k141_398258_2;k141_39909107_3;k141_31077513_2	k141_49858702_2;k141_28001117_2;k141_65899866_1;k141_22049757_2;k141_65477370_2;k141_55678898_2;k141_398258_2;k141_39909107_3;k141_31077513_2	WP_003176102.1 MULTISPECIES: acetolactate synthase small subunit [Pseudomonas]|WP_003176102.1 MULTISPECIES: acetolactate synthase small subunit [Pseudomonas]|WP_003176102.1 MULTISPECIES: acetolactate synthase small subunit [Pseudomonas]|WP_003176102.1 MULTISPECIES: acetolactate synthase small subunit [Pseudomonas]|WP_004879902.1 MULTISPECIES: acetolactate synthase small subunit [Pseudomonas]|WP_0…	5	5	1	68.1	68.1	18.7	10.233	0	55.316	813000000	27	19.3009	20.8011	19.8387	20.8828	20.6053	19.3772	24.7259	23.7059	24.8696	24.1216	23.8368	24.5552	+	6.46111	-4.16818	NA	0.184362	-0.30821	+	2.83452	-4.45358	+	2.80446	-3.88279	NA	0.246251	0.262578
k141_30197828_3	k141_30197828_3	NP_001153852.1 ATP citrate lyase [Acyrthosiphon pisum]	8	8	8	53.6	53.6	53.6	18.148	0	74.575	1430000000	45	20.3589	20.6179	20.454	20.9107	20.4519	20.2877	23.7351	26.4498	25.0788	26.2982	25.7247	20.7959	+	3.09809	-4.16691	NA	0.134084	-0.0732	+	2.37246	-4.61099	+	0.994065	-3.72283	NA	0.15977	0.814953
k141_4435647_2;k141_70664064_3;k141_27408380_5;k141_12444074_1;k141_9046572_4;k141_25418615_3;k141_45296372_5;k141_54349308_4;k141_19493827_1;k141_52991763_2;k141_26038321_1;k141_22141832_6;k141_60941242_1;k141_23657398_1;k141_3590761_1;k141_69033244_1;k141_47259159_1;k141_41184335_1;k141_51365416_2;k141_39907408_1;k141_41551065_2;k141_23655141_1;k141_45918609_1;k141_42491351_1;k141_27216350_4;k1…	k141_4435647_2;k141_70664064_3;k141_27408380_5;k141_12444074_1;k141_9046572_4;k141_25418615_3;k141_45296372_5;k141_54349308_4;k141_19493827_1;k141_52991763_2;k141_26038321_1;k141_22141832_6;k141_60941242_1;k141_23657398_1	WP_007998136.1 HTH-type transcriptional regulator CysB [Pseudomonas sp. GM49]|WP_046043380.1 MULTISPECIES: HTH-type transcriptional regulator CysB [Pseudomonas]|WP_007931387.1 MULTISPECIES: HTH-type transcriptional regulator CysB [Pseudomonas]|WP_003183769.1 MULTISPECIES: HTH-type transcriptional regulator CysB [Pseudomonas]|WP_003199376.1 MULTISPECIES: HTH-type transcriptional regulator CysB [Ps…	12	12	7	47.5	47.5	27.8	36.063	0	113.94	1190000000	51	20.4763	20.8665	19.7278	20.6022	19.7501	20.1215	25.834	23.9749	25.5998	24.0164	23.4707	23.5965	+	5.37641	-4.15799	NA	0.182484	0.198938	+	2.6818	-4.77937	+	3.54688	-3.53662	NA	1.11616	1.44169
k141_66980279_1;k141_59807675_1	k141_66980279_1	WP_016983839.1 MULTISPECIES: ornithine carbamoyltransferase [Pseudomonas]|WP_046032048.1 MULTISPECIES: ornithine carbamoyltransferase [Pseudomonas]	16	3	0	68.1	13	0	37.515	0	24.657	856000000	16	20.4312	21.6439	19.4464	19.3802	19.9371	20.0648	24.4661	24.1389	25.2429	24.4295	23.3551	24.211	+	5.75044	-4.15667	NA	0.459991	0.713127	+	2.34272	-4.10881	+	3.37949	-4.20453	NA	0.596025	0.617402
k141_365901_1	k141_365901_1	WP_046033282.1 MULTISPECIES: outer membrane porin, OprD family [Pseudomonas]	12	6	2	52.6	30.1	15.4	40.771	0	111.39	742000000	45	19.5508	19.8825	20.531	20.5407	20.2529	20.2005	24.0537	23.6932	24.6105	24.2595	24.3238	24.9082	+	8.16397	-4.14841	NA	0.487321	-0.34329	+	3.33647	-4.13104	+	4.24865	-4.16577	NA	0.487916	-0.37803
k141_7788337_2;k141_43718408_1	k141_7788337_2;k141_43718408_1	WP_084323149.1 glutamate synthase large subunit [Pseudomonas migulae]|WP_093430083.1 glutamate synthase large subunit [Pseudomonas sp. ok266]	26	26	0	39.6	39.6	0	107.7	0	210.37	1490000000	84	18.9419	20.9393	19.5838	20.8321	19.9672	21.1564	25.8012	24.4715	26.2206	23.1719	22.6382	24.0029	+	3.93019	-4.14762	NA	0.532147	-0.83026	+	2.70106	-5.67616	+	2.10009	-2.61909	NA	1.55373	2.22681
k141_41154259_3;k141_28756610_2;k141_26400899_1;k141_28952855_3;k141_4947027_1;k141_451787_2;k141_1891222_1;k141_3312117_1;k141_25816665_2;k141_46945906_2;k141_62567563_2;k141_62570138_2;k141_59121057_1;k141_47556812_1;k141_62837508_2;k141_58301305_2;k141_52266991_4;k141_60742331_2;k141_46675356_2;k141_41910964_1;k141_3875235_28;k141_54520312_2;k141_18250674_1;k141_30964588_2;k141_24850395_1;k141…	k141_41154259_3;k141_28756610_2;k141_26400899_1;k141_28952855_3;k141_4947027_1;k141_451787_2;k141_1891222_1;k141_3312117_1;k141_25816665_2;k141_46945906_2;k141_62567563_2;k141_62570138_2;k141_59121057_1;k141_47556812_1	AAT50673.1 PA2619, partial [synthetic construct]|AAT50673.1 PA2619, partial [synthetic construct]|AAT50673.1 PA2619, partial [synthetic construct]|AAT50673.1 PA2619, partial [synthetic construct]|AAT50673.1 PA2619, partial [synthetic construct]|WP_016492441.1 MULTISPECIES: translation initiation factor IF-1 [Pseudomonas]|WP_007224976.1 translation initiation factor IF-1 [marine gamma proteobacter…	4	4	4	69.4	69.4	69.4	8.3025	0	35.3	897000000	26	19.9627	20.684	20.0397	20.7993	20.2932	19.5857	25.0942	23.8267	24.9329	24.1595	23.8338	24.3076	+	7.23746	-4.1317	NA	0.002092	0.002689	+	3.17394	-4.38917	+	3.28842	-3.87424	NA	0.541424	0.517621
k141_8944592_1;k141_12530838_1;k141_20198690_1;k141_44554327_1;k141_55272112_1;k141_9920076_1;k141_10026454_15	k141_8944592_1	WP_007936042.1 2-oxoglutarate dehydrogenase E1 component [Pseudomonas sp. GM18]|WP_017134445.1 MULTISPECIES: 2-oxoglutarate dehydrogenase E1 component [Pseudomonas]|NA|WP_049859855.1 MULTISPECIES: 2-oxoglutarate dehydrogenase E1 component [Pseudomonas]|WP_046032888.1 MULTISPECIES: 2-oxoglutarate dehydrogenase E1 component [Pseudomonas]|WP_020799804.1 MULTISPECIES: 2-oxoglutarate dehydrogenase E1 …	13	13	1	33.8	33.8	1.9	52.605	0	102.9	755000000	47	19.5763	19.4083	21.0439	21.117	19.6572	19.7346	24.761	23.5169	24.5947	24.0828	24.0417	24.3276	+	6.29657	-4.13118	NA	0.080333	-0.16008	+	2.56161	-4.28131	+	2.92905	-3.98106	NA	0.128589	0.140163
k141_28173065_3	k141_28173065_3	XP_022178883.1 pyruvate kinase-like isoform X1 [Myzus persicae]	5	5	5	71.6	71.6	71.6	7.9691	0	139.05	716000000	30	19.3769	20.5263	19.119	19.9528	20.9301	18.6236	23.1503	25.1247	23.928	25.3088	24.8525	20.8509	+	3.45815	-4.11438	NA	0.070972	-0.16141	+	2.44017	-4.39354	+	1.15179	-3.83523	NA	0.09265	0.396897
k141_10976172_2	k141_10976172_2	WP_007981087.1 hypothetical protein [Pseudomonas sp. GM33]	2	2	2	73.3	73.3	73.3	3.2446	0	16.374	1010000000	16	20.576	20.3861	19.7481	19.6027	19.3816	19.2207	24.4428	23.0034	25.8947	24.5323	24.891	20.7103	+	3.43759	-4.0932	NA	1.42002	0.835067	+	2.07306	-4.21022	+	1.38229	-3.97618	NA	0.271687	1.06911
k141_38844805_5;k141_53327924_2;k141_14139670_3;k141_42962556_1	k141_38844805_5;k141_53327924_2;k141_14139670_3;k141_42962556_1	AEV64410.1 PurM [Pseudomonas fluorescens F113]|WP_046037638.1 phosphoribosylformylglycinamidine cyclo-ligase [Pseudomonas fluorescens]|WP_099758397.1 phosphoribosylformylglycinamidine cyclo-ligase [[Flavobacterium] sp. 29]|WP_019579631.1 MULTISPECIES: phosphoribosylformylglycinamidine cyclo-ligase [Pseudomonas]	8	8	0	42.2	42.2	0	37.583	0	98.648	1060000000	43	18.8625	20.0655	20.9119	20.6774	19.9615	20.3654	25.1187	24.0328	25.3021	23.403	23.0138	24.5069	+	5.19481	-4.08886	NA	0.243414	-0.38817	+	2.61643	-4.87126	+	2.59008	-3.30647	NA	0.92002	1.17662
k141_34044210_1;k141_69787642_1	k141_34044210_1	WP_013149133.1 PQQ-dependent dehydrogenase, methanol/ethanol family [Methylotenera versatilis]|WP_036300663.1 methanol dehydrogenase [Methylotenera sp. L2L1]	12	9	3	49.2	38.9	12.2	39.121	0	71.831	1010000000	42	19.8004	20.857	22.8939	19.5552	20.7447	19.9885	24.4329	24.1477	25.351	24.1562	24.882	25.3778	+	4.65824	-4.08463	NA	0.487006	1.08769	+	1.61911	-3.46006	+	3.16102	-4.7092	NA	0.115587	-0.16146
k141_55297370_2;k141_46893300_4;k141_15403195_1;k141_65203566_1;k141_62773003_1;k141_24367961_1;k141_21530096_2;k141_53838326_5;k141_23218010_2;k141_9080033_4;k141_63840377_1;k141_61840537_1;k141_51117838_1;k141_40258835_2;k141_5823891_1;k141_32141856_2;k141_59208109_3;k141_64438054_3;k141_10139691_4;k141_41214095_1;k141_71307409_2;k141_6347450_2;k141_5575916_4;k141_37593131_2;k141_50643430_1;k14…	k141_55297370_2;k141_46893300_4;k141_15403195_1;k141_65203566_1;k141_62773003_1;k141_24367961_1;k141_21530096_2;k141_53838326_5;k141_23218010_2;k141_9080033_4;k141_63840377_1;k141_61840537_1;k141_51117838_1;k141_40258835_2	WP_003197684.1 MULTISPECIES: ferric iron uptake transcriptional regulator [Pseudomonas]|WP_026013299.1 MULTISPECIES: ferric iron uptake transcriptional regulator [Pseudomonas]|WP_003197684.1 MULTISPECIES: ferric iron uptake transcriptional regulator [Pseudomonas]|WP_003197684.1 MULTISPECIES: ferric iron uptake transcriptional regulator [Pseudomonas]|WP_003221515.1 MULTISPECIES: ferric iron uptake…	6	6	2	58.2	58.2	23.1	15.358	0	129.69	1340000000	29	19.8971	19.7215	20.2243	20.1591	20.2624	20.4266	25.8305	24.4587	25.6416	21.2589	23.801	24.1953	+	3.87168	-4.0825	NA	0.940306	-0.33506	+	3.5322	-5.36263	+	1.41337	-2.80237	NA	1.02904	2.22521
k141_36865424_6;k141_38221390_1;k141_48615550_1;k141_55023189_1;k141_51782085_2;k141_4791087_1	k141_36865424_6	WP_027619823.1 aspartate--tRNA ligase [Pseudomonas sp. URHB0015]|WP_027619823.1 aspartate--tRNA ligase [Pseudomonas sp. URHB0015]|WP_017906041.1 aspartate--tRNA ligase [Pseudomonas fuscovaginae]|WP_015885614.1 MULTISPECIES: aspartate--tRNA ligase [Pseudomonas]|WP_043187184.1 aspartate--tRNA ligase [Pseudomonas rhizosphaerae]|WP_005891981.1 MULTISPECIES: aspartate--tRNA ligase [Pseudomonas syringa…	17	17	0	58	58	0	34.191	0	203.09	1610000000	61	19.8377	19.8537	21.5218	21.4965	20.6931	18.8221	25.9462	24.6776	26.0025	24.4467	20.7745	24.8054	+	2.9778	-4.07134	NA	0.023138	0.067131	+	2.72113	-5.13774		0.928735	-3.00493	NA	0.742966	2.19994
k141_71023743_5	k141_71023743_5	AJQ30115.1 pyruvate kinase isoform 2 [Aphis gossypii]	5	5	5	44.4	44.4	44.4	8.7318	0	104.53	949000000	40	20.0483	19.5767	19.9993	21.1548	19.815	20.5164	23.6297	25.5834	24.7223	25.868	24.9268	20.7891	+	3.33667	-4.06811	NA	0.679881	-0.62063	+	2.91034	-4.77034		0.981579	-3.36589	NA	0.179625	0.783817
k141_28173065_1	k141_28173065_1	XP_003242527.1 PREDICTED: pyruvate kinase isoform X1 [Acyrthosiphon pisum]	4	4	4	28.9	28.9	28.9	8.5618	0	29.949	744000000	18	19.9748	19.3605	19.6396	20.5339	20.418	19.5971	22.6048	25.3456	23.8461	25.5053	25.623	20.9537	+	3.32683	-4.05911	NA	0.694471	-0.52469	+	2.20478	-4.27386	+	1.15501	-3.84435	NA	0.018296	-0.09518
k141_48587964_1	k141_48587964_1	XP_009123416.1 PREDICTED: beta-glucosidase 23-like [Brassica rapa]	2	2	2	42	42	42	5.8167	0	16.022	649000000	20	20.1212	18.9476	20.6825	20.4004	21.349	19.8312	24.6401	24.7633	23.5282	23.4785	24.3729	24.8544	+	5.68614	-4.05092	NA	0.378693	-0.60981	+	2.61578	-4.39344	+	2.46162	-3.7084	NA	0.045699	0.075233
k141_7506699_8	k141_7506699_8	XP_022163643.1 enoyl-CoA hydratase, mitochondrial-like [Myzus persicae]	14	14	13	43.7	43.7	43.7	30.69	0	113.02	901000000	40	20.1648	20.0352	19.9214	20.1386	20.149	19.5357	21.4498	25.7949	24.3233	25.9737	25.531	21.1667	+	2.93642	-4.04913	NA	0.175623	0.099363	+	1.39255	-3.81553	+	1.29728	-4.28273	NA	0.064141	-0.36783
k141_65611846_3;k141_40606645_1	k141_65611846_3;k141_40606645_1	WP_046047899.1 OmpA family protein [Pseudomonas fluorescens]|WP_007940638.1 OmpA family protein [Pseudomonas sp. GM18]	8	3	3	39.6	8.6	8.6	25.785	0	76.856	616000000	25	19.9387	20.2385	20.5326	20.6069	19.7357	19.6985	24.4657	23.1092	24.2907	24.2245	24.3781	24.5666	+	7.43151	-4.04732	NA	0.258925	0.22293	+	2.89818	-3.71858	+	3.81954	-4.37605	NA	0.42405	-0.43454
k141_49995561_1	k141_49995561_1	WP_043190085.1 isocitrate lyase [Pseudomonas rhizosphaerae]	13	7	0	37.9	16.1	0	43.654	0	67.113	1510000000	23	19.7459	20.1352	20.6003	19.9007	20.4841	20.4413	24.6289	24.7	26.2966	23.8473	21.0119	25.1043	+	3.55491	-4.0469	NA	0.136735	-0.11489	+	2.96756	-5.04802	+	1.16931	-3.04578	NA	0.641964	1.88735
k141_66248221_2	k141_66248221_2	XP_013616719.1 PREDICTED: osmotin-like protein OSM34 isoform X1 [Brassica oleracea var. oleracea]	3	3	3	19.5	19.5	19.5	16.858	0	23.326	591000000	22	19.5233	20.624	20.3354	20.3294	20.5167	18.9582	23.3978	24.0216	22.6957	23.7499	25.1116	25.5625	+	4.86246	-4.04202	NA	0.141672	0.226168	+	2.50282	-3.21077	+	2.57421	-4.87326	NA	1.01214	-1.43633
k141_61532859_5;k141_28838513_4;k141_16340449_5	k141_61532859_5;k141_28838513_4	AAL09712.1 AT5g17920/MPI7_60 [Arabidopsis thaliana]|AAL09712.1 AT5g17920/MPI7_60 [Arabidopsis thaliana]|XP_009134741.1 PREDICTED: 5-methyltetrahydropteroyltriglutamate--homocysteine methyltransferase 2 [Brassica rapa]	8	8	1	52.8	52.8	6.6	22.23	0	70.006	887000000	44	20.0949	20.0567	20.7325	20.1147	20.1202	23.3911	24.6087	25.5164	23.5383	24.2875	25.5868	25.2133	+	4.11734	-4.04012	NA	0.339464	-0.91401	+	2.64923	-4.25975	+	1.52406	-3.8205	NA	0.276393	-0.47477
k141_12418053_3;k141_15094067_1;k141_9123087_2;k141_56789435_2;k141_22287687_2;k141_15737731_2;k141_38584093_1;k141_28668736_2;k141_24220134_1;k141_31914658_1;k141_45199590_2;k141_49113301_1;k141_37830030_1;k141_12086748_2;k141_10853891_2;k141_58155045_1	k141_12418053_3	WP_046038065.1 transaldolase [Pseudomonas fluorescens]|WP_034147868.1 transaldolase [Pseudomonas fluorescens]|WP_095196978.1 transaldolase [Pseudomonas sp. Irchel 3A7]|WP_020798472.1 MULTISPECIES: transaldolase [Pseudomonas]|WP_059181295.1 transaldolase [Pseudomonas sp. URMO17WK12:I11]|WP_008064407.1 transaldolase [Pseudomonas sp. GM78]|WP_007978614.1 MULTISPECIES: transaldolase [Pseudomonas]|WP_…	13	13	0	48.1	48.1	0	33.57	0	98.298	716000000	32	18.9845	19.8824	19.4434	20.6999	19.859	19.442	24.3442	22.6247	25.2005	24.3035	22.2829	23.7951	+	4.87196	-4.03994	NA	0.552503	-0.56354	+	2.34918	-4.61968	+	2.08481	-3.46019	NA	0.242328	0.595951
k141_11787723_1;k141_31112760_2;k141_30159979_1	k141_11787723_1	CDY69774.1 BnaAnng31480D [Brassica napus]|XP_013586964.1 PREDICTED: cannabidiolic acid synthase-like [Brassica oleracea var. oleracea]|XP_009134381.1 PREDICTED: cannabidiolic acid synthase-like [Brassica rapa]	17	17	15	34.9	34.9	32.9	58.153	0	148.54	444000000	52	19.8737	19.5657	20.7306	20.8125	19.4031	19.3633	22.9355	23.7773	22.5217	23.8993	25.1155	25.6249	+	4.52315	-4.02089	NA	0.12185	0.197022	+	2.39753	-3.02151	+	2.7001	-5.02027	NA	1.33538	-1.80174
k141_2927956_2;k141_14917292_2;k141_68996658_1;k141_33673935_1;k141_40326692_1;k141_13652531_1;k141_32559007_2;k141_30955975_1;k141_40093552_2;k141_65471414_2;k141_36420972_1;k141_55596396_1;k141_42161756_1;k141_22946026_1;k141_32751870_3;k141_17313329_2;k141_49370551_1;k141_36710415_2;k141_51745480_1;k141_53595319_3;k141_53923979_5;k141_13741550_2	k141_2927956_2;k141_14917292_2;k141_68996658_1	WP_007971040.1 MULTISPECIES: aspartate kinase [Pseudomonas]|WP_007934911.1 MULTISPECIES: aspartate kinase [Pseudomonas]|WP_046031539.1 MULTISPECIES: aspartate kinase [Pseudomonas]|WP_008049566.1 aspartate kinase [Pseudomonas sp. GM74]|WP_027923937.1 MULTISPECIES: aspartate kinase [Pseudomonas]|WP_007934911.1 MULTISPECIES: aspartate kinase [Pseudomonas]|WP_054922338.1 aspartate kinase [Pseudomonas…	15	15	2	39.3	39.3	10.4	44.735	0	161.59	1090000000	50	19.8299	20.5374	20.211	20.0003	20.7372	20.3887	24.9374	23.7438	25.7329	23.9755	22.755	24.5885	+	5.39107	-4.00475	NA	0.244507	-0.18265	+	2.77669	-4.6119	+	2.37449	-3.39761	NA	0.582091	1.03164
k141_50868870_1	k141_50868870_1	XP_015366529.1 PREDICTED: glutathione S-transferase-like [Diuraphis noxia]	3	3	1	57.7	57.7	33.3	8.7472	0	93.711	1240000000	23	19.2282	20.5676	20.4622	20.9337	18.5439	20.1413	20.7484	26.7971	24.2841	26.4645	24.8288	20.7264	+	2.21026	-3.99539	NA	0.092193	0.213024	+	1.00173	-3.85721	+	1.05223	-4.13356	NA	0.008509	-0.06333
k141_26853397_1;k141_43082509_2;k141_21719758_2;k141_55429294_1;k141_6893537_8;k141_823619_1;k141_26702004_6;k141_53773577_2;k141_492002_2;k141_1101486_4;k141_45495973_1;k141_43974762_1;k141_39934333_8;k141_9658332_1;k141_23634365_3;k141_523531_1;k141_53092723_1;k141_24503160_3;k141_11280520_102;k141_2188102_3;k141_71129047_1;k141_53456037_1;k141_36069423_3;k141_35188385_1;k141_35992796_3;k141_91…	k141_26853397_1	WP_046816183.1 phosphoenolpyruvate synthase [Pseudomonas putida]|WP_007944516.1 phosphoenolpyruvate synthase [Pseudomonas sp. GM21]|WP_027618042.1 phosphoenolpyruvate synthase [Pseudomonas sp. URHB0015]|EGI05691.1 phosphoenolpyruvate synthase [Pseudomonas coronafaciens pv. oryzae str. 1_6]|WP_096512758.1 phosphoenolpyruvate synthase [Pseudomonas sp. LAB-08]|WP_030127935.1 phosphoenolpyruvate synt…	18	18	0	32.3	32.3	0	71.668	0	135.72	1150000000	56	21.072	19.8063	19.5097	20.0373	20.1142	20.2113	25.8462	23.3022	25.7053	24.6199	22.6034	22.6196	+	4.00446	-3.99096	NA	0.005687	0.008356	+	2.1414	-4.82191	+	2.0333	-3.16002	NA	0.718557	1.67025
k141_2674687_1;k141_17552285_1	k141_2674687_1;k141_17552285_1	WP_007984405.1 MULTISPECIES: transcription termination/antitermination protein NusG [Pseudomonas]|EJM49005.1 transcription termination/antitermination factor NusG [Pseudomonas sp. GM33]	7	7	1	60.8	60.8	12	18.616	0	53.343	891000000	30	19.3359	20.3441	19.5722	21.8125	19.8988	19.9791	24.8664	23.7948	24.9789	23.609	24.1355	23.4476	+	5.34034	-3.98162	NA	0.512476	-0.8127	+	3.23201	-4.79597	+	2.06606	-3.16726	NA	0.882467	0.816005
k141_11936747_2;k141_59930024_2;k141_45299913_1;k141_66658972_1;k141_59930024_1;k141_31100786_1;k141_30854743_1;k141_11737121_4;k141_8873685_1;k141_51641214_3;k141_30673807_2;k141_48853519_3;k141_57097664_1;k141_60547387_1;k141_45354223_1;k141_44057857_2;k141_47396620_1;k141_60522135_1;k141_52509441_1;k141_43133324_8;k141_63260989_1;k141_31139115_3;k141_24882136_2;k141_17815388_1;k141_37974816_1;…	k141_11936747_2;k141_59930024_2;k141_45299913_1;k141_66658972_1;k141_59930024_1	WP_085723290.1 succinate dehydrogenase flavoprotein subunit [Pseudomonas sp. R37(2017)]|WP_064390961.1 succinate dehydrogenase flavoprotein subunit [Pseudomonas sp. RIT-PI-r]|WP_018925106.1 MULTISPECIES: succinate dehydrogenase flavoprotein subunit [Pseudomonas]|WP_074753412.1 succinate dehydrogenase flavoprotein subunit [Pseudomonas abietaniphila]|WP_008077944.1 MULTISPECIES: succinate dehydroge…	12	12	1	29.8	29.8	2.7	63.456	0	128.55	669000000	44	20.5194	19.5723	20.2055	20.2547	19.5128	19.7688	25.0556	23.175	24.4421	23.7459	23.1427	24.1542	+	6.33181	-3.98037	NA	0.290138	0.253614	+	2.57728	-4.1252	+	3.33112	-3.83554	NA	0.361526	0.543278
k141_25413028_3;k141_25416817_1;k141_3054908_9;k141_68598155_1;k141_25761758_3;k141_15763473_1;k141_53777054_1	k141_25413028_3;k141_25416817_1;k141_3054908_9;k141_68598155_1;k141_25761758_3	WP_007807061.1 OmpA family protein [Flavobacterium sp. CF136]|WP_007807061.1 OmpA family protein [Flavobacterium sp. CF136]|WP_057115199.1 OmpA family protein [Flavobacterium sp. Root935]|WP_042565523.1 OmpA family protein [Flavobacterium sp. MEB061]|WP_073485586.1 MULTISPECIES: OmpA family protein [Flavobacterium]|WP_072964224.1 MULTISPECIES: OmpA family protein [Flavobacterium]|WP_035681607.1 O…	9	9	2	44.2	44.2	6.1	29.307	0	94.609	629000000	35	19.2596	18.8239	19.8121	20.5574	20.1182	19.2071	20.1133	21.8448	22.4989	24.6577	25.9978	26.5196	+	2.41333	-3.97563	NA	0.606133	-0.66235	+	1.33421	-2.18712	+	2.96823	-5.76415	NA	2.03074	-4.23938
k141_21675335_54	k141_21675335_54	WP_025369208.1 thioredoxin TrxA [Buchnera aphidicola]	8	8	8	76.9	76.9	76.9	12.355	0	100.63	529000000	39	19.2717	19.5331	20.7033	20.4648	19.6612	18.852	22.6721	24.6301	23.0557	25.2919	25.3664	21.3188	+	3.56549	-3.97479	NA	0.098904	0.17672	+	2.08364	-3.61656	+	1.42445	-4.33302	NA	0.135944	-0.53974
k141_26801629_1;k141_67093126_1;k141_28663708_4;k141_15046682_1;k141_15601309_3;k141_26206253_1;k141_49790329_1;k141_53256081_1;k141_43682600_3;k141_37299814_1;k141_37130258_1;k141_35439077_1;k141_2870217_3;k141_18828874_1;k141_36233128_2;k141_40301581_2;k141_18276835_1;k141_56420572_1;k141_10719323_2;k141_44960599_1	k141_26801629_1;k141_67093126_1;k141_28663708_4;k141_15046682_1;k141_15601309_3;k141_26206253_1	WP_093436923.1 leucyl aminopeptidase [Pseudomonas sp. ok266]|WP_077571238.1 MULTISPECIES: leucyl aminopeptidase [Pseudomonas]|WP_038357680.1 leucyl aminopeptidase [Pseudomonas chlororaphis]|WP_077571238.1 MULTISPECIES: leucyl aminopeptidase [Pseudomonas]|WP_007936247.1 leucyl aminopeptidase [Pseudomonas sp. GM18]|WP_046818877.1 leucyl aminopeptidase [Pseudomonas putida]|WP_058544102.1 leucyl amin…	15	15	0	39.2	39.2	0	53.624	0	275.55	1520000000	65	20.3472	20.3613	20.1575	20.6387	20.9621	19.9162	25.9157	24.5607	25.9573	23.8777	21.9929	23.9211	+	4.08408	-3.97373	NA	0.275653	-0.21701	+	3.44113	-5.18923	+	1.75677	-2.75823	NA	1.32228	2.214
k141_53117856_2;k141_46674487_1	k141_53117856_2	ASU92323.1 heat shock 70 kDa protein cognate 5 [Rhopalosiphum padi]|XP_015117228.1 PREDICTED: heat shock 70 kDa protein cognate 5 [Diachasma alloeum]	26	26	24	42.6	42.6	38.6	73.559	0	323.31	999000000	79	20.0513	19.7791	21.2081	21.1786	19.9979	19.358	22.652	26.0769	23.9769	26.0018	25.9187	20.7663	+	2.73516	-3.96993	NA	0.086369	0.167989	+	1.63161	-3.8891	+	1.05046	-4.05076	NA	0.001032	0.006325
k141_65652335_1	k141_65652335_1	AAR01601.1 OprF, partial [Pseudomonas sp. MFY152]	8	2	1	48.5	17.3	5.4	21.386	0	18.768	507000000	12	19.4802	19.3529	19.7543	20.222	20.0085	19.3453	23.8078	21.0885	24.0357	24.4723	24.4033	24.1616	+	4.57602	-3.96767	NA	0.497101	-0.32945	+	1.64832	-3.44822	+	4.0508	-4.48713	NA	0.650252	-1.36836
k141_2775465_10	k141_2775465_10	XP_015364956.1 PREDICTED: L-xylulose reductase-like [Diuraphis noxia]	4	4	4	75.3	75.3	75.3	9.9172	0	72.807	954000000	31	19.752	20.0152	20.2329	20.5318	19.0887	19.7642	23.0484	26.2427	23.8446	25.2582	24.5073	20.2876	+	2.98306	-3.96732	NA	0.177241	0.205157	+	1.9703	-4.3785	+	1.04262	-3.55614	NA	0.219938	1.02751
k141_68796709_1	k141_68796709_1	WP_057397342.1 quinone oxidoreductase [Pseudomonas fluorescens]	10	10	0	61.2	61.2	0	24.594	0	71.864	763000000	35	19.8654	20.2163	19.8967	20.3892	20.2057	19.2909	24.9609	23.5055	24.9803	23.3879	23.0055	23.7427	+	5.97184	-3.95311	NA	0.029033	0.030889	+	3.06619	-4.48944	+	2.98316	-3.41677	NA	0.970372	1.10356
k141_8156737_39	k141_8156737_39	WP_059178415.1 porin OmpA [Lelliottia amnigena]	14	14	5	52.4	52.4	24.8	37.685	0	255.38	1410000000	52	19.1585	20.1276	20.3132	19.97	20.383	20.6113	25.5954	26.6346	25.1033	23.0495	22.8483	21.0358	+	2.94995	-3.95058	NA	0.49041	-0.45498	+	3.29364	-5.91136	+	1.39085	-1.9898	NA	1.94053	3.46658
k141_7863250_5;k141_10545904_1	k141_7863250_5	WP_072348931.1 MULTISPECIES: outer membrane porin, OprD family [Pseudomonas]|NA	17	17	8	55	55	32.6	47.428	0	202.94	1680000000	46	20.5603	19.8831	19.1277	20.6595	19.4857	19.8258	27.4975	20.7778	23.4046	23.9821	23.9587	23.5482	+	2.82503	-3.93778	NA	0.087499	-0.13331		0.944876	-4.03626	+	3.28495	-3.8393	NA	0.010704	0.063644
k141_20311603_1;k141_54202973_1;k141_26146365_1;k141_65763891_1;k141_15805878_1;k141_29561615_1;k141_71211405_1;k141_10615758_1;k141_39698708_2;k141_67321819_1;k141_61508455_1;k141_23379406_1;k141_10096004_1	k141_20311603_1	WP_046027004.1 aconitate hydratase AcnA [Pseudomonas fluorescens]|WP_046027004.1 aconitate hydratase AcnA [Pseudomonas fluorescens]|WP_033055645.1 aconitate hydratase AcnA [Pseudomonas mandelii]|WP_056857006.1 aconitate hydratase AcnA [Pseudomonas sp. Root562]|WP_030128429.1 aconitate hydratase AcnA [Pseudomonas sp. QTF5]|WP_034147911.1 aconitate hydratase AcnA [Pseudomonas fluorescens]|WP_028621…	15	15	0	26.2	26.2	0	99.174	0	125.41	804000000	46	19.5495	20.7284	19.5138	19.4927	20.981	19.382	24.5754	22.7738	25.1832	23.597	23.2282	23.9153	+	5.15387	-3.93757	NA	0.010778	-0.02131	+	2.1681	-4.24688	+	2.5558	-3.62827	NA	0.327438	0.5973
k141_50930744_3;k141_15447520_2	k141_50930744_3;k141_15447520_2	WP_007972721.1 MULTISPECIES: 30S ribosomal protein S16 [Pseudomonas]|WP_007972721.1 MULTISPECIES: 30S ribosomal protein S16 [Pseudomonas]	5	1	1	60.2	19.3	19.3	9.2514	0	19.017	838000000	19	20.578	20.0877	20.0983	20.646	20.6525	20.179	24.2912	24.2705	25.1493	24.6618	23.3242	24.1151	+	7.28994	-3.92844	NA	0.455316	-0.23784	+	3.69623	-4.3157	+	2.97018	-3.54117	NA	0.481517	0.536692
k141_63134662_4	k141_63134662_4	XP_022179766.1 6-phosphogluconate dehydrogenase, decarboxylating [Myzus persicae]	7	7	7	50.6	50.6	50.6	19.899	0	69.677	980000000	47	20.3964	19.7315	20.1329	20.523	20.6623	19.8842	22.6716	25.9761	24.3565	25.7799	25.7138	20.3777	+	2.77246	-3.92421	NA	0.365955	-0.26958	+	1.91991	-4.2478		0.932096	-3.60063	NA	0.06481	0.377595
k141_4128775_2;k141_34266055_4;k141_46334963_1;k141_9015393_4	k141_4128775_2;k141_34266055_4;k141_46334963_1;k141_9015393_4	WP_003185459.1 MULTISPECIES: ketol-acid reductoisomerase [Pseudomonas]|WP_003185459.1 MULTISPECIES: ketol-acid reductoisomerase [Pseudomonas]|WP_003185459.1 MULTISPECIES: ketol-acid reductoisomerase [Pseudomonas]|WP_003185459.1 MULTISPECIES: ketol-acid reductoisomerase [Pseudomonas]	4	2	2	68.9	26.2	26.2	6.8078	0	37.887	766000000	17	20.8473	20.9159	20.4481	19.842	19.682	20.6203	24.8566	23.9839	24.7931	24.1869	23.763	24.308	+	7.2219	-3.92266	NA	0.99605	0.689009	+	3.56258	-3.80742	+	3.57314	-4.0379	NA	0.634196	0.45853
k141_53869_2;k141_47463228_1;k141_52701061_2;k141_58590346_1;k141_103096_1	k141_53869_2	WP_090769331.1 OmpA family protein [Pedobacter soli]|WP_025143370.1 OmpA family protein [Pedobacter jeongneungensis]|WP_056851111.1 OmpA family protein [Pedobacter sp. Leaf41]|WP_025143370.1 OmpA family protein [Pedobacter jeongneungensis]|WP_025143370.1 OmpA family protein [Pedobacter jeongneungensis]	15	15	11	40.6	40.6	26.9	47.428	0	140.11	597000000	50	19.4097	20.5723	21.0389	20.5356	19.533	20.9886	23.6096	22.4584	23.4194	25.1195	24.9063	26.0655	+	4.09464	-3.91681	NA	0.006121	-0.01209	+	2.02899	-2.82223	+	3.06897	-5.01139	NA	1.92169	-2.20125
k141_8886106_2;k141_20110568_3;k141_69103832_2;k141_40248155_1;k141_48169977_1;k141_25291375_1;k141_19816434_1;k141_8022275_3;k141_17027057_2;k141_50619727_1;k141_28305161_1;k141_58816603_1	k141_8886106_2;k141_20110568_3;k141_69103832_2;k141_40248155_1	WP_008016234.1 MULTISPECIES: 3-isopropylmalate dehydrogenase [Pseudomonas]|WP_056722174.1 MULTISPECIES: 3-isopropylmalate dehydrogenase [Pseudomonas]|WP_046038178.1 3-isopropylmalate dehydrogenase [Pseudomonas fluorescens]|WP_007986958.1 3-isopropylmalate dehydrogenase [Pseudomonas sp. GM48]|WP_007975659.1 MULTISPECIES: 3-isopropylmalate dehydrogenase [Pseudomonas]|WP_095943680.1 3-isopropylmalat…	11	11	1	44.4	44.4	3.9	38.694	0	82.43	636000000	38	19.7709	20.5364	19.8065	19.6054	20.724	18.817	24.1292	22.8227	24.9278	23.7955	23.0616	23.9376	+	5.51878	-3.90235	NA	0.205304	0.322486	+	2.3899	-3.92194	+	2.489	-3.88276	NA	0.208693	0.361666
k141_1987028_13;k141_15366783_3;k141_20060392_2	k141_1987028_13;k141_15366783_3	XP_015371071.1 PREDICTED: heat shock 70 kDa protein cognate 3 [Diuraphis noxia]|AAN15207.1 heat shock protein 70-C [Panagrellus redivivus]|KJH47197.1 putative chaperone protein DnaK [Dictyocaulus viviparus]	6	5	5	63.6	47.7	47.7	9.9822	0	102.56	804000000	27	19.7893	21.2485	19.7748	20.5264	20.6634	19.3013	21.8411	25.5703	23.6144	25.7478	25.7423	22.1783	+	3.1896	-3.8984	NA	0.056695	0.107159	+	1.34599	-3.40438	+	1.5926	-4.39242	NA	0.213154	-0.88089
k141_14396200_1;k141_59109119_3	k141_14396200_1	BAJ90709.1 predicted protein [Hordeum vulgare subsp. vulgare]|OGV85413.1 type I glyceraldehyde-3-phosphate dehydrogenase [Lentisphaerae bacterium RIFOXYB12_FULL_65_16]	7	4	1	25	17.8	5.8	38.95	0	69.305	597000000	18	20.4727	20.2933	20.6254	20.226	20.0826	19.106	24.0067	24.6925	23.3328	23.5661	23.8898	24.6889	+	6.6113	-3.89513	NA	0.838269	0.658929	+	3.03199	-3.54688	+	3.02683	-4.24338	NA	0.024401	-0.03757
k141_20300476_2;k141_53480478_2;k141_1760070_3;k141_45754305_1;k141_49220065_2;k141_63591950_1;k141_36588467_1;k141_36583684_1;k141_32999261_1;k141_29489078_1;k141_66648670_1;k141_49336923_1;k141_18317838_2;k141_6173645_2;k141_30151178_1;k141_6954235_1;k141_37091720_3;k141_23021636_1;k141_12394545_1;k141_54945608_1;k141_2890294_1;k141_9682046_6;k141_13369276_1;k141_3483259_3;k141_22898249_7;k141_…	k141_20300476_2;k141_53480478_2	WP_046031226.1 MULTISPECIES: glutamate--ammonia ligase [Pseudomonas]|WP_007949016.1 type I glutamate--ammonia ligase [Pseudomonas sp. GM21]|WP_012721762.1 MULTISPECIES: type I glutamate--ammonia ligase [Pseudomonas]|WP_009685006.1 MULTISPECIES: type I glutamate--ammonia ligase [Pseudomonas]|WP_009685006.1 MULTISPECIES: type I glutamate--ammonia ligase [Pseudomonas]|WP_012721762.1 MULTISPECIES: ty…	15	6	2	69	49.6	19.8	25.848	0	70.266	930000000	35	20.0741	20.7569	19.9164	20.2011	19.0905	18.841	24.7397	23.7414	25.4148	24.0468	22.8478	21.4417	+	3.88829	-3.89202	NA	0.821993	0.871585	+	2.87094	-4.38283	+	1.7742	-3.40121	NA	0.968758	1.8532
k141_20705652_1;k141_16898417_1;k141_22319954_1;k141_2362917_2;k141_55718160_2;k141_49447137_1;k141_24003296_1;k141_8261999_3;k141_58756583_1;k141_59243873_2;k141_17692166_2;k141_17835288_2;k141_67241177_1;k141_54785719_10;k141_6302144_1;k141_33735215_1;k141_42577138_1;k141_13167086_3;k141_54806776_2;k141_52652807_1;k141_64936039_1;k141_32554378_1;k141_12605212_2;k141_45075988_1;k141_18430257_7	k141_20705652_1	WP_018929604.1 MULTISPECIES: DUF1329 domain-containing protein [Pseudomonas]|WP_034095949.1 MULTISPECIES: DUF1329 domain-containing protein [Pseudomonas fluorescens group]|WP_046033375.1 MULTISPECIES: DUF1329 domain-containing protein [Pseudomonas]|WP_018929604.1 MULTISPECIES: DUF1329 domain-containing protein [Pseudomonas]|WP_004885151.1 MULTISPECIES: DUF1329 domain-containing protein [Pseudomon…	21	10	1	62.8	34.8	5.5	50.804	0	92.504	681000000	33	19.3346	20.25	19.8344	20.5229	19.7456	20.0438	24.3074	22.7074	25.1029	23.4664	23.1213	24.2964	+	5.66742	-3.8784	NA	0.355836	-0.29778	+	2.30878	-4.23289	+	2.97377	-3.52392	NA	0.201679	0.411187
k141_54317858_2;k141_65740125_1	k141_54317858_2	WP_003198523.1 MULTISPECIES: type I glyceraldehyde-3-phosphate dehydrogenase [Pseudomonas]|WP_046816608.1 type I glyceraldehyde-3-phosphate dehydrogenase [Pseudomonas putida]	9	9	3	49.8	49.8	19.2	36.241	0	64.008	579000000	34	19.3833	20.93	19.6345	20.2126	19.9655	19.85	24.5098	23.155	24.257	23.4773	23.5235	24.3231	+	6.62525	-3.87834	NA	0.018117	-0.02677	+	2.48635	-3.99139	+	3.66529	-3.76529	NA	0.148974	0.199334
k141_64140985_1;k141_11259496_1;k141_59926199_2;k141_31014369_4;k141_15598709_2;k141_27591602_1;k141_55126457_2;k141_59514468_1;k141_44504748_2	k141_64140985_1	WP_007942868.1 MULTISPECIES: polyribonucleotide nucleotidyltransferase [Pseudomonas]|WP_017528788.1 MULTISPECIES: polyribonucleotide nucleotidyltransferase [Pseudomonas]|WP_015885915.1 polyribonucleotide nucleotidyltransferase [Pseudomonas fluorescens]|WP_004879969.1 MULTISPECIES: polyribonucleotide nucleotidyltransferase [Pseudomonas syringae group]|WP_093226788.1 polyribonucleotide nucleotidylt…	15	7	0	59	26.1	0	41.259	0	68.752	1120000000	37	21.1312	20.4457	20.6714	21.0909	20.3347	20.6537	25.2439	23.5885	25.5142	24.5061	24.0427	24.5904	+	6.51854	-3.8597	NA	0.065881	0.056313	+	2.50224	-4.03278	+	3.73125	-3.68662	NA	0.255716	0.402479
k141_12938605_8;k141_21315164_2;k141_9543235_3;k141_15843483_1;k141_9146197_2;k141_41061540_1;k141_7642697_2;k141_68285197_1;k141_43450252_1;k141_49509325_1;k141_335057_1;k141_9549606_1;k141_53272736_11;k141_60588231_1;k141_41253139_11;k141_7296573_1;k141_40540185_1;k141_53088348_1;k141_28158919_1;k141_14595584_1;k141_25802879_1;k141_25865088_1;k141_16532652_11;k141_42095246_1;k141_45426304_1;k14…	k141_12938605_8;k141_21315164_2;k141_9543235_3;k141_15843483_1;k141_9146197_2;k141_41061540_1;k141_7642697_2;k141_68285197_1;k141_43450252_1;k141_49509325_1;k141_335057_1;k141_9549606_1	WP_007938916.1 MULTISPECIES: argininosuccinate synthase [Pseudomonas]|WP_003204943.1 MULTISPECIES: argininosuccinate synthase [Pseudomonas]|WP_007916658.1 MULTISPECIES: argininosuccinate synthase [Pseudomonas]|WP_043187317.1 argininosuccinate synthase [Pseudomonas rhizosphaerae]|WP_008009296.1 MULTISPECIES: argininosuccinate synthase [Pseudomonas]|WP_007972320.1 MULTISPECIES: argininosuccinate sy…	11	11	4	35.8	35.8	13.1	45.441	0	85.969	622000000	44	19.3503	19.8993	20.1482	19.6924	20.0938	19.8351	24.45	21.2588	24.3126	24.0182	23.8797	24.2079	+	4.73315	-3.85136	NA	0.101642	-0.07448	+	1.53032	-3.54122	+	4.98481	-4.16151	NA	0.265313	-0.69478
k141_10671690_2	k141_10671690_2	XP_015378686.1 PREDICTED: fatty acid synthase-like isoform X4 [Diuraphis noxia]	5	5	5	72.1	72.1	72.1	9.5046	0	42.05	804000000	20	20.2493	20.6642	19.8124	20.3801	20.1391	19.8186	22.4401	25.6294	23.9895	25.9301	24.8855	21.2817	+	3.29209	-3.84876	NA	0.165249	0.129357	+	1.77921	-3.77771	+	1.29616	-3.91982	NA	0.002476	-0.01276
k141_33258259_1;k141_3945572_2;k141_57179463_3;k141_18871990_2;k141_69707879_2;k141_47654959_1;k141_60127433_1;k141_41775376_1;k141_63357802_1;k141_24460434_1;k141_17112226_2;k141_705410_10;k141_22135448_1;k141_21774390_1;k141_53378964_1;k141_23547035_1;k141_17725543_1;k141_51934059_1;k141_64568250_2;k141_49240126_3	k141_33258259_1;k141_3945572_2;k141_57179463_3;k141_18871990_2;k141_69707879_2;k141_47654959_1	WP_028939141.1 MULTISPECIES: DUF4432 domain-containing protein [Pseudomonas]|WP_007920411.1 MULTISPECIES: DUF4432 domain-containing protein [Pseudomonas]|WP_016982765.1 DUF4432 domain-containing protein [Pseudomonas fluorescens]|WP_007962395.1 DUF4432 domain-containing protein [Pseudomonas sp. GM30]|EUB73132.1 hypothetical protein PMI27_002875 [Pseudomonas sp. GM41(2012)]|WP_085716230.1 DUF4432 d…	20	20	0	47.1	47.1	0	44.736	0	160.86	1310000000	51	19.6676	19.8007	19.7448	20.5993	19.4369	19.874	26.72	22.3038	25.3086	23.0811	21.9037	22.8654	+	3.18094	-3.84319	NA	0.27309	-0.23236	+	1.7443	-5.03975	+	2.22651	-2.64664	NA	0.73251	2.16075
k141_21675335_26;k141_18190989_1;k141_1101808_1	k141_21675335_26	WP_025368682.1 chaperonin GroEL [Buchnera aphidicola]|OGU31733.1 chaperonin GroL [Ignavibacteria bacterium GWA2_55_11]|KRO39451.1 molecular chaperone GroEL, partial [Acidimicrobium sp. BACL19 MAG-120924-bin39]	46	46	31	80.5	80.5	62.6	57.927	0	323.31	22100000000	410	24.7264	25.2488	25.3154	25.3082	25.1466	24.9951	28.9706	30.1205	28.0553	30.2987	29.9146	26.4114	+	3.9745	-3.83843	NA	0.0914	-0.0531	+	2.49267	-3.95195	+	1.40026	-3.7249	NA	0.043195	0.173953
k141_50535663_1;k141_37193845_1;k141_43364100_1;k141_39557485_1;k141_49046697_1;k141_67817216_2;k141_37718962_1;k141_4723339_2;k141_49721024_2;k141_42127968_2;k141_54080098_1;k141_13568230_2;k141_22761469_1;k141_7364652_1;k141_38637247_1;k141_20265763_1;k141_49849036_1;k141_36022036_1	k141_50535663_1;k141_37193845_1;k141_43364100_1	WP_011531885.1 DNA-directed RNA polymerase subunit beta' [Pseudomonas entomophila]|WP_011531885.1 DNA-directed RNA polymerase subunit beta' [Pseudomonas entomophila]|WP_011531885.1 DNA-directed RNA polymerase subunit beta' [Pseudomonas entomophila]|WP_011531885.1 DNA-directed RNA polymerase subunit beta' [Pseudomonas entomophila]|WP_011531885.1 DNA-directed RNA polymerase subunit beta' [Pseudomon…	12	7	4	39.8	28.7	19.1	36.044	0	130.56	691000000	38	19.4411	20.9964	19.5299	20.5464	20.8113	20.3484	25.0228	22.92	24.4555	24.3082	23.8495	24.1424	+	5.71242	-3.83748	NA	0.482805	-0.57954	+	2.16933	-4.14363	+	4.31019	-3.53133	NA	0.016933	0.032763
k141_63569381_3;k141_49617637_4;k141_19433314_1;k141_38455380_3;k141_24711666_1;k141_22179078_2;k141_10783042_1;k141_68724103_1;k141_68043856_1;k141_70503227_1;k141_53109503_1;k141_48415965_2;k141_9626996_2;k141_21957738_1;k141_24311896_1;k141_17256028_2;k141_59843353_1;k141_3901171_6;k141_56649665_2;k141_20174699_1;k141_59925853_1;k141_64554863_3;k141_63417900_2;k141_46324315_2;k141_24619032_1;k…	k141_63569381_3;k141_49617637_4;k141_19433314_1;k141_38455380_3;k141_24711666_1;k141_22179078_2	WP_034152752.1 MULTISPECIES: asparaginase [Pseudomonas]|WP_027620586.1 asparaginase [Pseudomonas sp. URHB0015]|WP_007992455.1 asparaginase [Pseudomonas sp. GM48]|WP_010455963.1 MULTISPECIES: asparaginase [Pseudomonas]|WP_034152752.1 MULTISPECIES: asparaginase [Pseudomonas]|WP_027620586.1 asparaginase [Pseudomonas sp. URHB0015]|WP_046815528.1 asparaginase [Pseudomonas putida]|WP_003226392.1 MULTIS…	11	11	0	42.3	42.3	0	38.769	0	89.983	740000000	41	19.7791	20.172	19.4708	20.3767	20.6788	19.1983	23.7988	23.798	25.2964	23.9549	22.7157	23.1029	+	5.35828	-3.83185	NA	0.218001	-0.27728	+	2.94533	-4.49043	+	2.26157	-3.17327	NA	0.773843	1.03988
k141_15224983_1;k141_521542_1;k141_16762234_2	k141_15224983_1	XP_013656817.1 elongation factor 2-like [Brassica napus]|CDY24982.1 BnaC02g40260D [Brassica napus]|NA	13	12	0	40.8	39.4	0	64.039	0	176.69	573000000	38	20.4865	20.0785	20.025	20.167	20.2695	19.5833	24.251	25.6065	22.0146	22.8664	24.5882	24.2628	+	4.48557	-3.82998	NA	0.298238	0.190056	+	1.62613	-3.76077	+	2.62253	-3.8992	NA	0.014574	0.051629
k141_1691639_1;k141_62471368_2;k141_53845731_1;k141_68715787_2;k141_53081867_1;k141_71576085_1;k141_29160646_1;k141_43761578_1;k141_47263112_1;k141_12128754_1;k141_57326132_1;k141_50187010_1;k141_47817626_1;k141_27611448_2;k141_54880833_1;k141_39113109_4;k141_67345717_1;k141_14610103_1;k141_51349235_2;k141_36582793_1;k141_12072604_1;k141_49243741_2;k141_54329766_1;k141_29745801_1;k141_41548673_2;…	k141_1691639_1	WP_052966518.1 acetate--CoA ligase [Pseudomonas syringae]|WP_095944559.1 acetate--CoA ligase [Pseudomonas sp. ACN8]|WP_016973728.1 acetate--CoA ligase [Pseudomonas tolaasii]|WP_033056746.1 acetate--CoA ligase [Pseudomonas mandelii]|WP_008049549.1 acetate--CoA ligase [Pseudomonas sp. GM74]|WP_017340230.1 acetate--CoA ligase [Pseudomonas fluorescens]|WP_027620557.1 acetate--CoA ligase [Pseudomonas …	17	17	1	40.9	40.9	4.6	68.795	0	187.81	1030000000	72	20.8879	20.2677	20.1953	20.1712	19.9453	19.7875	25.4248	23.3716	25.4417	24.0022	22.0023	23.9597	+	4.38026	-3.82457	NA	0.913765	0.482245	+	2.39853	-4.29576	+	2.12937	-3.35338	NA	0.679634	1.42463
k141_23209152_1;k141_1385819_1	k141_23209152_1;k141_1385819_1	WP_003199525.1 MULTISPECIES: porin [Pseudomonas]|WP_041021635.1 OmpA family protein [Pseudomonas sp. SHC52]	5	1	1	80.9	22.3	22.3	10.2	0	19.266	534000000	13	19.7417	19.7294	20.0235	20.9702	19.0735	19.5991	20.4946	24.019	24.5199	24.0265	24.5749	24.3812	+	3.58952	-3.8131	NA	0.028965	-0.04941	+	1.17697	-3.17963	+	2.78625	-4.44657	NA	0.442773	-1.31635
k141_52711253_3;k141_60874840_1;k141_17499442_2;k141_17107745_3;k141_59455952_3;k141_37136265_3;k141_51345780_1;k141_52386074_1;k141_10081141_2;k141_49111090_1;k141_54703582_1	k141_52711253_3;k141_60874840_1;k141_17499442_2;k141_17107745_3;k141_59455952_3;k141_37136265_3;k141_51345780_1;k141_52386074_1;k141_10081141_2;k141_49111090_1	WP_092761507.1 OmpA family protein [Albidiferax sp. OV413]|WP_092761507.1 OmpA family protein [Albidiferax sp. OV413]|WP_092761507.1 OmpA family protein [Albidiferax sp. OV413]|WP_092761507.1 OmpA family protein [Albidiferax sp. OV413]|WP_092761507.1 OmpA family protein [Albidiferax sp. OV413]|SDP86202.1 OmpA family protein [Albidiferax sp. OV413]|WP_074575562.1 OmpA family protein [Polaromonas s…	5	5	2	26.1	26.1	12.2	19.824	0	35.935	1080000000	22	20.3815	20.8894	20.4097	20.7209	21.0838	20.4497	25.2894	25.2663	24.9241	24.9383	25.5487	20.8227	+	3.34479	-3.80907	NA	0.317347	-0.19126	+	4.65057	-4.59973		0.944228	-3.0184	NA	0.394342	1.39006
k141_55626879_3	k141_55626879_3	NP_181225.1 methionine adenosyltransferase 3 [Arabidopsis thaliana]	7	7	0	20.8	20.8	0	42.483	0	46.572	507000000	35	20.126	19.5663	20.7874	19.9268	20.1476	20.6324	23.9991	24.4248	23.1362	23.4511	24.6076	24.3273	+	6.73341	-3.79327	NA	0.064288	-0.07572	+	2.68952	-3.69347	+	3.1802	-3.89306	NA	0.206826	-0.27532
k141_17657636_1;k141_70157925_1;k141_29875327_1;k141_16893806_1;k141_43190510_2;k141_53960349_2;k141_44379304_2;k141_56674964_2;k141_38032948_2;k141_46324538_2;k141_64716209_1;k141_48956386_1;k141_39765382_1;k141_43274502_1;k141_70398744_1;k141_9277789_2;k141_13498331_1;k141_36191886_1;k141_9317897_2;k141_49673921_1;k141_59375043_1;k141_31835755_1;k141_65485420_1;k141_62213288_1;k141_38178993_3;k…	k141_17657636_1	WP_100428800.1 elongation factor Tu [Janthinobacterium sp. 67]|WP_019923500.1 elongation factor Tu [Duganella zoogloeoides]|WP_065310157.1 elongation factor Tu [Janthinobacterium sp. S3-2]|WP_019923500.1 elongation factor Tu [Duganella zoogloeoides]|WP_019923500.1 elongation factor Tu [Duganella zoogloeoides]|WP_019923500.1 elongation factor Tu [Duganella zoogloeoides]|OYU28293.1 elongation facto…	19	15	0	69.1	59.9	0	41.376	0	151.93	1790000000	88	23.428	23.4441	18.9979	20.2125	20.2175	24.2618	25.5162	25.1839	25.4633	25.4162	25.4881	26.2171	+	2.70874	-3.78718	NA	0.068526	0.392766	+	1.08778	-3.43113	+	1.40613	-4.14322	NA	0.506655	-0.31932
k141_1023273_2	k141_1023273_2	WP_007988015.1 phasin [Pseudomonas sp. GM48]	2	2	2	74	74	74	4.7381	0	323.31	848000000	12	20.6145	19.5368	19.9091	20.2938	20.23	19.6876	24.1441	20.5289	24.7029	24.4669	24.7881	24.3583	+	3.58581	-3.78624	NA	0.046592	-0.05037	+	1.08474	-3.10522	+	4.37081	-4.46727	NA	0.464572	-1.41243
k141_13938496_1;k141_18357333_1;k141_29734732_2;k141_41787782_1;k141_32140043_1	k141_13938496_1	WP_018927018.1 MULTISPECIES: elongation factor Ts [Pseudomonas]|WP_049862288.1 MULTISPECIES: elongation factor Ts [Pseudomonas]|OYT95217.1 translation elongation factor Ts [Pseudomonas sp. PGPPP3]|WP_062383142.1 MULTISPECIES: elongation factor Ts [Pseudomonas]|WP_074752734.1 elongation factor Ts [Pseudomonas abietaniphila]	25	6	2	64.8	24	5.6	30.391	0	106.32	1150000000	48	20.5079	20.4396	20.3569	19.8703	19.8889	18.9885	24.8604	24.0166	25.1924	23.8304	21.0465	23.7843	+	3.81943	-3.77975	NA	1.32838	0.852245	+	3.56761	-4.25501	+	1.57092	-3.3045	NA	0.850512	1.80276
k141_7209954_6	k141_7209954_6	XP_011557846.1 PREDICTED: translation elongation factor 2 [Plutella xylostella]	3	2	2	78.9	35.1	35.1	6.4586	0	29.689	851000000	30	20.4001	20.0796	18.8641	20.2948	20.1257	19.7313	22.2654	25.463	23.6276	25.5853	24.389	20.8282	+	3.10226	-3.77714	NA	0.210094	-0.26933	+	1.74043	-4.00407	+	1.16063	-3.55022	NA	0.036718	0.184512
k141_42844773_1;k141_9304152_2;k141_47023292_1;k141_21248403_5	k141_42844773_1;k141_9304152_2;k141_47023292_1;k141_21248403_5	NP_001302700.1 glyceraldehyde-3-phosphate dehydrogenase, cytosolic-like [Brassica napus]|AAM65189.1 glyceraldehyde-3-phosphate dehydrogenase C subunit (GapC) [Arabidopsis thaliana]|KDO82022.1 hypothetical protein CISIN_1g019445mg [Citrus sinensis]|XP_006407128.1 glyceraldehyde-3-phosphate dehydrogenase [Eutrema salsugineum]	2	2	2	63.2	63.2	63.2	4.5692	0	26.631	584000000	18	20.9777	19.6644	20.6329	20.9206	19.8571	19.7664	23.9099	24.6991	23.6219	23.6199	24.3555	24.2436	+	6.66813	-3.77178	NA	0.170453	0.243617	+	2.70211	-3.65197	+	3.06176	-3.89158	NA	0.003315	0.004005
k141_39140673_5;k141_28894973_11	k141_39140673_5;k141_28894973_11	BAH08632.1 daikon cysteine protease RD21, partial [Raphanus sativus]|XP_013621501.1 PREDICTED: cysteine proteinase RD21a-like [Brassica oleracea var. oleracea]	4	4	2	53.7	53.7	29.9	7.2903	0	74.987	493000000	19	19.9631	21.0914	19.8315	20.7996	20.3457	19.776	23.0563	24.0737	23.3922	24.0141	24.8874	25.0132	+	5.6787	-3.77159	NA	0.007765	-0.01176	+	2.52197	-3.21205	+	3.25565	-4.33114	NA	1.22427	-1.13084
k141_46180622_1;k141_65645132_1	k141_46180622_1;k141_65645132_1	WP_018903558.1 porin [Variovorax paradoxus]|EJL74000.1 outer membrane protein (porin) [Variovorax sp. CF313]	14	8	6	43	34.5	28.3	43.393	0	61.922	489000000	27	20.4499	20.8467	19.6129	20.8966	19.9794	19.5705	23.9309	23.2337	23.5702	24.1568	24.1032	24.9193	+	6.23787	-3.75968	NA	0.103915	0.15435	+	2.85308	-3.27511	+	3.07076	-4.24425	NA	1.15531	-0.8148
k141_296542_1;k141_52952572_2;k141_6982984_1	k141_296542_1	WP_095052956.1 acetyl-CoA carboxylase biotin carboxylase subunit [Pseudomonas sp. Irchel s3b2]|WP_088424726.1 acetyl-CoA carboxylase biotin carboxylase subunit [Pseudomonas sp. K2I15]|WP_075117684.1 acetyl-CoA carboxylase biotin carboxylase subunit [Pseudomonas chlororaphis]	12	12	0	37.4	37.4	0	48.929	0	82.867	704000000	41	19.1364	20.5453	20.6912	19.4979	20.0446	20.6055	24.4874	22.4305	24.8847	23.8558	23.5317	23.8735	+	5.21852	-3.75711	NA	0.043348	0.074972	+	1.86218	-3.80989	+	3.40224	-3.70433	NA	0.083103	0.180531
k141_8108730_1;k141_60094371_1;k141_10013864_1;k141_39431849_1	k141_8108730_1	WP_102701803.1 molecular chaperone HtpG [Pseudomonas sp. GW456-E7]|WP_031318553.1 molecular chaperone HtpG [Pseudomonas fluorescens]|WP_030131717.1 molecular chaperone HtpG [Pseudomonas sp. QTF5]|WP_034146414.1 molecular chaperone HtpG [Pseudomonas fluorescens]	21	21	4	55.2	55.2	12.1	58.959	0	169.56	817000000	56	19.6714	20.9056	20.232	20.9256	19.8931	20.377	24.7318	24.0227	25.0731	23.8033	22.8045	24.0853	+	5.70007	-3.75267	NA	0.09945	-0.12892	+	3.1086	-4.33954	+	2.52994	-3.1658	NA	0.986207	1.04482
k141_43259664_2;k141_61824132_2;k141_51321432_1;k141_29706296_1;k141_49662566_1;k141_49575548_1;k141_39719604_1	k141_43259664_2;k141_61824132_2	WP_046031424.1 MULTISPECIES: PQQ-dependent dehydrogenase, methanol/ethanol family [Pseudomonas]|WP_046031424.1 MULTISPECIES: PQQ-dependent dehydrogenase, methanol/ethanol family [Pseudomonas]|WP_027923296.1 MULTISPECIES: PQQ-dependent dehydrogenase, methanol/ethanol family [Pseudomonas]|WP_046031424.1 MULTISPECIES: PQQ-dependent dehydrogenase, methanol/ethanol family [Pseudomonas]|WP_007972035.1 …	16	16	0	36.2	36.2	0	64.544	0	201.64	1020000000	40	20.3683	21.0318	20.0582	20.4923	19.6636	19.3406	24.7843	23.6163	25.8345	23.3434	20.8453	24.9057	+	3.2309	-3.7291	NA	0.66235	0.653952	+	2.4284	-4.25892	+	1.2208	-3.19929	NA	0.566068	1.71358
k141_11770564_1	k141_11770564_1	XP_022172734.1 fatty acid synthase-like isoform X2 [Myzus persicae]	8	8	6	51.3	51.3	42.1	21.135	0	117.8	810000000	33	20.4135	20.1124	20.6784	19.5219	20.096	19.4477	22.6207	25.4841	24.0669	25.654	24.8866	19.9173	+	2.64722	-3.72661	NA	1.27594	0.712948	+	1.91124	-3.65577		0.983653	-3.79745	NA	0.10393	0.571271
k141_50408376_1;k141_50415066_1;k141_60576174_1;k141_13167579_1;k141_19529546_1;k141_47129536_1;k141_65464689_1;k141_3045073_1;k141_69326873_1;k141_17396331_1;k141_60461215_1;k141_51654599_395;k141_19019182_1;k141_35731989_1;k141_12305231_1;k141_10111442_1;k141_68441436_5	k141_50408376_1;k141_50415066_1	WP_007915231.1 MULTISPECIES: carbamoyl-phosphate synthase large subunit [Pseudomonas]|WP_008088320.1 carbamoyl-phosphate synthase large subunit [Pseudomonas sp. GM80]|WP_030128085.1 carbamoyl-phosphate synthase large subunit [Pseudomonas sp. QTF5]|WP_009042121.1 carbamoyl-phosphate synthase large subunit [Pseudomonas chlororaphis]|ABV90644.1 carbamoyl-phosphate synthase large subunit [Pseudomonas…	15	9	0	25.6	13.2	0	80.722	0	80.146	829000000	27	20.2342	21.0621	20.1985	20.0153	18.5989	20.0814	24.8145	22.8839	25.3862	22.8299	23.0052	23.623	+	4.29232	-3.72539	NA	0.767345	0.93311	+	2.05738	-3.86325	+	2.57424	-3.58753	NA	0.693157	1.20883
k141_13342783_1;k141_56151464_8;k141_16912702_1;k141_22937608_2;k141_69881422_4;k141_10781400_1;k141_30643287_2;k141_49728121_5;k141_10843142_1;k141_8345886_2;k141_36780256_4;k141_65633244_3;k141_22659127_4;k141_71274172_2;k141_13292890_2;k141_45153008_4;k141_24899760_2;k141_1023852_5;k141_23229677_4;k141_18468329_5;k141_13554554_2;k141_43722391_2;k141_51792676_4;k141_23054726_13;k141_15272321_6;…	k141_13342783_1;k141_56151464_8;k141_16912702_1;k141_22937608_2;k141_69881422_4;k141_10781400_1;k141_30643287_2;k141_49728121_5;k141_10843142_1;k141_8345886_2;k141_36780256_4;k141_65633244_3;k141_22659127_4;k141_71274172_2	WP_007939322.1 MULTISPECIES: pantetheine-phosphate adenylyltransferase [Pseudomonas]|WP_008019993.1 MULTISPECIES: pantetheine-phosphate adenylyltransferase [Pseudomonas]|WP_046039203.1 MULTISPECIES: pantetheine-phosphate adenylyltransferase [Pseudomonas]|WP_007939322.1 MULTISPECIES: pantetheine-phosphate adenylyltransferase [Pseudomonas]|WP_045059801.1 MULTISPECIES: pantetheine-phosphate adenylyl…	10	10	1	80.5	80.5	8.2	17.865	0	70.649	639000000	41	19.4338	19.2142	20.4583	20.6393	20.1743	20.2247	24.5037	23.3117	24.6097	23.4154	22.7572	23.8989	+	5.75631	-3.72538	NA	0.716823	-0.64401	+	2.84618	-4.43966	+	2.94183	-3.0111	NA	0.669481	0.784548
k141_63790059_1;k141_21854137_2;k141_63776439_1;k141_59288961_1;k141_31314386_2	k141_63790059_1;k141_21854137_2;k141_63776439_1	WP_046041975.1 MULTISPECIES: amino acid ABC transporter substrate-binding protein [Pseudomonas]|WP_046028970.1 MULTISPECIES: amino acid ABC transporter substrate-binding protein [Pseudomonas]|WP_046041975.1 MULTISPECIES: amino acid ABC transporter substrate-binding protein [Pseudomonas]|WP_103399850.1 amino acid ABC transporter substrate-binding protein [Pseudomonas sp. FW300-N1A1]|WP_010463093.1…	15	15	1	52.5	52.5	3.8	36.622	0	121.78	893000000	49	20.2732	20.2614	19.8187	20.5922	20.7957	19.3987	25.6644	22.8565	24.7523	23.9441	22.9171	23.3382	+	4.65377	-3.72213	NA	0.113761	-0.14443	+	2.16341	-4.30665	+	2.39584	-3.13761	NA	0.510685	1.02461
k141_6009749_24	k141_6009749_24	XP_022163995.1 transketolase-like protein 2 [Myzus persicae]	2	2	2	40	40	40	10.78	0	18.903	499000000	18	19.5248	20.4837	19.3758	20.1389	19.8121	19.319	21.9577	24.899	22.958	24.8912	24.9174	21.2352	+	3.44331	-3.70068	NA	0.030469	0.038104	+	1.69485	-3.47676	+	1.46183	-3.92459	NA	0.098058	-0.40972
k141_20854847_2	k141_20854847_2	WP_023969195.1 hypothetical protein [Pseudomonas chlororaphis]	8	8	8	45.7	45.7	45.7	23.015	0	150.87	621000000	43	19.0689	19.7792	20.102	20.762	19.7991	20.1697	24.1557	22.9337	24.8533	24.0561	23.0326	22.8524	+	5.42756	-3.70047	NA	0.647142	-0.59355	+	2.60766	-4.33086	+	2.5536	-3.07009	NA	0.42173	0.667212
k141_23060397_1	k141_23060397_1	OYV74259.1 elongation factor Tu [Gemmatimonadetes bacterium 21-71-4]	5	2	0	15.7	7.8	0	23.997	0	35.819	375000000	18	20.064	19.3135	20.2515	20.4717	19.751	19.7464	22.7417	23.0615	22.9015	23.9783	24.3983	24.6778	+	5.69463	-3.6935	NA	0.10951	-0.11338	+	3.25846	-3.02523	+	3.80072	-4.36177	NA	2.53764	-1.44991
k141_4934283_1;k141_36824409_1;k141_35300570_1;k141_67937221_1;k141_3870309_3	k141_4934283_1	XP_022172069.1 ubiquitin-like modifier-activating enzyme 1 [Myzus persicae]|XP_002586029.1 hypothetical protein BRAFLDRAFT_255626 [Branchiostoma floridae]|XP_011883301.1 PREDICTED: ubiquitin-like modifier-activating enzyme 1 isoform X1 [Vollenhovia emeryi]|XP_005272706.1 PREDICTED: ubiquitin-like modifier-activating enzyme 1 isoform X4 [Homo sapiens]|GAD91750.1 ubiquitin-activating enzyme E1 1 [B…	22	22	22	34.4	34.4	34.4	116.93	0	167.52	758000000	64	20.6815	19.6445	20.161	20.1913	19.7532	19.5375	20.6077	25.9125	23.8944	25.4754	24.7811	21.4102	+	2.62571	-3.68537	NA	0.39824	0.335029	+	0.985187	-3.30916	+	1.48192	-4.06158	NA	0.07354	-0.41739
k141_18973116_1;k141_38721406_1;k141_24957634_3;k141_65699327_2;k141_45073500_1;k141_34731326_3;k141_51162857_1;k141_41781191_2;k141_65201473_3;k141_4351671_2;k141_54450581_2;k141_7734854_1;k141_32299007_5;k141_26850523_1;k141_35586816_1	k141_18973116_1	WP_013800679.1 MULTISPECIES: molecular chaperone GroEL [Delftia]|WP_036232224.1 chaperonin GroEL [Massilia sp. JS1662]|WP_013902859.1 chaperonin GroEL [Ramlibacter tataouinensis]|WP_007872919.1 chaperonin GroEL [Polaromonas sp. CF318]|WP_048441743.1 chaperonin GroEL [Caenimonas sp. SL110]|WP_011804150.1 molecular chaperone GroEL [Acidovorax sp. JS42]|WP_011804150.1 molecular chaperone GroEL [Acid…	20	14	2	39.9	34	8.6	56.264	0	105.86	908000000	45	22.5483	19.7615	20.0187	22.5675	20.2298	19.5533	23.6393	24.2129	25.2993	24.2311	24.686	24.6907	+	3.87033	-3.68002	NA	0.001886	-0.00737	+	1.62691	-3.60765	+	1.81155	-3.75239	NA	0.107685	-0.1521
k141_10958047_1;k141_11644497_1;k141_11613947_5	k141_10958047_1;k141_11644497_1;k141_11613947_5	WP_008064601.1 MULTISPECIES: F0F1 ATP synthase subunit B [Pseudomonas]|WP_015886647.1 MULTISPECIES: F0F1 ATP synthase subunit B [Pseudomonas]|WP_043192045.1 MULTISPECIES: F0F1 ATP synthase subunit B [Pseudomonas]	11	11	1	54.5	54.5	8.4	16.771	0	74.569	588000000	31	19.953	20.5096	20.539	20.8297	20.1258	19.814	24.3786	22.729	24.1646	24.2276	24.1419	24.1797	+	6.65456	-3.67506	NA	0.0765	0.077372	+	2.46416	-3.42355	+	3.69793	-3.92656	NA	0.339331	-0.42564
k141_63420123_3;k141_56002194_1;k141_9318489_1;k141_61866078_1;k141_7464009_1;k141_35869132_1;k141_12176038_1;k141_70935238_1;k141_4674649_1;k141_67689532_1;k141_47850082_1;k141_55099852_1;k141_3871373_1;k141_64435238_1;k141_3177171_2;k141_4560114_4;k141_49168522_6;k141_41034925_1;k141_40861977_1;k141_29027596_1;k141_29797280_1	k141_63420123_3	PRA59049.1 tail-specific protease [Pseudomonas sp. MYb115]|WP_019579684.1 MULTISPECIES: tail-specific protease [Pseudomonas]|EJL99524.1 C-terminal processing peptidase [Pseudomonas sp. GM16]|EJM71188.1 C-terminal processing peptidase [Pseudomonas sp. GM50]|WP_046027132.1 MULTISPECIES: tail-specific protease [Pseudomonas]|WP_009045078.1 MULTISPECIES: peptidase S41 [Pseudomonas]|WP_019817263.1 MULT…	19	19	0	38.3	38.3	0	77.868	0	206.18	844000000	56	21.0125	20.0242	20.088	20.4323	19.8814	19.5938	25.4585	22.8212	25.0688	23.5358	22.7459	23.4372	+	4.52523	-3.67251	NA	0.430479	0.405706	+	2.00555	-4.07461	+	3.13804	-3.27042	NA	0.635264	1.20989
k141_12049068_1	k141_12049068_1	WP_024776750.1 OmpA family protein [Pseudomonas corrugata]	11	9	2	55.4	45.6	16.4	32.415	0	145.51	2280000000	27	20.6267	20.5394	20.1209	21.192	19.9592	20.1459	27.5965	20.1464	25.7362	25.0439	24.5415	21.5533	+	2.03391	-3.67229	NA	0.002637	-0.00334		0.840482	-4.06402	+	1.32918	-3.28055	NA	0.113689	0.780127
k141_31326791_1;k141_13908032_1;k141_58851389_1;k141_30848057_1;k141_2436375_1;k141_41478110_1;k141_37387139_1;k141_70197434_2;k141_12359504_1;k141_46263832_1	k141_31326791_1;k141_13908032_1;k141_58851389_1;k141_30848057_1;k141_2436375_1	WP_018926775.1 MULTISPECIES: phosphoribosylaminoimidazolesuccinocarboxamide synthase [Pseudomonas]|WP_007944067.1 MULTISPECIES: phosphoribosylaminoimidazolesuccinocarboxamide synthase [Pseudomonas]|WP_034150052.1 phosphoribosylaminoimidazolesuccinocarboxamide synthase [Pseudomonas fluorescens]|WP_019410660.1 MULTISPECIES: phosphoribosylaminoimidazolesuccinocarboxamide synthase [Pseudomonas]|WP_00…	14	14	3	54	54	16.5	26.831	0	252.27	799000000	42	19.9217	19.858	20.304	20.3505	20.9381	19.9424	24.3481	23.5791	25.3211	23.3861	22.8892	23.8179	+	5.60783	-3.67118	NA	0.52412	-0.3824	+	2.95735	-4.38822	+	2.76997	-2.95414	NA	0.856069	1.05169
k141_69059692_2	k141_69059692_2	WP_008047828.1 MULTISPECIES: poly(hydroxyalkanoate) granule-associated protein [Pseudomonas]	9	9	2	61.4	61.4	10	15.286	0	259.97	794000000	33	20.0567	20.4498	20.684	20.573	20.1227	20.2422	25.415	21.2232	24.3943	24.2678	24.5087	24.304	+	3.97184	-3.66411	NA	0.136763	0.084169	+	1.20898	-3.28069	+	4.90272	-4.04752	NA	0.209099	-0.68265
k141_12794758_2;k141_16805025_3;k141_55027177_1;k141_27876228_2;k141_1518495_1;k141_71400672_1;k141_70619794_3;k141_19008274_3;k141_18575484_1;k141_18312749_1;k141_16990454_2;k141_10622310_3;k141_49807689_2;k141_30508828_5;k141_47777387_4;k141_48026624_12;k141_11216309_4;k141_32494524_1;k141_58802585_2;k141_2490171_3;k141_49298080_1;k141_5751965_22;k141_66955171_24;k141_9587646_1;k141_66410088_10…	k141_12794758_2;k141_16805025_3;k141_55027177_1;k141_27876228_2;k141_1518495_1;k141_71400672_1	WP_002555466.1 MULTISPECIES: 30S ribosomal protein S11 [Pseudomonas]|WP_002555466.1 MULTISPECIES: 30S ribosomal protein S11 [Pseudomonas]|WP_002555466.1 MULTISPECIES: 30S ribosomal protein S11 [Pseudomonas]|WP_003255454.1 MULTISPECIES: 30S ribosomal protein S11 [Pseudomonas]|EGH24570.1 30S ribosomal protein S11 [Pseudomonas amygdali pv. mori str. 301020]|WP_012486385.1 30S ribosomal protein S11 […	5	5	3	58.9	58.9	36.4	13.615	0	51.731	470000000	18	20.0356	19.8595	20.2481	20.5978	19.9639	19.8749	23.9302	23.1545	23.7477	23.9042	23.9739	23.8274	+	8.97985	-3.65969	NA	0.14292	-0.0978	+	3.78635	-3.56305	+	4.07389	-3.75633	NA	0.540049	-0.29108
k141_70280003_1;k141_17775417_1	k141_70280003_1;k141_17775417_1	WP_007915682.1 MULTISPECIES: pyruvate dehydrogenase (acetyl-transferring), homodimeric type [Pseudomonas]|WP_007915682.1 MULTISPECIES: pyruvate dehydrogenase (acetyl-transferring), homodimeric type [Pseudomonas]	21	3	0	58.4	10.5	0	34.486	0	22.163	1100000000	12	20.0108	19.6972	20.1063	19.1655	20.3376	19.7054	25.4737	24.403	25.5439	20.2581	20.827	24.4613	+	2.43283	-3.65738	NA	0.218062	0.201964	+	3.74152	-5.20211		0.709689	-2.11266	NA	1.13209	3.29142
k141_23362867_3;k141_21024682_1;k141_61635053_1	k141_23362867_3	WP_067111944.1 methanol dehydrogenase [Methylobacillus sp. MM3]|WP_013148351.1 PQQ-dependent dehydrogenase, methanol/ethanol family [Methylotenera versatilis]|WP_013148351.1 PQQ-dependent dehydrogenase, methanol/ethanol family [Methylotenera versatilis]	13	7	2	27.2	14.1	4.8	67.452	0	323.31	741000000	37	21.1427	19.8697	24.1335	20.8248	19.9222	19.5895	23.963	24.5868	24.5734	24.2468	25.1363	24.8909	+	3.35851	-3.65247	NA	0.537246	1.60316		0.973056	-2.65909	+	3.2873	-4.64584	NA	0.499072	-0.38359
k141_12925154_5;k141_20432254_2;k141_43982253_1;k141_40665384_1;k141_54269802_4;k141_56132784_1;k141_26357812_4;k141_26684758_2;k141_18295445_1;k141_39952059_1;k141_57029867_1;k141_32951821_2;k141_63299260_3;k141_3475355_1;k141_26090191_1;k141_13249879_4;k141_5373113_4;k141_24330275_5;k141_50537951_2;k141_28375091_4;k141_7724738_1;k141_51651604_1;k141_6625690_17;k141_23316251_1;k141_62359272_4;k1…	k141_12925154_5	PBI99481.1 Glutarate-semialdehyde dehydrogenase DavD [Pseudomonas kilonensis]|WP_007899623.1 NADP-dependent succinate-semialdehyde dehydrogenase I [Pseudomonas sp. GM102]|WP_008148203.1 MULTISPECIES: NADP-dependent succinate-semialdehyde dehydrogenase I [Pseudomonas]|WP_052962928.1 NADP-dependent succinate-semialdehyde dehydrogenase I [Pseudomonas syringae]|WP_095060565.1 MULTISPECIES: NADP-depen…	11	11	2	39.7	39.7	8.4	54.692	0	91.663	707000000	43	19.89	20.0513	19.9629	20.6672	20.6691	18.9781	24.7876	23.5906	24.7935	23.2525	22.1263	23.5475	+	4.70082	-3.64653	NA	0.085764	-0.1367	+	3.40822	-4.42246	+	1.8068	-2.8706	NA	1.12899	1.41517
k141_69524757_4;k141_38993334_1;k141_33763834_1;k141_54418734_1;k141_17125176_1;k141_35589913_1;k141_28924505_1;k141_28904772_1;k141_28729535_2;k141_13296309_2;k141_49510698_1	k141_69524757_4;k141_38993334_1;k141_33763834_1	WP_047536735.1 MULTISPECIES: adenylosuccinate synthase [Pseudomonas]|WP_007984000.1 MULTISPECIES: adenylosuccinate synthase [Pseudomonas]|WP_062379027.1 MULTISPECIES: adenylosuccinate synthase [Pseudomonas]|WP_011535943.1 adenylosuccinate synthetase [Pseudomonas entomophila]|WP_011535943.1 adenylosuccinate synthetase [Pseudomonas entomophila]|OYV24429.1 adenylosuccinate synthase [Rhodospirillales…	13	13	0	35.3	35.3	0	46.99	0	237.24	829000000	44	19.9666	20.8646	19.6941	20.6801	20.2215	20.3822	25.3535	23.0461	25.0022	23.5043	22.9156	23.8407	+	4.95663	-3.64223	NA	0.267241	-0.25284	+	2.23429	-4.29218	+	3.23546	-2.99227	NA	0.612681	1.04707
k141_36865267_3	k141_36865267_3	WP_023570933.1 MULTISPECIES: HU family DNA-binding protein [Flavobacterium]	1	1	1	19.8	19.8	19.8	9.3577	0	52.488	676000000	24	20.5711	20.6547	19.5053	19.9465	20.3792	19.755	23.0783	23.108	24.1567	23.8819	24.2732	24.1584	+	6.67444	-3.64078	NA	0.202169	0.216771	+	2.47659	-3.20399	+	4.31683	-4.07757	NA	0.814786	-0.65681
k141_48101093_2	k141_48101093_2	XP_022171854.1 malate dehydrogenase, cytoplasmic [Myzus persicae]	4	4	4	61	61	61	9.2844	0	323.31	752000000	16	19.5962	20.2831	20.2572	20.3381	20.5172	20.082	21.5977	25.1525	23.7358	25.5874	25.6102	21.2232	+	2.89054	-3.63881	NA	0.44492	-0.26695	+	1.5086	-3.44983	+	1.22817	-3.82779	NA	0.13283	-0.6449
k141_20050851_2;k141_22006362_2;k141_34678941_6;k141_52613454_1;k141_44750392_5;k141_19337261_1;k141_7969769_2;k141_23947217_2;k141_61514939_1;k141_16732526_2;k141_35672959_4;k141_66587436_2;k141_47596586_2	k141_20050851_2;k141_22006362_2;k141_34678941_6	WP_007830664.1 MULTISPECIES: phasin family protein [Variovorax]|WP_093236952.1 Phasin (PHA-granule associated protein) [Variovorax sp. EL159]|WP_028253405.1 Phasin (PHA-granule associated protein) [Variovorax sp. URHB0020]|WP_021006486.1 phasin family protein [Variovorax paradoxus]|WP_057590418.1 MULTISPECIES: Phasin (PHA-granule associated protein) [Variovorax]|WP_013540389.1 phasin family prote…	5	5	1	42.1	42.1	9.3	18.789	0	37.976	433000000	23	20.1702	20.1203	19.0633	21.2783	20.1668	20.1547	24.3042	22.8205	23.4312	23.5842	24.3191	24.2474	+	5.61798	-3.6255	NA	0.652824	-0.74866	+	2.575	-3.73402	+	2.87709	-3.51699	NA	0.469858	-0.53163
k141_57647628_1;k141_8848231_1;k141_3832457_1;k141_70392012_1;k141_63650781_2;k141_16760073_2;k141_68299053_1;k141_55515021_2;k141_69942446_1;k141_53993022_2	k141_57647628_1;k141_8848231_1	WP_103738096.1 elongation factor Tu [Diaphorobacter sp. LR2014-1]|WP_010467141.1 elongation factor Tu, partial [Acidovorax radicis]|WP_008334097.1 MULTISPECIES: elongation factor Tu [Herbaspirillum]|WP_008334097.1 MULTISPECIES: elongation factor Tu [Herbaspirillum]|WP_067109995.1 elongation factor Tu [Methylobacillus sp. MM3]|WP_005663511.1 elongation factor Tu [Massilia timonae]|OGR30705.1 trans…	17	7	0	56.1	22.2	0	43.289	0	117.77	1540000000	52	22.9267	23.0145	21.6319	22.3927	19.8398	20.3253	26.0277	24.1468	24.5944	25.1836	25.5768	26.3337	+	3.63837	-3.62202	NA	0.862555	1.67177	+	1.53248	-2.39861	+	2.32531	-4.84543	NA	0.515031	-0.77505
k141_17566678_1	k141_17566678_1	KPY49414.1 Glutamine synthetase [Pseudomonas syringae pv. ribicola]	18	4	0	35.2	11.2	0	50.86	0	27.102	788000000	15	20.6673	19.8536	19.9211	19.9951	20.2819	19.6681	25.6051	23.2891	24.4322	20.6361	24.0397	24.1066	+	3.38563	-3.62029	NA	0.202615	0.16562	+	2.40684	-4.29482	+	1.19422	-2.94577	NA	0.498571	1.51467
k141_42020999_2	k141_42020999_2	WP_007996776.1 branched-chain amino acid ABC transporter substrate-binding protein [Pseudomonas sp. GM49]	8	2	0	74	19.8	0	20.771	0	20.2	466000000	18	19.51	19.729	19.728	19.9957	20.2805	19.7853	23.6281	20.4604	23.6708	24.3913	24.4452	24.1264	+	3.75487	-3.6156	NA	1.06538	-0.36477	+	1.28941	-2.93072	+	4.79802	-4.30049	NA	0.745782	-1.73454
k141_61962054_1;k141_47128682_1	k141_61962054_1;k141_47128682_1	XP_009106840.1 PREDICTED: nucleoside diphosphate kinase 1 [Brassica rapa]|XP_013607094.1 PREDICTED: nucleoside diphosphate kinase 1 [Brassica oleracea var. oleracea]	4	4	4	20.5	20.5	20.5	23.206	0	75.177	314000000	22	20.0009	19.6938	19.354	21.0926	19.8923	18.6167	23.1578	24.1524	22.1662	22.8871	24.0883	23.8769	+	4.833	-3.61305	NA	0.088688	-0.18432	+	2.34716	-3.47591	+	2.01768	-3.7502	NA	0.268861	-0.45861
k141_244391_2	k141_244391_2	WP_095945662.1 hypothetical protein [Pseudomonas sp. ACN8]	10	3	0	43.2	14.1	0	20.273	0	84.066	666000000	19	19.475	19.851	20.8656	20.1567	19.6366	20.6837	24.1234	23.3615	24.9956	23.8738	22.7093	23.2784	+	5.41481	-3.61221	NA	0.064443	-0.09512	+	2.54277	-4.09626	+	2.64023	-3.12817	NA	0.685144	0.872962
k141_4318610_1;k141_58772850_1	k141_4318610_1;k141_58772850_1	WP_007935757.1 MULTISPECIES: protease [Pseudomonas]|WP_018926842.1 MULTISPECIES: protease [Pseudomonas]	5	5	2	46.6	46.6	13	20.541	0	53.436	836000000	28	19.8899	20.8466	19.5005	19.7596	20.2643	19.1545	24.9797	20.6794	25.3617	22.982	23.0156	24.0114	+	3.21281	-3.60241	NA	0.276501	0.352935	+	1.08784	-3.59457	+	2.82605	-3.61024	NA	0.077157	0.337271
k141_45065176_2;k141_6731728_1;k141_50978696_1	k141_45065176_2	XP_009106600.1 PREDICTED: epidermis-specific secreted glycoprotein EP1-like [Brassica rapa]|XP_013603692.1 PREDICTED: epidermis-specific secreted glycoprotein EP1-like [Brassica oleracea var. oleracea]|XP_013648646.1 EP1-like glycoprotein 3 [Brassica napus]	7	7	7	25.5	25.5	25.5	29.025	0	43.271	357000000	19	20.0262	19.8654	19.8317	19.8946	20.6317	19.5972	22.9203	23.7536	22.6505	23.2733	24.4093	24.4504	+	6.02	-3.60177	NA	0.159768	-0.13338	+	3.16178	-3.20038	+	2.90186	-4.00316	NA	0.854907	-0.93616
k141_47601747_1;k141_2373339_1;k141_1900901_6;k141_51337303_1;k141_67666841_1;k141_13107602_2;k141_69184984_1;k141_23971849_1;k141_53678909_1;k141_6222587_1;k141_55653115_1;k141_34678478_1;k141_50822000_1;k141_49998560_1;k141_16226258_2;k141_19383880_1;k141_10508249_1;k141_24453394_2;k141_24105976_46;k141_3171079_1	k141_47601747_1;k141_2373339_1;k141_1900901_6	WP_027616880.1 polyphosphate kinase 1 [Pseudomonas sp. URHB0015]|WP_053124923.1 polyphosphate kinase 1 [Pseudomonas sp. P1.31]|WP_017530851.1 MULTISPECIES: polyphosphate kinase 1 [Pseudomonas]|WP_057398730.1 polyphosphate kinase 1 [Pseudomonas fluorescens]|WP_046065744.1 MULTISPECIES: polyphosphate kinase 1 [Pseudomonas]|WP_046032248.1 MULTISPECIES: polyphosphate kinase 1 [Pseudomonas]|WP_0934150…	19	19	0	42.6	42.6	0	69.04	0	199.62	1010000000	62	20.3991	19.8279	19.9606	21.3605	20.0333	19.6392	25.5267	22.9708	25.5561	22.3437	22.7714	23.589	+	3.7022	-3.58951	NA	0.197553	-0.2818	+	2.21199	-4.622	+	1.79963	-2.55702	NA	0.892417	1.78318
k141_3396069_76	k141_3396069_76	WP_025369043.1 phosphopyruvate hydratase [Buchnera aphidicola]	12	12	12	38.5	38.5	38.5	47.194	0	91.702	603000000	41	18.7693	19.449	19.9184	19.5619	20.7508	18.7961	20.1055	25.5599	21.5469	25.7374	24.9425	20.7943	+	2.07303	-3.57352	NA	0.187873	-0.32403		0.843175	-3.0252	+	1.18546	-4.12183	NA	0.251686	-1.42066
k141_34974410_15;k141_57745707_1;k141_33607115_1;k141_1571669_2;k141_41390431_1;k141_46418860_1;k141_3715504_1;k141_64044725_3;k141_18354690_1;k141_36891779_1;k141_10854447_1;k141_11268695_1;k141_71046045_1;k141_5905933_2;k141_70707026_1;k141_20975214_10;k141_52427164_1;k141_13271524_2;k141_13910116_3;k141_7136287_2;k141_34851375_5;k141_58832673_17;k141_24631187_2;k141_22442753_20;k141_69112712_4…	k141_34974410_15	WP_003201461.1 MULTISPECIES: malate dehydrogenase (quinone) [Pseudomonas]|WP_046030343.1 malate dehydrogenase (quinone) [Pseudomonas fluorescens]|WP_095169912.1 malate dehydrogenase (quinone) [Pseudomonas sp. Irchel 3H3]|WP_065877026.1 MULTISPECIES: malate dehydrogenase (quinone) [Pseudomonas]|WP_071555014.1 malate dehydrogenase (quinone) [Pseudomonas frederiksbergensis]|WP_018616836.1 malate:qui…	10	10	5	27.1	27.1	15.2	60.022	0	92.935	783000000	28	19.436	20.0157	19.2807	20.0011	19.6976	19.7724	25.9077	22.7498	24.0864	22.4678	20.8754	23.5562	+	3.32605	-3.5733	NA	0.436907	-0.24624	+	2.11241	-4.67049	+	1.46587	-2.4761	NA	0.744181	1.94815
k141_11868974_2	k141_11868974_2	XP_022165540.1 uncharacterized protein LOC111030390 [Myzus persicae]	4	3	3	44.6	36.1	36.1	9.6982	0	79.582	649000000	20	19.6574	20.4013	20.4384	19.6797	19.6984	20.2926	22.1419	25.4629	23.6	25.5159	24.1208	20.7387	+	2.97417	-3.56872	NA	0.352996	0.27545	+	1.63908	-3.56924	+	1.17124	-3.56821	NA	0.055706	0.276478
k141_48213405_2;k141_42263851_1	k141_48213405_2	WP_053127456.1 MULTISPECIES: ATP synthase subunit alpha [Pseudomonas]|WP_007934342.1 MULTISPECIES: F0F1 ATP synthase subunit alpha [Pseudomonas]	14	2	2	44.1	9.2	9.2	28.855	0	72.993	504000000	14	19.5221	19.9656	20.1443	20.1291	20.0494	20.0496	23.9627	21.1412	24.1614	24.0059	23.7347	24.255	+	4.53589	-3.56682	NA	0.459095	-0.19874	+	1.49718	-3.21114	+	4.86652	-3.9225	NA	0.388722	-0.91009
k141_51952267_1;k141_46862739_6;k141_9544448_1;k141_63706463_3;k141_39418621_1;k141_70543276_1;k141_1721543_1;k141_36554281_1;k141_34745012_1;k141_13209098_1;k141_7696243_1;k141_28538864_1;k141_35686835_1;k141_40926282_3;k141_18289624_3;k141_64534620_1;k141_24557590_2;k141_3947253_1;k141_58893434_1;k141_51440816_1;k141_33608320_2;k141_62252555_1;k141_22838379_2;k141_54470384_2	k141_51952267_1;k141_46862739_6;k141_9544448_1;k141_63706463_3;k141_39418621_1	WP_011481299.1 ATP synthase subunit beta [Polaromonas sp. JS666]|WP_034296247.1 F0F1 ATP synthase subunit beta [Herbaspirillum sp. RV1423]|WP_092760248.1 F0F1 ATP synthase subunit beta [Albidiferax sp. OV413]|WP_011872758.1 ATP synthase subunit beta [Herminiimonas arsenicoxydans]|WP_011803772.1 ATP synthase subunit beta [Acidovorax sp. JS42]|WP_092760248.1 F0F1 ATP synthase subunit beta [Albidife…	13	6	0	40	19.3	0	50.288	0	41.968	342000000	29	19.7264	19.3924	19.9986	19.3062	19.6696	19.7465	22.7768	23.068	23.1772	23.1577	23.214	23.823	+	8.76885	-3.56284	NA	0.233286	0.131721	+	4.00206	-3.30153	+	3.95488	-3.82415	NA	0.733432	-0.39089
k141_27650705_2;k141_66967054_5;k141_9037681_1	k141_27650705_2	WP_102702555.1 OmpA family protein [Pseudomonas sp. GW456-E7]|WP_027925653.1 MULTISPECIES: OmpA family protein [Pseudomonas]|WP_027925653.1 MULTISPECIES: OmpA family protein [Pseudomonas]	8	3	2	47.9	22.1	14.2	20.027	0	98.013	485000000	24	19.7028	20.9534	19.5629	20.4382	19.768	20.2345	23.9433	23.0114	23.972	23.5684	23.52	24.0027	+	6.94666	-3.55967	NA	0.052461	-0.07386	+	2.5569	-3.56922	+	3.83986	-3.55013	NA	0.053786	-0.05477
k141_18833584_14	k141_18833584_14	XP_016664760.1 PREDICTED: 40S ribosomal protein SA-like [Acyrthosiphon pisum]	2	2	2	36.1	36.1	36.1	10.9	0	23.001	494000000	11	19.5332	20.242	19.1443	20.2125	20.8868	19.4648	22.3191	25.0037	23.0809	25.1707	24.2275	21.0199	+	3.24858	-3.55636	NA	0.452914	-0.54818	+	1.94769	-3.82804	+	1.16856	-3.28468	NA	0.001054	-0.00481
k141_9379841_2;k141_8798166_2;k141_43494361_1	k141_9379841_2;k141_8798166_2;k141_43494361_1	WP_018926588.1 MULTISPECIES: co-chaperone GroES [Pseudomonas]|WP_024619193.1 MULTISPECIES: co-chaperone GroES [Pseudomonas]|WP_008155545.1 MULTISPECIES: co-chaperone GroES [Pseudomonas]	8	8	2	59.8	59.8	28.9	10.235	0	98.706	976000000	32	20.1472	20.7176	19.6676	19.7719	20.6747	19.994	24.7962	23.4871	25.6501	23.7225	23.7974	20.8278	+	3.36062	-3.55137	NA	0.025161	0.030603	+	2.5132	-4.46703	+	1.22042	-2.63572	NA	0.734027	1.86191
k141_43221247_1	k141_43221247_1	WP_046039738.1 pyruvate dehydrogenase (acetyl-transferring), homodimeric type [Pseudomonas fluorescens]	19	3	1	74.6	19.6	12.5	25.429	0	122.29	859000000	26	19.9663	19.9877	20.7339	20.1634	20.4123	20.0696	24.1164	24.4717	25.1676	23.5266	21.62	23.738	+	4.43651	-3.55117	NA	0.017346	0.014223	+	3.39932	-4.35591	+	1.80369	-2.74644	NA	1.029	1.62369
k141_36935682_1;k141_68310623_5;k141_5736197_1;k141_12567709_4;k141_40334614_4;k141_33315121_1;k141_27379681_1;k141_14581802_1;k141_25231859_1;k141_45886401_1;k141_16561132_1;k141_18705581_1;k141_54068169_4	k141_36935682_1;k141_68310623_5;k141_5736197_1;k141_12567709_4;k141_40334614_4;k141_33315121_1;k141_27379681_1;k141_14581802_1;k141_25231859_1	WP_075947685.1 carbamoyl-phosphate synthase large subunit [Pseudomonas reinekei]|ABV90644.1 carbamoyl-phosphate synthase large subunit [Pseudomonas sp. G]|ABV90644.1 carbamoyl-phosphate synthase large subunit [Pseudomonas sp. G]|OPK09251.1 carbamoyl phosphate synthase large subunit [Pseudomonas sp. VI4.1]|WP_062389830.1 carbamoyl-phosphate synthase large subunit [Pseudomonas abietaniphila]|WP_032…	16	16	6	37.2	37.2	11.4	63.582	0	113.4	853000000	40	20.3712	19.6851	19.8798	21.1682	19.9796	19.7803	24.4556	23.5307	25.4822	23.5587	21.2347	23.8986	+	3.72926	-3.54939	NA	0.277438	-0.33065	+	2.77733	-4.51076	+	1.28736	-2.58802	NA	0.721757	1.59209
k141_58532881_11;k141_42699246_1;k141_40850608_1;k141_43716807_1;k141_10824711_2	k141_58532881_11	WP_003176761.1 MULTISPECIES: phosphoglycerate dehydrogenase [Pseudomonas]|WP_049860260.1 MULTISPECIES: phosphoglycerate dehydrogenase [Pseudomonas]|WP_049860260.1 MULTISPECIES: phosphoglycerate dehydrogenase [Pseudomonas]|WP_010207315.1 phosphoglycerate dehydrogenase, partial [Pseudomonas sp. R81]|WP_004882828.1 MULTISPECIES: phosphoglycerate dehydrogenase [Pseudomonas]	13	13	2	28.3	28.3	3	42.76	0	99.39	903000000	37	19.9626	21.3166	20.2238	20.4182	19.1894	19.8023	24.9608	23.1337	25.7219	22.3773	22.7821	23.2269	+	3.74641	-3.54833	NA	0.56825	0.697679	+	2.03199	-4.10452	+	2.64455	-2.99215	NA	1.05493	1.81005
k141_26103072_2;k141_47753708_1;k141_31903752_2;k141_31139115_2;k141_24882136_1;k141_18540887_1;k141_59111261_1;k141_1899041_2;k141_37337902_1;k141_18929412_1;k141_59146222_2;k141_57495020_3;k141_54426996_2;k141_683556_1;k141_66136447_2;k141_46034263_2;k141_69072856_1;k141_60668028_7;k141_12676219_3;k141_69509768_3;k141_29871199_3;k141_23095745_2;k141_18534486_145;k141_19166880_2;k141_26813813_1;…	k141_26103072_2;k141_47753708_1;k141_31903752_2;k141_31139115_2;k141_24882136_1;k141_18540887_1;k141_59111261_1	WP_018925107.1 MULTISPECIES: succinate dehydrogenase iron-sulfur subunit [Pseudomonas]|WP_003223007.1 MULTISPECIES: succinate dehydrogenase iron-sulfur subunit [Pseudomonas]|WP_018925107.1 MULTISPECIES: succinate dehydrogenase iron-sulfur subunit [Pseudomonas]|WP_093440161.1 succinate dehydrogenase iron-sulfur subunit [Pseudomonas sp. ok266]|WP_014339585.1 MULTISPECIES: succinate dehydrogenase ir…	8	8	1	40.6	40.6	6.8	26.096	0	52.827	419000000	26	19.7155	20.1813	20.2562	19.7788	19.0806	20.0729	24.3708	22.5232	23.9172	23.2254	22.7307	23.5898	+	5.98653	-3.54527	NA	0.527563	0.40686	+	2.44092	-3.55272	+	3.10655	-3.53782	NA	0.278378	0.421761
k141_10199289_1	k141_10199289_1	WP_095943873.1 elongation factor Ts [Pseudomonas sp. ACN8]	19	4	4	64.7	28.9	28.9	22.97	0	56.844	1290000000	20	20.5505	20.4433	20.2179	20.2421	19.4017	19.9749	24.7428	20.5978	25.9828	24.5423	21.4716	24.6632	+	2.59737	-3.52837	NA	0.931129	0.531004		0.967921	-3.37059	+	1.57791	-3.68616	NA	0.037781	0.215437
k141_26455597_2;k141_11573840_1;k141_33571200_1;k141_30985705_1;k141_60571901_1;k141_44548987_2;k141_26637473_1;k141_66980279_2;k141_5376926_1;k141_6144303_1;k141_69029203_2	k141_26455597_2	WP_008047381.1 arginine deiminase [Pseudomonas sp. GM74]|WP_057398988.1 arginine deiminase [Pseudomonas fluorescens]|WP_057398988.1 arginine deiminase [Pseudomonas fluorescens]|WP_015096588.1 MULTISPECIES: arginine deiminase [Pseudomonas]|WP_046042232.1 arginine deiminase [Pseudomonas fluorescens]|WP_015885592.1 arginine deiminase [Pseudomonas fluorescens]|WP_014719694.1 MULTISPECIES: arginine de…	17	17	4	57.4	57.4	12.7	46.3	0	131.54	725000000	52	20.0177	20.1187	19.9573	21.1401	19.5562	19.9286	24.5655	23.2887	24.9839	23.7016	21.4521	23.8068	+	4.10689	-3.51328	NA	0.135992	-0.17707	+	2.9384	-4.2481	+	1.42894	-2.77847	NA	0.631742	1.29256
k141_8382400_1;k141_59278002_1;k141_52112770_2;k141_11530376_2;k141_71592131_1;k141_11817064_2;k141_3025778_1;k141_6620164_2	k141_8382400_1	XP_007945164.1 PREDICTED: tubulin beta-4B chain isoform X1 [Orycteropus afer afer]|XP_020306130.1 tubulin beta chain [Loa loa]|ABW05089.1 beta-tublin, partial [Steinernema carpocapsae]|ABW05089.1 beta-tublin, partial [Steinernema carpocapsae]|BAE87341.1 unnamed protein product [Macaca fascicularis]|XP_004622597.1 PREDICTED: tubulin beta chain [Sorex araneus]|XP_018654561.1 putative tubulin beta c…	21	21	2	49.2	49.2	4.3	49.83	0	184.17	1790000000	86	23.5906	19.4328	19.5764	23.9298	23.1023	19.491	23.5786	27.2082	24.3857	26.3413	24.9819	23.686	+	2.03741	-3.50981	NA	0.271947	-1.30774	+	1.12535	-4.1909		0.839539	-2.82873	NA	0.013421	0.054427
k141_33809525_6	k141_33809525_6	XP_022178716.1 carbonyl reductase [NADPH] 1-like [Myzus persicae]	13	13	13	70.1	70.1	70.1	30.049	0	180.37	871000000	50	20.1802	20.6591	19.8379	21.1458	19.9721	20.0722	20.6872	25.7925	24.3059	25.6334	25.3308	21.1438	+	2.3386	-3.50438	NA	0.142503	-0.17096	+	1.03104	-3.36944	+	1.14355	-3.63931	NA	0.073778	-0.44083
k141_54366382_1;k141_46679144_1	k141_54366382_1;k141_46679144_1	WP_057713545.1 MULTISPECIES: phosphogluconate dehydratase [Pseudomonas]|WP_046042247.1 phosphogluconate dehydratase [Pseudomonas fluorescens]	20	6	0	51	21.7	0	49.072	0	323.31	807000000	29	19.8907	20.5898	20.4526	20.0366	20.2618	19.0156	24.3536	23.651	25.2134	23.9434	20.7249	23.3473	+	3.44312	-3.49774	NA	0.543142	0.539686	+	2.91742	-4.09495	+	1.28276	-2.90052	NA	0.730837	1.73412
k141_31072838_1;k141_57715553_2;k141_58324081_2;k141_8931013_1;k141_8072906_1;k141_53734984_1;k141_68959983_2;k141_40864704_1;k141_23139887_2;k141_10500075_1;k141_35980616_1;k141_32979484_2;k141_48886110_2;k141_65481311_2;k141_65127322_1;k141_58333789_1;k141_68967765_1	k141_31072838_1;k141_57715553_2;k141_58324081_2;k141_8931013_1;k141_8072906_1;k141_53734984_1;k141_68959983_2;k141_40864704_1;k141_23139887_2;k141_10500075_1;k141_35980616_1	WP_060754052.1 MULTISPECIES: 3-deoxy-8-phosphooctulonate synthase [Pseudomonas]|WP_008072675.1 MULTISPECIES: 3-deoxy-8-phosphooctulonate synthase [Pseudomonas]|WP_008072675.1 MULTISPECIES: 3-deoxy-8-phosphooctulonate synthase [Pseudomonas]|PPA06118.1 3-deoxy-8-phosphooctulonate synthase [Pseudomonas sp. MWU12-2312b]|WP_007949350.1 MULTISPECIES: 3-deoxy-8-phosphooctulonate synthase [Pseudomonas]|W…	13	13	3	53	53	20.6	30.845	0	92.237	512000000	29	20.876	20.2812	19.7918	19.8544	19.2554	19.6713	23.9742	23.0679	24.343	22.8645	22.9318	23.5326	+	5.95227	-3.49731	NA	0.938471	0.722657	+	2.67643	-3.47869	+	3.65638	-3.51592	NA	0.72208	0.685431
k141_38044425_2;k141_51317092_2;k141_67118927_1;k141_17697228_1;k141_29558097_1	k141_38044425_2;k141_51317092_2;k141_67118927_1;k141_17697228_1	WP_018925109.1 MULTISPECIES: dihydrolipoyllysine-residue succinyltransferase [Pseudomonas]|WP_014339583.1 MULTISPECIES: dihydrolipoyllysine-residue succinyltransferase [Pseudomonas]|WP_007919883.1 MULTISPECIES: dihydrolipoyllysine-residue succinyltransferase [Pseudomonas]|WP_007898985.1 MULTISPECIES: dihydrolipoyllysine-residue succinyltransferase [Pseudomonas]|WP_007898985.1 MULTISPECIES: dihydr…	9	9	0	22.4	22.4	0	40.311	0	59.31	790000000	38	20.6109	20.3752	19.9554	20.2734	20.3336	20.1281	24.9784	24.1045	24.7852	21.3734	23.3676	24.0455	+	4.13001	-3.49634	NA	0.125178	0.068799	+	3.71698	-4.30886	+	1.53882	-2.68381	NA	0.937805	1.69385
k141_25717657_1;k141_14290159_7;k141_27599384_1;k141_26448357_1;k141_1020992_1;k141_18251906_1;k141_13121447_1;k141_63962677_2;k141_34859740_1	k141_25717657_1;k141_14290159_7;k141_27599384_1;k141_26448357_1;k141_1020992_1;k141_18251906_1;k141_13121447_1	XP_013636487.1 PREDICTED: adenosylhomocysteinase 1 [Brassica oleracea var. oleracea]|CDY58805.1 BnaC08g46780D [Brassica napus]|XP_013598597.1 PREDICTED: adenosylhomocysteinase 2-like [Brassica oleracea var. oleracea]|XP_013629740.1 PREDICTED: adenosylhomocysteinase 2 isoform X2 [Brassica oleracea var. oleracea]|CDY50106.1 BnaC01g43540D [Brassica napus]|XP_009135865.1 PREDICTED: adenosylhomocystei…	8	8	6	61.9	61.9	55.3	23.68	0	83.646	591000000	43	20.2038	19.5923	19.3763	21.1923	20.0088	23.6981	24.4198	24.7115	22.7576	23.3725	25.1456	24.6342	+	3.02944	-3.49494	NA	0.790002	-1.90892	+	2.52694	-4.23882	+	1.06999	-2.75106	NA	0.201714	-0.42116
k141_30337101_4;k141_7136335_1;k141_13327676_1;k141_46199485_1;k141_6981100_1;k141_50974516_1;k141_7380649_1;k141_9766471_1;k141_69880541_2;k141_3221209_14;k141_13350827_4;k141_52867477_1;k141_61122309_5	k141_30337101_4	WP_014339476.1 MULTISPECIES: electron transfer flavoprotein subunit alpha [Pseudomonas]|WP_093435361.1 MULTISPECIES: electron transfer flavoprotein subunit alpha [Pseudomonas]|WP_003179446.1 MULTISPECIES: electron transfer flavoprotein subunit alpha [Pseudomonas]|WP_004882590.1 MULTISPECIES: electron transfer flavoprotein subunit alpha [Pseudomonas syringae group]|OHC46593.1 electron transfer fla…	9	9	0	55.3	55.3	0	31.239	0	77.271	538000000	28	19.6227	20.1033	19.8795	20.6002	19.6166	19.7449	24.3028	23.0765	24.4966	23.5777	21.4165	23.6221	+	4.58551	-3.48751	NA	0.12875	-0.11874	+	3.03272	-4.09013	+	1.66161	-2.88488	NA	0.565903	1.08651
k141_37925093_3;k141_56677770_2;k141_38934711_2;k141_33808631_1;k141_61800246_1;k141_69325536_1;k141_48236018_1	k141_37925093_3;k141_56677770_2	WP_059180245.1 elongation factor G [Lelliottia amnigena]|WP_014171904.1 MULTISPECIES: elongation factor G [Enterobacter]|WP_006318976.1 elongation factor G [Serratia plymuthica]|WP_010436278.1 MULTISPECIES: elongation factor G [Enterobacter]|WP_013814796.1 MULTISPECIES: elongation factor G [Serratia]|WP_020837250.1 elongation factor G [Serratia liquefaciens]|WP_067709926.1 elongation factor G [Er…	13	13	3	27.3	27.3	7.7	77.335	0	106.21	500000000	40	19.9635	19.9301	20.6148	20.5172	19.6725	20.513	23.4956	24.3987	23.7057	23.4274	23.5823	23.525	+	7.72546	-3.48727	NA	0.062796	-0.0648	+	3.33149	-3.6972	+	3.48916	-3.27734	NA	0.570992	0.355068
k141_41243977_1;k141_32477277_1;k141_40110892_3;k141_27672909_1;k141_35665699_6;k141_14929201_1;k141_35268724_2;k141_6448644_2;k141_1066111_1;k141_19779641_2;k141_1066111_2;k141_17978691_1;k141_12186250_1;k141_44654237_4;k141_52631495_1	k141_41243977_1;k141_32477277_1;k141_40110892_3	XP_020200619.1 heat shock cognate 70 kDa protein 2-like [Aegilops tauschii subsp. tauschii]|XP_013661106.1 probable mediator of RNA polymerase II transcription subunit 37e [Brassica napus]|XP_009102555.1 PREDICTED: probable mediator of RNA polymerase II transcription subunit 37e [Brassica rapa]|XP_009122772.1 PREDICTED: LOW QUALITY PROTEIN: probable mediator of RNA polymerase II transcription sub…	14	9	1	22.2	19.1	3.5	71.208	0	168.78	1020000000	55	22.1978	20.1613	20.596	20.15	20.6854	23.9824	24.5307	25.9983	23.7075	24.3576	25.5917	24.5052	+	3.21416	-3.48633	NA	0.174443	-0.62087	+	1.83595	-3.76043	+	1.19841	-3.21224	NA	0.031625	-0.07268
k141_48523822_2;k141_35117227_1	k141_48523822_2;k141_35117227_1	WP_007996495.1 MULTISPECIES: thiol peroxidase [Pseudomonas]|WP_007914372.1 MULTISPECIES: thiol peroxidase [Pseudomonas]	8	6	0	56	36.1	0	17.398	0	100.83	882000000	31	20.1073	21.1879	19.3197	20.5516	20.3422	19.8017	24.8341	24.4413	25.3153	23.2711	20.6753	23.69	+	3.13917	-3.48609	NA	0.015202	-0.02688	+	2.83545	-4.65857	+	1.12289	-2.31362	NA	1.11674	2.31806
k141_13409694_2;k141_16057778_1;k141_24956235_1;k141_64339117_1;k141_3035715_1;k141_38213161_1;k141_35600251_1	k141_13409694_2;k141_16057778_1;k141_24956235_1	WP_007990793.1 MULTISPECIES: adenylate kinase [Pseudomonas]|WP_007990793.1 MULTISPECIES: adenylate kinase [Pseudomonas]|WP_046041080.1 adenylate kinase [Pseudomonas fluorescens]|WP_085751215.1 adenylate kinase [Rhizobacter gummiphilus]|WP_017336672.1 adenylate kinase [Pseudomonas fluorescens]|WP_010462894.1 MULTISPECIES: adenylate kinase [Pseudomonas]|WP_043193102.1 adenylate kinase [Pseudomonas …	4	4	0	36	36	0	17.795	0	42.204	607000000	28	20.36	20.7033	19.7102	19.8349	20.2435	18.6619	24.1637	22.998	24.8874	23.6151	21.2108	23.5514	+	3.83824	-3.48545	NA	0.537523	0.677756	+	2.42045	-3.75852	+	1.59733	-3.21238	NA	0.563956	1.2239
k141_71023743_7	k141_71023743_7	AJQ30115.1 pyruvate kinase isoform 2 [Aphis gossypii]	2	1	1	58.7	34.8	34.8	5.069	0	121.19	772000000	26	20.3751	20.767	19.7469	20.4093	20.9275	19.7751	22.7336	25.1946	23.6258	25.1073	25.1147	21.1285	+	3.2347	-3.48394	NA	0.057565	-0.07432	+	1.98811	-3.55503	+	1.17245	-3.41284	NA	0.014887	0.067865
k141_67465098_2;k141_3146841_8;k141_43828956_1	k141_67465098_2;k141_3146841_8;k141_43828956_1	WP_003186033.1 MULTISPECIES: 50S ribosomal protein L30 [Pseudomonas]|WP_003186033.1 MULTISPECIES: 50S ribosomal protein L30 [Pseudomonas]|WP_101322338.1 MULTISPECIES: 50S ribosomal protein L30 [Pseudomonas]	2	2	2	34.1	34.1	34.1	4.8838	0	97.863	518000000	14	20.1383	20.4318	20.7866	20.8081	19.9321	19.4975	24.298	23.231	24.3387	23.7422	23.1081	23.7405	+	6.43966	-3.47734	NA	0.363314	0.373025	+	2.99463	-3.50365	+	2.84765	-3.45103	NA	0.434408	0.42564
k141_35314714_1;k141_30523862_1;k141_5311321_1;k141_9237255_2;k141_71106831_2;k141_57089381_2;k141_36274230_1;k141_36183761_2;k141_36183761_3;k141_16196933_2;k141_47266193_1	k141_35314714_1	CDY47402.1 BnaCnng15110D [Brassica napus]|XP_013622211.1 PREDICTED: malate dehydrogenase 1, mitochondrial [Brassica oleracea var. oleracea]|CDY21789.1 BnaA06g20580D [Brassica napus]|KYP59253.1 hypothetical protein KK1_014685 [Cajanus cajan]|KYP59253.1 hypothetical protein KK1_014685 [Cajanus cajan]|XP_013622211.1 PREDICTED: malate dehydrogenase 1, mitochondrial [Brassica oleracea var. oleracea]|A…	9	9	8	33.7	33.7	30.7	41.911	0	123.14	401000000	27	19.8887	19.3107	19.9041	20.2634	19.9936	19.0638	22.944	24.6148	22.0416	23.8303	23.5678	22.2249	+	4.83435	-3.4665	NA	0.060875	-0.0724	+	1.96348	-3.49893	+	2.29514	-3.43408	NA	0.00273	-0.00754
k141_63550318_2	k141_63550318_2	XP_009146393.1 PREDICTED: GDSL esterase/lipase ESM1 [Brassica rapa]	3	3	3	59.1	59.1	59.1	10.232	0	26.059	453000000	20	20.0608	21.5532	19.8595	20.6351	19.766	19.9166	22.694	23.7641	21.8235	23.4585	25.1183	25.7162	+	3.43341	-3.46389	NA	0.2563	0.385335	+	1.36797	-2.2693	+	2.51692	-4.65848	NA	1.07267	-2.00384
k141_30197828_9;k141_3555647_1;k141_13832072_1;k141_47507662_2;k141_20826499_4	k141_30197828_9	XP_015379611.1 PREDICTED: ATP-citrate synthase [Diuraphis noxia]|XP_011255228.1 PREDICTED: ATP-citrate synthase [Camponotus floridanus]|PDM60931.1 acly-1 [Pristionchus pacificus]|KPM05294.1 ATP-citrate synthase-like protein, partial [Sarcoptes scabiei]|KHN81681.1 putative ATP-citrate synthase [Toxocara canis]	9	9	9	47.9	47.9	47.9	25.683	0	177.82	576000000	43	19.663	19.9159	20.0727	20.0571	20.4212	19.29	22.2279	25.2399	23.8349	24.8592	23.6796	20.3313	+	2.97692	-3.45881	NA	0.037231	-0.03889	+	1.93955	-3.8837	+	1.01978	-3.03391	NA	0.192986	0.810904
k141_19966608_1;k141_13335235_1;k141_21201061_2;k141_14284630_1;k141_25728660_1;k141_61222492_1;k141_49199712_1;k141_46943662_2;k141_63709646_1;k141_59496465_1;k141_9766928_2;k141_34274706_1;k141_34921861_1;k141_32972684_1;k141_63540142_2;k141_19977106_3;k141_57634638_4;k141_48425742_3;k141_38241274_3;k141_31415395_1;k141_547531_1;k141_39693314_1;k141_41924551_2;k141_64040497_3;k141_16525360_1;k1…	k141_19966608_1;k141_13335235_1;k141_21201061_2;k141_14284630_1	WP_056720988.1 MULTISPECIES: 2,3,4,5-tetrahydropyridine-2,6-dicarboxylate N-succinyltransferase [Pseudomonas]|WP_018927024.1 MULTISPECIES: 2,3,4,5-tetrahydropyridine-2,6-dicarboxylate N-succinyltransferase [Pseudomonas]|WP_027619056.1 2,3,4,5-tetrahydropyridine-2,6-dicarboxylate N-succinyltransferase [Pseudomonas sp. URHB0015]|WP_007908005.1 MULTISPECIES: 2,3,4,5-tetrahydropyridine-2,6-dicarboxyl…	12	12	2	57	57	12.6	32.296	0	90.131	843000000	36	19.9489	19.6014	20.5878	20.2246	20.6844	19.5178	25.4066	23.3546	24.9315	23.3378	20.7707	23.4992	+	3.26541	-3.45591	NA	0.075933	-0.09622	+	2.56476	-4.51818	+	1.18857	-2.39364	NA	0.874506	2.02831
k141_14970236_1;k141_51141798_1	k141_14970236_1	NP_001952.1 elongation factor 2 [Homo sapiens]|CUS13530.1 unnamed protein product [Tuber aestivum]	8	2	0	9.8	3.4	0	102.25	0	56	558000000	10	19.9653	20.7772	19.7694	19.813	19.893	20.461	21.1179	25.29	23.2532	25.1138	25.0035	21.6042	+	2.89367	-3.45059	NA	0.112704	0.114974	+	1.15342	-3.04971	+	1.5207	-3.85147	NA	0.154027	-0.68679
k141_468801_3;k141_6784210_2;k141_36588741_2;k141_16024991_1	k141_468801_3	XP_009104932.1 PREDICTED: MLP-like protein 34 [Brassica rapa]|XP_009105750.1 PREDICTED: MLP-like protein 43 [Brassica rapa]|CDY09499.1 BnaC02g20410D [Brassica napus]|XP_013592340.1 PREDICTED: MLP-like protein 43 [Brassica oleracea var. oleracea]	4	4	3	31	31	18.4	10.045	0	29.166	452000000	29	20.4532	20.4785	19.913	21.0043	20.2394	19.7806	24.3289	24.2929	23.1203	22.9401	23.9486	23.922	+	6.33937	-3.44733	NA	0.051235	-0.05989	+	2.93873	-3.63252	+	2.58651	-3.26214	NA	0.235984	0.31049
k141_16191303_1;k141_2975860_1;k141_65781236_1;k141_13532369_1;k141_41941986_1;k141_43213352_1;k141_65763562_1;k141_57577893_1;k141_13311582_1;k141_39583598_1;k141_57040096_1;k141_56720768_1;k141_16195418_1;k141_58564078_1;k141_67041776_1;k141_24769926_1;k141_9976054_1;k141_21796927_1;k141_64273327_1;k141_43586295_1;k141_50870585_1;k141_48468226_1;k141_18999586_1;k141_28836152_3;k141_18039317_2;k…	k141_16191303_1;k141_2975860_1;k141_65781236_1;k141_13532369_1;k141_41941986_1;k141_43213352_1;k141_65763562_1;k141_57577893_1;k141_13311582_1;k141_39583598_1;k141_57040096_1;k141_56720768_1;k141_16195418_1	WP_007908972.1 MULTISPECIES: homoserine dehydrogenase [Pseudomonas]|WP_046029043.1 MULTISPECIES: homoserine dehydrogenase [Pseudomonas]|WP_027619117.1 homoserine dehydrogenase [Pseudomonas sp. URHB0015]|WP_007934019.1 homoserine dehydrogenase [Pseudomonas sp. GM18]|KDD69186.1 homoserine dehydrogenase [Pseudomonas mandelii PD30]|WP_049861279.1 MULTISPECIES: homoserine dehydrogenase [Pseudomonas]|W…	7	7	0	28.5	28.5	0	38.443	0	61.718	692000000	27	19.399	19.4532	20.5306	19.8693	20.0838	19.5509	24.6089	22.27	25.2666	22.5972	21.1223	23.6941	+	3.41972	-3.44538	NA	0.034154	-0.04039	+	1.91043	-4.25422	+	1.58985	-2.63654	NA	0.600684	1.57729
k141_60106845_1	k141_60106845_1	WP_014339570.1 MULTISPECIES: beta-ketoacyl-[acyl-carrier-protein] synthase I [Pseudomonas]	10	10	0	44.5	44.5	0	37.372	0	78.707	846000000	39	20.7621	20.5297	19.5526	20.1118	20.1322	19.9372	25.2094	22.881	25.0064	24.0278	20.4475	24.1032	+	3.04711	-3.44162	NA	0.230728	0.22106	+	2.09784	-4.08413	+	1.08963	-2.79911	NA	0.458542	1.50608
k141_21194235_12;k141_19229130_2;k141_16420237_1	k141_21194235_12	XP_022167964.1 rab GDP dissociation inhibitor alpha [Myzus persicae]|CAH93371.1 hypothetical protein [Pongo abelii]|NP_001485.2 rab GDP dissociation inhibitor beta isoform 1 [Homo sapiens]	15	15	15	58.7	58.7	58.7	49.828	0	110.29	639000000	50	20.6733	20.2805	19.9771	20.1165	19.9433	20.5834	22.2751	25.0996	23.3708	25.892	25.0264	20.5287	+	2.66054	-3.43642	NA	0.126498	0.095891	+	1.74297	-3.27156	+	1.00991	-3.60129	NA	0.042993	-0.23384
k141_9945713_2;k141_15975835_1;k141_17727861_2;k141_22901492_1;k141_2849687_1;k141_44566_1;k141_32722367_1;k141_36563321_3;k141_18720167_2;k141_66865890_1;k141_46293137_4;k141_10425468_1;k141_66705187_2;k141_10417792_1;k141_43370719_2;k141_5834080_3;k141_69251319_5;k141_46274614_1;k141_53550352_1	k141_9945713_2;k141_15975835_1;k141_17727861_2;k141_22901492_1;k141_2849687_1;k141_44566_1;k141_32722367_1;k141_36563321_3	AGL87667.1 thioredoxin TrxA [Pseudomonas protegens CHA0]|AEA71963.1 thioredoxin [Pseudomonas brassicacearum subsp. brassicacearum NFM421]|WP_043192254.1 MULTISPECIES: thioredoxin TrxA [Pseudomonas]|AEA71963.1 thioredoxin [Pseudomonas brassicacearum subsp. brassicacearum NFM421]|AEA71963.1 thioredoxin [Pseudomonas brassicacearum subsp. brassicacearum NFM421]|AEA71963.1 thioredoxin [Pseudomonas bra…	5	5	3	40.9	40.9	21.3	13.724	0	55.011	679000000	22	20.1235	19.724	20.3367	19.9649	20.1552	19.8296	24.6897	23.3361	24.3446	23.8286	20.7072	23.8286	+	3.77809	-3.43349	NA	0.142882	0.078166	+	3.101	-4.06205	+	1.26001	-2.80493	NA	0.525913	1.33529
k141_12073878_136	k141_12073878_136	WP_025368827.1 peroxiredoxin [Buchnera aphidicola]	5	5	5	32.5	32.5	32.5	22.542	0	39.209	534000000	23	20.0155	20.685	20.3773	20.0654	19.7139	19.8394	23.0716	25.1736	22.6689	25.2596	24.5082	20.6072	+	3.00098	-3.43212	NA	1.04259	0.486361	+	1.82715	-3.27881	+	1.16622	-3.58543	NA	0.037207	0.179744
k141_6939860_3;k141_9693999_2	k141_6939860_3;k141_9693999_2	PAM84326.1 sugar ABC transporter substrate-binding protein [Pseudomonas sp. ERMR1:02]|WP_007949441.1 carbohydrate ABC transporter substrate-binding protein [Pseudomonas sp. GM21]	11	11	0	36.3	36.3	0	45.746	0	99.476	665000000	40	20.5451	20.8538	20.5176	20.4623	20.5928	19.9078	24.3357	21.4592	24.7636	24.4527	24.0882	24.3331	+	4.25548	-3.42551	NA	0.60316	0.317852	+	1.29444	-2.88066	+	4.13701	-3.97036	NA	0.300699	-0.77185
k141_45483941_2;k141_57167972_1	k141_45483941_2	WP_046040323.1 arginine decarboxylase [Pseudomonas fluorescens]|WP_007978079.1 arginine decarboxylase [Pseudomonas sp. GM33]	9	8	0	65.2	65.2	0	17.326	0	77.08	648000000	36	19.7145	20.4202	20.1632	20.8142	20.19	20.2567	24.2608	23.5336	24.6664	24.2122	21.0602	24.2707	+	3.91638	-3.40756	NA	0.489191	-0.32102	+	3.31435	-4.05435	+	1.20268	-2.76076	NA	0.365704	0.972572
k141_8772169_4	k141_8772169_4	WP_027898687.1 MULTISPECIES: translation initiation factor IF-3 [Pseudomonas]	8	8	3	54.2	54.2	23.2	20.007	0	99.602	419000000	31	20.1624	19.5777	19.8984	20.9685	19.6946	20.7847	23.5669	23.1129	23.8255	23.8347	23.2999	23.8801	+	6.74786	-3.4056	NA	0.628581	-0.60311	+	3.75929	-3.62225	+	2.71942	-3.18895	NA	0.239435	-0.16982
k141_10939429_1;k141_48775023_2;k141_25211178_2;k141_14387490_2;k141_51255809_4;k141_4824922_2;k141_45918923_1;k141_30467117_2;k141_21360786_1;k141_9708693_1;k141_45683579_2;k141_30040145_1;k141_35770688_3;k141_8097943_1;k141_47846050_1;k141_32599884_1;k141_10244673_2;k141_30027559_1;k141_11987981_1;k141_66080288_1;k141_66055701_1;k141_55449765_1;k141_25781095_1;k141_29364634_1;k141_33557774_2;k1…	k141_10939429_1;k141_48775023_2;k141_25211178_2;k141_14387490_2;k141_51255809_4;k141_4824922_2;k141_45918923_1;k141_30467117_2;k141_21360786_1;k141_9708693_1;k141_45683579_2;k141_30040145_1	WP_046028435.1 MULTISPECIES: aldehyde dehydrogenase family protein [Pseudomonas]|WP_018928481.1 MULTISPECIES: aldehyde dehydrogenase family protein [Pseudomonas]|WP_045058934.1 aldehyde dehydrogenase family protein [Pseudomonas sp. ES3-33]|WP_007915887.1 MULTISPECIES: aldehyde dehydrogenase family protein [Pseudomonas]|PRA58308.1 aldehyde dehydrogenase family protein [Pseudomonas sp. MYb115]|WP_0…	12	12	0	37.1	37.1	0	53.392	0	194.57	508000000	37	19.5483	19.9204	19.1427	20.3842	20.7381	19.1698	23.7818	23.0491	24.4975	23.7398	20.7789	23.4033	+	3.74383	-3.39111	NA	0.460547	-0.56024	+	3.06091	-4.23895	+	1.13964	-2.54326	NA	0.481324	1.13545
k141_35217275_2;k141_23328288_5	k141_35217275_2;k141_23328288_5	WP_019581730.1 MULTISPECIES: cystine ABC transporter substrate-binding protein [Pseudomonas]|WP_030128483.1 cystine ABC transporter substrate-binding protein [Pseudomonas sp. QTF5]	12	12	3	41.7	41.7	9.8	28.647	0	83.555	509000000	36	20.215	19.7513	20.4759	20.1406	20.2841	19.0165	24.4125	21.7671	24.4181	22.8365	23.6247	23.1444	+	4.5569	-3.38667	NA	0.298789	0.333633	+	1.69221	-3.3852	+	2.73603	-3.38814	NA	0.133562	0.330694
k141_42857817_3;k141_16156569_1;k141_70160378_2;k141_65340403_1;k141_9789987_2;k141_28700201_1;k141_69037386_1;k141_52831692_1;k141_25028301_1;k141_39719841_3;k141_38274186_1;k141_48597808_1;k141_62406993_1;k141_4000010_33;k141_50820766_1;k141_32102840_3;k141_26592972_2;k141_21742846_2;k141_14345653_2;k141_63546780_3;k141_51956815_3;k141_15060799_1;k141_44873345_1;k141_10453429_2;k141_25006290_1;…	k141_42857817_3;k141_16156569_1;k141_70160378_2	WP_028940617.1 bifunctional UDP-4-amino-4-deoxy-L-arabinose formyltransferase/UDP-glucuronic acid oxidase ArnA [Pseudomonas umsongensis]|WP_008015011.1 bifunctional UDP-4-amino-4-deoxy-L-arabinose formyltransferase/UDP-glucuronic acid oxidase ArnA [Pseudomonas sp. GM50]|WP_017528029.1 bifunctional UDP-4-amino-4-deoxy-L-arabinose formyltransferase/UDP-glucuronic acid oxidase ArnA [Pseudomonas fluo…	15	15	5	45.4	45.4	14.4	51.433	0	109.93	716000000	51	19.5224	19.8279	20.2448	20.3601	18.9957	21.1165	24.1091	23.8409	25.3173	21.1722	22.3551	23.5703	+	3.3385	-3.38291	NA	0.168573	-0.29246	+	3.0948	-4.5574	+	1.11708	-2.20842	NA	1.16799	2.05652
k141_507558_3	k141_507558_3	AMQ77289.1 heat shock protein 70 cognate [Rhopalosiphum padi]	3	3	3	40	40	40	7.4747	0	30.362	560000000	19	20.8533	19.6707	20.1495	20.707	20.7199	19.4921	23.5767	24.4815	23.6306	24.7453	24.3919	20.9515	+	3.55031	-3.36416	NA	0.052898	-0.08184	+	2.90537	-3.67175	+	1.12593	-3.05658	NA	0.160876	0.533326
k141_58674804_3	k141_58674804_3	CAB58441.1 Hsp60 protein [Myzus persicae]	5	5	4	40.7	40.7	29.6	8.655	0	177.16	382000000	20	20.2912	19.2854	21.149	19.6745	20.0921	19.734	22.271	24.6739	23.0869	24.6097	24.5417	21.1984	+	3.37301	-3.35923	NA	0.299266	0.408364	+	1.60192	-3.10202	+	1.47891	-3.61643	NA	0.026771	-0.10605
k141_13755253_1;k141_26369494_1;k141_60923049_1	k141_13755253_1;k141_26369494_1;k141_60923049_1	KFK33580.1 hypothetical protein AALP_AA5G032300 [Arabis alpina]|XP_013644734.1 aquaporin TIP1-2 [Brassica napus]|XP_009129499.1 PREDICTED: aquaporin TIP1-2 [Brassica rapa]	1	1	1	54.5	54.5	54.5	3.507	0	15.596	358000000	12	19.4048	20.4595	20.2981	19.7995	19.6786	18.6699	23.3992	24.2981	22.8035	20.0289	24.2618	23.6666	+	3.12763	-3.35796	NA	0.621764	0.67149	+	2.49675	-3.44614	+	1.12193	-3.26978	NA	0.239964	0.847848
k141_18725893_1;k141_4139094_1;k141_62913788_1;k141_16385996_1;k141_62494233_1;k141_37348145_1;k141_9889166_1;k141_52462359_23;k141_5630269_1;k141_1369417_2	k141_18725893_1	WP_007991944.1 catalase/peroxidase HPI [Pseudomonas sp. GM48]|WP_007991944.1 catalase/peroxidase HPI [Pseudomonas sp. GM48]|WP_074753257.1 catalase/peroxidase HPI [Pseudomonas abietaniphila]|WP_048133870.1 catalase/peroxidase HPI [Methanosarcina sp. 1.H.T.1A.1]|WP_074753257.1 catalase/peroxidase HPI [Pseudomonas abietaniphila]|OGN95990.1 catalase/peroxidase HPI [Chloroflexi bacterium RBG_13_51_36…	13	9	2	58.4	49.3	17.5	29.811	0	130.97	555000000	32	20.3685	19.3769	19.0798	20.6291	20.4953	19.4624	23.7488	23.0233	24.7942	22.8786	21.5672	23.5443	+	4.16597	-3.35737	NA	0.474795	-0.58717	+	2.56001	-4.24697	+	1.63802	-2.46777	NA	0.700914	1.19203
k141_65860903_4;k141_18121428_1	k141_65860903_4	XP_022181825.1 UTP--glucose-1-phosphate uridylyltransferase isoform X2 [Myzus persicae]|NA	8	8	8	79	79	79	13.425	0	68.436	522000000	28	21.0777	19.6331	19.6648	20.0955	19.7295	19.1042	21.4415	25.5595	23.4362	24.8347	23.9076	20.2657	+	2.49943	-3.35671	NA	0.360661	0.482101	+	1.22996	-3.35386	+	1.10932	-3.35957	NA	0.092739	0.476389
k141_42950400_10	k141_42950400_10	XP_022174838.1 heat shock 70 kDa protein 4 [Myzus persicae]	25	25	25	45.6	45.6	45.6	88.742	0	176.51	716000000	68	21.7395	20.216	20.1478	19.5118	20.0066	19.1911	20.7121	25.8218	23.7345	25.7278	23.994	20.945	+	2.18473	-3.35369	NA	0.92553	1.13126		0.800364	-2.72167	+	1.3163	-3.98571	NA	0.021735	-0.13278
k141_20100846_2;k141_26980362_1;k141_3580242_1;k141_16783626_2;k141_52082372_1;k141_42630426_1	k141_20100846_2;k141_26980362_1;k141_3580242_1	WP_095128021.1 branched-chain amino acid ABC transporter substrate-binding protein [Pseudomonas sp. Irchel s3h14]|WP_023968062.1 branched-chain amino acid ABC transporter substrate-binding protein [Pseudomonas chlororaphis]|WP_092203963.1 MULTISPECIES: branched-chain amino acid ABC transporter substrate-binding protein [Pseudomonas]|WP_027925627.1 MULTISPECIES: branched-chain amino acid ABC trans…	10	10	0	59.8	59.8	0	25.785	0	75.606	788000000	36	20.2156	20.6598	21.1595	20.4733	20.6131	19.9474	25.552	21.0297	24.2052	23.7187	24.4126	24.2067	+	3.40966	-3.3427	NA	0.418452	0.33369	+	1.00032	-2.91733	+	3.70079	-3.76807	NA	0.14121	-0.51705
k141_43816988_1;k141_60110681_1;k141_43546825_1;k141_14312831_1	k141_43816988_1;k141_60110681_1	WP_041146973.1 MULTISPECIES: phosphopyruvate hydratase [Raoultella]|WP_020825242.1 enolase [Serratia liquefaciens]|WP_099063057.1 phosphopyruvate hydratase [Serratia sp. BW106]|AEW75015.1 Enolase [Enterobacter cloacae EcWSU1]	11	9	0	44.8	41.8	0	40.714	0	105.22	680000000	30	19.7337	20.2079	19.4961	19.9267	19.611	19.6718	24.7926	24.8278	24.5991	22.7957	21.0233	20.6563	+	2.75213	-3.34125	NA	0.120362	0.076075	+	4.62051	-4.92723	+	1.23487	-1.75526	NA	2.09112	3.24804
k141_41314399_9;k141_55161411_2;k141_39723756_1;k141_15955854_4;k141_12390436_1;k141_38830248_2;k141_45982014_1;k141_10009316_1;k141_31489555_1;k141_56307827_4;k141_19254084_1	k141_41314399_9	WP_003206246.1 MULTISPECIES: PhoX family phosphatase [Pseudomonas]|WP_008084074.1 PhoX family phosphatase [Pseudomonas sp. GM80]|WP_008147146.1 PhoX family phosphatase [Pseudomonas sp. GM41(2012)]|WP_095127184.1 PhoX family phosphatase [Pseudomonas sp. Irchel s3h14]|WP_074886859.1 PhoX family phosphatase [Pseudomonas graminis]|WP_007947836.1 PhoX family phosphatase [Pseudomonas sp. GM21]|WP_02761…	29	29	19	53.1	53.1	33.3	68.915	0	313.87	1580000000	67	20.3104	19.7617	19.8642	20.4941	20.1941	19.4119	27.2744	23.2945	24.5028	20.7585	20.8326	23.334	+	2.09238	-3.32673	NA	0.051579	-0.05459	+	1.8771	-5.04512		0.822588	-1.60834	NA	1.09626	3.38219
k141_70881507_1;k141_46640612_1;k141_62507952_1;k141_50183468_1;k141_18014011_1;k141_41147709_1;k141_23161206_1;k141_39845740_1;k141_51199572_1;k141_67180855_1;k141_47217924_1;k141_4596647_1;k141_62617869_1;k141_43069367_1;k141_3739053_1	k141_70881507_1;k141_46640612_1;k141_62507952_1;k141_50183468_1;k141_18014011_1;k141_41147709_1	WP_043190768.1 translation initiation factor IF-2 [Pseudomonas rhizosphaerae]|WP_020299910.1 MULTISPECIES: translation initiation factor IF-2 [Pseudomonas]|WP_074756365.1 translation initiation factor IF-2 [Pseudomonas abietaniphila]|WP_042728706.1 MULTISPECIES: translation initiation factor IF-2 [Pseudomonas]|WP_014336576.1 MULTISPECIES: translation initiation factor IF-2 [Pseudomonas]|WP_048366…	9	9	2	37.2	37.2	10.9	44.307	0	82.252	496000000	34	20.1818	20.3424	20.6668	20.8654	20.8493	18.7028	23.9829	22.9758	24.1023	23.6333	22.949	23.9038	+	5.14602	-3.3231	NA	0.12929	0.257823	+	2.98874	-3.29	+	1.91362	-3.3562	NA	0.157265	0.191624
k141_40478802_8;k141_56281509_8;k141_37280462_3;k141_67632712_1;k141_41568514_8;k141_25119508_1;k141_60975850_1;k141_28479563_2;k141_37227819_1;k141_39735510_1;k141_23674365_1;k141_17764210_1;k141_64547214_1;k141_30358627_1;k141_51256007_1;k141_45230316_1;k141_31325097_1;k141_38030781_1;k141_47867549_1;k141_48995073_1;k141_8952462_1	k141_40478802_8;k141_56281509_8;k141_37280462_3;k141_67632712_1;k141_41568514_8	WP_049632377.1 DNA-directed RNA polymerase subunit beta [Cellvibrio sp. pealriver]|WP_003654504.1 DNA-directed RNA polymerase subunit beta [Acinetobacter calcoaceticus]|WP_049632377.1 DNA-directed RNA polymerase subunit beta [Cellvibrio sp. pealriver]|WP_062058881.1 DNA-directed RNA polymerase subunit beta [Cellvibrio sp. OA-2007]|WP_042654546.1 DNA-directed RNA polymerase subunit beta [Aeromonas…	16	7	0	13.2	5.9	0	151.23	0	48.234	473000000	26	20.3333	19.8199	19.7698	20.6879	19.9772	19.7237	24.1568	20.6134	23.6416	24.0853	23.6504	24.1025	+	3.71057	-3.32303	NA	0.172858	-0.15531	+	1.18779	-2.8296	+	3.52548	-3.81645	NA	0.439331	-1.14216
k141_69839483_1;k141_65572360_1	k141_69839483_1;k141_65572360_1	WP_046030662.1 MULTISPECIES: aldehyde dehydrogenase [Pseudomonas]|WP_046030662.1 MULTISPECIES: aldehyde dehydrogenase [Pseudomonas]	8	8	0	36.3	36.3	0	37.803	0	57.964	528000000	27	19.8595	20.044	18.9193	20.1845	19.4921	19.5592	23.4717	22.6075	25.1342	22.6741	21.5919	22.452	+	4.03416	-3.31215	NA	0.121964	-0.13767	+	2.13838	-4.13021	+	2.48486	-2.49409	NA	0.858342	1.49846
k141_12968045_1;k141_51639341_1	k141_12968045_1	WP_019581485.1 MULTISPECIES: outer membrane porin, OprD family [Pseudomonas]|WP_062382760.1 MULTISPECIES: outer membrane porin, OprD family [Pseudomonas]	14	12	10	50.8	42.6	36.6	48.647	0	83.951	601000000	31	20.6737	20.0029	19.8379	20.1158	20.8765	19.9818	24.336	23.6935	24.2003	19.9979	24.4694	24.6168	+	2.90692	-3.30421	NA	0.151175	-0.15321	+	3.5775	-3.9051		0.811748	-2.70332	NA	0.275452	1.04857
k141_4462056_3;k141_44357209_5;k141_1957461_9;k141_14562101_3	k141_4462056_3;k141_44357209_5;k141_1957461_9	SHL47714.1 pyruvate kinase [Flavobacterium flevense]|OYX85939.1 pyruvate kinase [Flavobacteriales bacterium 32-34-25]|WP_083382165.1 pyruvate kinase [Flavobacterium commune]|APA00887.1 pyruvate kinase [Flavobacterium commune]	14	14	3	48.8	48.8	10.6	52.979	0	103.16	495000000	39	20.8596	20.7024	20.0423	20.6643	20.0387	18.6437	22.1576	22.9306	24.3392	23.7536	22.9878	24.6006	+	4.16638	-3.30306	NA	0.508889	0.752556	+	1.71945	-2.60767	+	2.20948	-3.99845	NA	0.332836	-0.63822
k141_56937175_1;k141_64272568_8;k141_9602692_3;k141_54634023_2;k141_8909544_2;k141_34253308_3;k141_2586275_2	k141_56937175_1;k141_64272568_8;k141_9602692_3;k141_54634023_2;k141_8909544_2;k141_34253308_3;k141_2586275_2	WP_057400579.1 MaoC family dehydratase [Pseudomonas fluorescens]|WP_056855816.1 MaoC family dehydratase [Pseudomonas sp. Root562]|WP_007894347.1 MULTISPECIES: MaoC family dehydratase [Pseudomonas]|WP_007909575.1 MULTISPECIES: MaoC family dehydratase [Pseudomonas]|WP_003228575.1 MULTISPECIES: MaoC family dehydratase [Pseudomonas]|WP_046028734.1 MULTISPECIES: MaoC family dehydratase [Pseudomonas]|W…	7	7	0	62.3	62.3	0	16.85	0	51.047	505000000	24	20.3581	19.5805	20.9032	20.5468	20.0487	20.5337	23.637	23.2613	24.1316	23.764	23.0899	23.8698	+	6.99117	-3.29706	NA	0.081083	-0.0958	+	2.74911	-3.39598	+	3.39135	-3.19815	NA	0.104735	0.102029
k141_19053761_1	k141_19053761_1	CEF66430.1 6-phosphogluconate dehydrogenase, decarboxylating [Strongyloides ratti]	1	1	1	17.6	17.6	17.6	10.061	0	73.706	440000000	13	19.764	20.369	20.884	20.1578	20.3683	19.0033	21.9713	23.8391	23.571	24.9512	24.8515	21.1282	+	3.15357	-3.29433	NA	0.392137	0.495859	+	1.85676	-2.78818	+	1.339	-3.80048	NA	0.137598	-0.51644
k141_47377258_5	k141_47377258_5	XP_003240969.1 PREDICTED: pyruvate carboxylase, mitochondrial isoform X1 [Acyrthosiphon pisum]	3	2	2	51.3	51.3	51.3	8.6322	0	40.325	497000000	23	20.496	20.2889	20.3585	19.7631	19.3086	19.8538	20.8798	24.9252	23.6145	24.7407	24.2378	21.4216	+	2.93813	-3.29178	NA	1.83629	0.739283	+	1.08696	-2.75872	+	1.66402	-3.82484	NA	0.072667	-0.32684
k141_22927882_3	k141_22927882_3	XP_013590475.1 PREDICTED: inactive GDSL esterase/lipase-like protein 23 [Brassica oleracea var. oleracea]	4	4	1	37.2	37.2	6.1	18.747	0	71.089	364000000	21	19.5417	19.2879	21.4799	19.7695	20.2603	20.4463	22.7359	23.5527	20.6121	23.4775	24.8802	25.2706	+	2.85031	-3.2906	NA	0.025815	-0.05555		0.918875	-2.19712	+	2.78288	-4.38408	NA	1.02032	-2.24251
k141_21867825_1;k141_21198886_2;k141_22598536_1	k141_21867825_1;k141_21198886_2	XP_020173542.1 elongation factor 1-alpha [Aegilops tauschii subsp. tauschii]|XP_022874197.1 elongation factor 1-alpha-like [Olea europaea var. sylvestris]|ANM86108.1 elongation factor 1-alpha [Stygiella incarcerata]	6	2	0	19.5	5.7	0	31.144	0	16.035	305000000	17	20.0379	19.3462	20.2463	20.2027	19.5458	20.1444	23.6174	24.0654	22.2348	22.5327	23.513	23.2836	+	5.87222	-3.28726	NA	0.090683	-0.0875	+	2.29635	-3.42905	+	3.01099	-3.14547	NA	0.113756	0.196073
k141_37360976_1;k141_56298151_22;k141_49777881_1;k141_29271782_1	k141_37360976_1	NP_726243.1 bellwether [Drosophila melanogaster]|EFN69452.1 ATP synthase subunit alpha, mitochondrial [Camponotus floridanus]|EFN69452.1 ATP synthase subunit alpha, mitochondrial [Camponotus floridanus]|CDJ97860.1 ATPase domain containing protein [Haemonchus contortus]	10	6	5	24.1	16.1	14.3	59.421	0	272.88	449000000	29	19.9007	20.1046	19.8627	19.8903	20.2896	20.8569	23.1252	24.9721	22.7089	24.7229	24.0773	20.9729	+	3.40709	-3.27909	NA	0.600708	-0.38955	+	2.18957	-3.64604	+	1.14987	-2.91214	NA	0.09082	0.344351
k141_6441680_1;k141_3401533_1;k141_18798883_1;k141_9312423_1	k141_6441680_1	WP_077430263.1 NADP-dependent glyceraldehyde-3-phosphate dehydrogenase [Pseudomonas sp. C9]|WP_008155026.1 NADP-dependent glyceraldehyde-3-phosphate dehydrogenase [Pseudomonas sp. GM41(2012)]|WP_007973351.1 NADP-dependent glyceraldehyde-3-phosphate dehydrogenase [Pseudomonas sp. GM33]|WP_033061600.1 NADP-dependent glyceraldehyde-3-phosphate dehydrogenase [Pseudomonas mandelii]	22	6	0	37.2	12.6	0	59.69	0	41.468	657000000	21	19.2477	20.0491	19.812	20.2999	20.528	18.956	24.6061	23.551	24.9559	23.8121	20.8206	20.8173	+	2.70591	-3.27837	NA	0.154348	-0.225	+	3.18753	-4.66806		0.783631	-1.88868	NA	1.10872	2.55438
k141_54563951_4;k141_59588399_1;k141_40589597_1	k141_54563951_4;k141_59588399_1	WP_046816330.1 arginine decarboxylase [Pseudomonas putida]|WP_046049335.1 arginine decarboxylase [Pseudomonas fluorescens]|WP_046816330.1 arginine decarboxylase [Pseudomonas putida]	11	6	0	20.5	12.4	0	83.931	0	42.412	473000000	34	20.3022	19.1395	20.2915	20.4685	20.6122	20.2637	23.48	22.9822	24.4291	23.4007	22.8504	23.5693	+	5.97475	-3.27236	NA	0.603231	-0.53709	+	2.53536	-3.71938	+	3.52987	-2.82534	NA	0.304872	0.356944
k141_12392165_1	k141_12392165_1	SDZ50896.1 translation elongation factor 1A (EF-1A/EF-Tu), partial [Variovorax sp. YR634]	17	8	1	77.9	39	5.9	31.241	0	71.448	613000000	37	20.2018	20.2557	19.9032	20.2493	20.2965	23.038	23.5799	23.3916	23.487	24.6752	24.079	24.3607	+	4.01049	-3.27152	NA	0.506506	-1.0744	+	4.98364	-3.366	+	1.55934	-3.17704	NA	2.09546	-0.88544
k141_8678142_3;k141_47858603_4;k141_20027493_2;k141_65822208_5;k141_28323144_1;k141_19259818_4;k141_66673485_4;k141_19677333_1;k141_44087145_1;k141_20950372_1;k141_8945168_1;k141_45537007_1;k141_56816387_1;k141_24441960_1;k141_2205834_1;k141_18343223_2;k141_39041100_2;k141_26943809_1;k141_45386749_1;k141_29551634_1;k141_51622201_1;k141_69695291_1;k141_9432512_2;k141_52485891_1;k141_4062021_2;k141…	k141_8678142_3;k141_47858603_4;k141_20027493_2;k141_65822208_5;k141_28323144_1	WP_008050144.1 MULTISPECIES: PhoH family protein [Pseudomonas]|WP_027618625.1 PhoH family protein [Pseudomonas sp. URHB0015]|WP_020298404.1 PhoH family protein [Pseudomonas sp. CF161]|WP_096509185.1 PhoH family protein [Pseudomonas sp. LAB-08]|WP_008153474.1 MULTISPECIES: PhoH family protein [Pseudomonas]|WP_043186327.1 PhoH family protein [Pseudomonas rhizosphaerae]|WP_017526218.1 MULTISPECIES: …	8	8	0	25.3	25.3	0	48.394	0	58.11	347000000	33	20.2101	19.9165	20.4962	20.5053	19.4816	19.3438	23.7678	22.8176	23.2985	23.351	23.0551	23.2717	+	7.0198	-3.26804	NA	0.461906	0.430648	+	3.18301	-3.08707	+	3.10157	-3.44901	NA	0.084448	0.068705
k141_57526309_1;k141_11129036_2;k141_5849235_1;k141_58873799_1	k141_57526309_1;k141_11129036_2	WP_046040005.1 DUF541 domain-containing protein [Pseudomonas fluorescens]|WP_077430878.1 DUF541 domain-containing protein [Pseudomonas sp. C9]|WP_027924500.1 MULTISPECIES: DUF541 domain-containing protein [Pseudomonas]|WP_046040005.1 DUF541 domain-containing protein [Pseudomonas fluorescens]	9	9	0	52.6	52.6	0	19.059	0	117.23	469000000	27	20.236	20.3973	19.3319	20.2787	20.4914	19.8225	23.9804	22.905	24.252	22.8476	22.8014	23.3697	+	5.98151	-3.2664	NA	0.210046	-0.20915	+	2.67068	-3.7241	+	3.32559	-2.8087	NA	0.717856	0.706252
k141_9577253_1;k141_410839_1	k141_9577253_1	XP_015116988.1 PREDICTED: 60 kDa heat shock protein, mitochondrial-like [Diachasma alloeum]|XP_002433722.1 chaperonin subunit, putative [Ixodes scapularis]	9	8	4	22.9	20.7	11.2	49.307	0	57.491	488000000	27	20.5302	23.895	19.9145	20.148	19.6053	19.152	22.0673	24.4629	23.2607	24.6092	24.2475	24.1947	+	2.64609	-3.26622	NA	0.644074	1.81146		0.570161	-1.81708	+	3.93002	-4.71535	NA	0.704726	-1.08682
k141_49045313_3;k141_20205082_3	k141_49045313_3;k141_20205082_3	WP_017123251.1 50S ribosomal protein L30 [Pseudomonas sp. B28(2017)]|WP_017123251.1 50S ribosomal protein L30 [Pseudomonas sp. B28(2017)]	2	2	2	25.9	25.9	25.9	6.5257	0	191.66	455000000	23	19.9359	21.1044	20.9213	20.7541	19.6761	19.5429	23.586	23.3343	24.1546	23.8	23.0784	23.5718	+	5.91199	-3.26508	NA	0.556557	0.66286	+	2.64963	-3.03778	+	2.87032	-3.49239	NA	0.256479	0.208242
k141_41707698_1	k141_41707698_1	WP_026286483.1 MULTISPECIES: OmpA family protein [Pseudomonas]	8	8	0	48.1	48.1	0	24.248	0	96.111	461000000	37	20.7543	19.7303	20.1507	20.7444	19.9612	20.452	24.5385	22.8033	23.5243	23.2236	23.7228	23.5684	+	6.24535	-3.26466	NA	0.176249	-0.17413	+	2.36653	-3.41031	+	3.48143	-3.11902	NA	0.078732	0.117151
k141_8786912_3;k141_37777805_1;k141_65185953_1;k141_10463837_3;k141_70863993_1;k141_70078906_1;k141_41090578_1;k141_54937511_1	k141_8786912_3;k141_37777805_1	WP_017529310.1 MULTISPECIES: dihydrolipoyl dehydrogenase [Pseudomonas]|WP_062381084.1 MULTISPECIES: dihydrolipoyl dehydrogenase [Pseudomonas]|WP_056743993.1 dihydrolipoyl dehydrogenase [Pseudomonas sp. Root329]|WP_007919881.1 MULTISPECIES: dihydrolipoyl dehydrogenase [Pseudomonas]|WP_007945143.1 dihydrolipoyl dehydrogenase [Pseudomonas sp. GM21]|WP_018974794.1 dihydrolipoyl dehydrogenase [Rudaea …	8	4	1	38.2	22.5	4.2	29.661	0	32.459	427000000	20	20.2725	20.5827	21.2186	20.3742	19.5781	19.4738	24.1218	23.7228	23.6324	24.3919	21.206	24.0068	+	3.87709	-3.26365	NA	1.04165	0.882587	+	3.23418	-3.13441	+	1.50406	-3.39289	NA	0.242646	0.624105
k141_71527074_1;k141_13464129_1	k141_71527074_1	XP_013640463.1 epithiospecifier protein [Brassica napus]|XP_013732905.1 epithiospecifier protein [Brassica napus]	7	7	2	70.2	70.2	29.2	17.654	0	78.691	350000000	26	20.7253	20.0298	20.6367	20.0099	19.9346	18.0419	22.8688	24.4562	22.7763	20.9883	24.31	23.5568	+	3.26496	-3.26303	NA	0.768685	1.13513	+	2.10774	-2.90316	+	1.41323	-3.6229	NA	0.133795	0.415391
k141_648346_7;k141_15676671_1;k141_41612382_1;k141_31470806_1;k141_48312412_1;k141_65189399_1;k141_34216825_1;k141_44295530_1;k141_25906998_1	k141_648346_7	WP_042609208.1 MULTISPECIES: carbohydrate ABC transporter substrate-binding protein [Pseudomonas]|WP_007912488.1 MULTISPECIES: carbohydrate ABC transporter substrate-binding protein [Pseudomonas]|WP_046037829.1 carbohydrate ABC transporter substrate-binding protein [Pseudomonas fluorescens]|WP_007912488.1 MULTISPECIES: carbohydrate ABC transporter substrate-binding protein [Pseudomonas]|WP_016986…	15	15	0	36	36	0	64.788	0	98.901	525000000	45	19.3407	21.682	20.6738	20.5315	19.6506	19.6372	24.668	22.1898	24.2595	23.8849	22.8246	23.243	+	4.01311	-3.25901	NA	0.351347	0.62572	+	1.42718	-3.14027	+	2.85824	-3.37775	NA	0.178419	0.388236
k141_39834551_1;k141_47325394_3;k141_61311844_2;k141_55295600_2;k141_19315258_3;k141_4446679_3;k141_59965223_1	k141_39834551_1;k141_47325394_3;k141_61311844_2	XP_013650285.1 phosphoglycerate kinase 3, cytosolic [Brassica napus]|XP_009104523.1 PREDICTED: phosphoglycerate kinase, cytosolic-like [Brassica rapa]|XP_013702622.1 phosphoglycerate kinase 3, cytosolic-like [Brassica napus]|XP_002513353.1 PREDICTED: phosphoglycerate kinase, chloroplastic [Ricinus communis]|CDY70232.1 BnaC02g46710D [Brassica napus]|XP_013650285.1 phosphoglycerate kinase 3, cytoso…	7	7	2	55.2	55.2	23.8	19.45	0	78.74	380000000	33	20.0201	20.6931	20.0314	20.3954	19.4222	18.9334	23.5224	24.423	22.2241	20.7367	24.1705	23.9492	+	3.33812	-3.25505	NA	0.616941	0.664532	+	2.01434	-3.14163	+	1.32515	-3.36846	NA	0.125171	0.437709
k141_39076590_1;k141_22217823_4;k141_56766225_2;k141_6221166_2;k141_23047300_18;k141_16952214_1	k141_39076590_1;k141_22217823_4;k141_56766225_2;k141_6221166_2;k141_23047300_18	BAJ90134.1 predicted protein [Hordeum vulgare subsp. vulgare]|XP_013663110.1 bifunctional enolase 2/transcriptional activator [Brassica napus]|XP_018437394.1 PREDICTED: bifunctional enolase 2/transcriptional activator-like [Raphanus sativus]|XP_002881452.1 bifunctional enolase 2/transcriptional activator [Arabidopsis lyrata subsp. lyrata]|XP_002881452.1 bifunctional enolase 2/transcriptional acti…	5	5	2	13	13	6.6	50.616	0	43.294	641000000	19	20.2725	20.8709	19.6511	20.5931	20.3473	19.6112	24.5104	25.3711	20.4604	20.9954	25.0893	24.3911	+	2.30144	-3.24526	NA	0.061156	0.080976		0.958543	-3.18244	+	1.19754	-3.30807	NA	0.007436	-0.04465
k141_34970508_3;k141_44925607_1;k141_2674726_1;k141_50322203_3;k141_29630795_1;k141_37993198_2;k141_1645502_3	k141_34970508_3	WP_103319459.1 MULTISPECIES: 4-aminobutyrate--2-oxoglutarate transaminase [Pseudomonas]|WP_027922279.1 MULTISPECIES: 4-aminobutyrate--2-oxoglutarate transaminase [Pseudomonas]|WP_043191825.1 MULTISPECIES: 4-aminobutyrate--2-oxoglutarate transaminase [Pseudomonas]|WP_043191825.1 MULTISPECIES: 4-aminobutyrate--2-oxoglutarate transaminase [Pseudomonas]|WP_027595155.1 MULTISPECIES: 4-aminobutyrate--2…	11	2	0	38.4	8	0	44.832	0	37.238	390000000	14	19.8391	20.2117	19.3157	20.5122	19.758	19.8121	23.3817	23.0442	24.1307	23.0466	22.2589	23.0247	+	6.11277	-3.23966	NA	0.268313	-0.23859	+	3.07933	-3.73002	+	2.82435	-2.7493	NA	0.83449	0.742132
k141_17986448_1;k141_18551851_1;k141_30459717_1;k141_67302691_1	k141_17986448_1;k141_18551851_1	WP_085724770.1 ribonucleoside-diphosphate reductase subunit alpha [Pseudomonas sp. R37(2017)]|WP_095169755.1 ribonucleoside-diphosphate reductase subunit alpha [Pseudomonas sp. Irchel 3H3]|WP_020295649.1 MULTISPECIES: ribonucleoside-diphosphate reductase subunit alpha [Pseudomonas]|OGT36994.1 ribonucleotide-diphosphate reductase subunit alpha [Gammaproteobacteria bacterium RIFCSPHIGHO2_12_FULL_38…	11	11	0	52.5	52.5	0	30.771	0	77.476	428000000	33	19.6784	20.3639	19.8135	19.913	20.3782	19.4064	24.0026	22.8585	24.1143	23.4038	21.4179	23.1182	+	4.68757	-3.22697	NA	0.051755	0.052715	+	2.91634	-3.70654	+	1.80593	-2.74741	NA	0.615328	1.01185
k141_8307194_2;k141_43491094_2;k141_46236678_2;k141_57278866_1;k141_5684255_2;k141_15699318_3;k141_42865620_2;k141_17764484_2;k141_35890113_2;k141_18080434_4	k141_8307194_2;k141_43491094_2;k141_46236678_2;k141_57278866_1	WP_095942850.1 hydrolase [Pseudomonas sp. ACN8]|WP_085733252.1 MULTISPECIES: hydrolase [Pseudomonas]|WP_007977200.1 MULTISPECIES: hydrolase [Pseudomonas]|WP_046043449.1 hydrolase [Pseudomonas fluorescens]|WP_007977200.1 MULTISPECIES: hydrolase [Pseudomonas]|WP_095942850.1 hydrolase [Pseudomonas sp. ACN8]|WP_046043449.1 hydrolase [Pseudomonas fluorescens]|WP_008004800.1 MULTISPECIES: hydrolase [Ps…	6	6	4	34.4	34.4	34.4	20.001	0	41.919	385000000	18	20.1025	20.1416	20.5773	20.2992	19.431	19.0269	23.1602	21.0545	23.7308	24.3688	22.1003	24.4966	+	3.49885	-3.22212	NA	0.78372	0.688092	+	1.34151	-2.3747	+	2.03417	-4.06953	NA	0.37483	-1.00673
k141_24390954_3;k141_12812874_1;k141_11621145_3;k141_28206587_1;k141_13371512_1;k141_9520699_1;k141_22711946_3;k141_9550583_1;k141_3967852_1	k141_24390954_3	WP_003199067.1 MULTISPECIES: flagellin [Pseudomonas]|WP_003199067.1 MULTISPECIES: flagellin [Pseudomonas]|WP_018925034.1 MULTISPECIES: flagellin [Pseudomonas]|WP_034146266.1 flagellin [Pseudomonas fluorescens]|WP_057398351.1 MULTISPECIES: flagellin [Pseudomonas]|WP_046032819.1 flagellin [Pseudomonas fluorescens]|WP_003199067.1 MULTISPECIES: flagellin [Pseudomonas]|WP_008052859.1 MULTISPECIES: fla…	9	9	4	42.2	42.2	22	29.49	0	179.98	628000000	21	20.9223	19.6535	20.1246	19.6515	19.4531	18.2938	25.822	21.7177	23.9288	23.0556	20.6041	22.2297	+	2.5196	-3.20984	NA	0.913681	1.1007	+	1.35056	-3.58935	+	1.5594	-2.83034	NA	0.599969	1.85971
k141_45124393_20	k141_45124393_20	XP_022164591.1 glycerol-3-phosphate dehydrogenase [NAD(+)], cytoplasmic isoform X1 [Myzus persicae]	3	3	3	41	41	41	8.9106	0	161.32	682000000	23	19.9681	20.7658	20.957	20.8613	20.2401	19.8361	22.0083	25.07	23.7511	25.1195	24.9332	20.9994	+	2.80427	-3.20887	NA	0.231881	0.251159	+	1.50388	-3.04616	+	1.15221	-3.37159	NA	0.01529	-0.07428
k141_6732899_1	k141_6732899_1	XP_001950969.2 PREDICTED: heterogeneous nuclear ribonucleoprotein 87F-like isoform X1 [Acyrthosiphon pisum]	5	5	5	90	90	90	6.7524	0	34.913	579000000	21	19.02	20.8363	19.8847	20.3029	19.8727	19.6155	20.0395	25.4463	23.2172	24.8432	25.1543	20.0543	+	1.90475	-3.20378	NA	0.009817	-0.01674		0.837945	-2.98733		0.963289	-3.42022	NA	0.068998	-0.44962
k141_56772256_1	k141_56772256_1	WP_007905039.1 MULTISPECIES: adenylosuccinate lyase [Pseudomonas]	14	14	0	38.5	38.5	0	49.269	0	128.78	917000000	39	20.3627	20.5044	20.3457	20.8886	21.0123	19.6554	24.7401	23.903	25.2351	23.7249	21.2995	23.0853	+	3.48691	-3.20311	NA	0.093736	-0.11449	+	3.37523	-4.22176	+	1.21442	-2.18446	NA	1.09811	1.92282
k141_30913715_1	k141_30913715_1	WP_007018691.1 PrkA family serine protein kinase [Bermanella marisrubri]	2	1	1	9.7	4.6	4.6	29.889	0.000266	10.892	662000000	10	19.8634	21.0349	20.4687	20.5077	19.2324	18.8824	24.7363	20.4651	24.7973	23.6695	21.4733	24.0435	+	2.56166	-3.19924	NA	0.696447	0.91483		0.911647	-2.87722	+	1.6962	-3.52127	NA	0.05696	0.270779
k141_8417241_2;k141_65604882_2;k141_6555428_2;k141_18127573_3;k141_11444895_1;k141_58577759_3;k141_1105701_1	k141_8417241_2;k141_65604882_2;k141_6555428_2;k141_18127573_3	WP_046046162.1 MULTISPECIES: inclusion body protein [Pseudomonas]|WP_046029450.1 MULTISPECIES: inclusion body protein [Pseudomonas]|WP_095051438.1 inclusion body protein [Pseudomonas sp. Irchel s3b2]|WP_008152993.1 MULTISPECIES: Inclusion body protein [Pseudomonas]|WP_003222506.1 MULTISPECIES: Inclusion body protein [Pseudomonas]|WP_016982769.1 MULTISPECIES: Inclusion body protein [Pseudomonas]|NA	5	5	2	41.3	41.3	18.6	18.471	0	51.184	461000000	25	20.1995	21.1113	20.3035	20.6523	20.4142	19.5665	22.3537	22.9948	24.1533	23.6938	24.3635	23.8433	+	5.18507	-3.19253	NA	0.304125	0.32711	+	1.92529	-2.62918	+	3.19995	-3.75588	NA	0.639227	-0.79959
k141_16047315_2;k141_41759453_1;k141_16405450_2;k141_17125707_2;k141_20077604_2;k141_21503535_5;k141_60908224_1;k141_61220013_1;k141_20901_2;k141_64004024_1;k141_16136653_2;k141_36478674_1;k141_11697340_5;k141_61633850_1;k141_70723808_1;k141_22643824_2;k141_15528118_1;k141_15535091_2;k141_887578_1;k141_36014280_2	k141_16047315_2;k141_41759453_1;k141_16405450_2;k141_17125707_2;k141_20077604_2;k141_21503535_5;k141_60908224_1;k141_61220013_1;k141_20901_2;k141_64004024_1;k141_16136653_2;k141_36478674_1;k141_11697340_5;k141_61633850_1;k141_70723808_1;k141_22643824_2;k141_15528118_1;k141_15535091_2;k141_887578_1	WP_011776355.1 MULTISPECIES: integration host factor [Micrococcaceae]|WP_056625601.1 MULTISPECIES: integration host factor [Arthrobacter]|WP_011776355.1 MULTISPECIES: integration host factor [Micrococcaceae]|WP_056625601.1 MULTISPECIES: integration host factor [Arthrobacter]|WP_091421683.1 integration host factor [Arthrobacter sp. OV608]|WP_056341443.1 MULTISPECIES: integration host factor [Micro…	3	3	3	32.6	32.6	32.6	9.8471	0	28.093	290000000	24	20.5764	20.026	19.8218	19.8085	19.2502	20.0951	22.6819	23.1703	23.1501	23.1037	23.1704	23.4182	+	7.65658	-3.18609	NA	0.560684	0.423487	+	3.30913	-2.85936	+	3.72218	-3.51282	NA	0.546649	-0.22997
k141_5848432_1;k141_33055916_1;k141_51812029_3;k141_20738914_1;k141_71191187_1;k141_14115797_2;k141_32218296_2	k141_5848432_1;k141_33055916_1;k141_51812029_3;k141_20738914_1;k141_71191187_1	WP_007937912.1 MULTISPECIES: methionine adenosyltransferase [Pseudomonas]|WP_060542377.1 methionine adenosyltransferase [Pseudomonas sp. Leaf48]|WP_028623287.1 methionine adenosyltransferase [Pseudomonas sp. Ant30-3]|WP_007913745.1 MULTISPECIES: methionine adenosyltransferase [Pseudomonas]|WP_060542377.1 methionine adenosyltransferase [Pseudomonas sp. Leaf48]|WP_015886297.1 MULTISPECIES: S-adenos…	10	10	3	34.3	34.3	11.1	42.531	0	118.35	444000000	39	19.7056	19.1232	20.2868	21.126	19.6316	19.0556	23.8576	22.3971	24.2436	23.3974	20.7486	23.3818	+	3.42288	-3.18287	NA	0.120765	-0.23254	+	2.35502	-3.7942	+	1.12495	-2.57153	NA	0.40134	0.990138
k141_58377412_1;k141_48566601_1;k141_9118032_2;k141_58383961_1;k141_35874998_1;k141_43709918_1;k141_7945516_1;k141_5772228_1;k141_23252922_1	k141_58377412_1;k141_48566601_1	WP_003180595.1 MULTISPECIES: bifunctional aconitate hydratase 2/2-methylisocitrate dehydratase [Pseudomonas]|WP_084139721.1 bifunctional aconitate hydratase 2/2-methylisocitrate dehydratase [Pseudomonas rhizosphaerae]|EJM50801.1 aconitate hydratase 2 [Pseudomonas sp. GM49]|WP_046052845.1 bifunctional aconitate hydratase 2/2-methylisocitrate dehydratase [Pseudomonas fluorescens]|CRM43276.1 Aconita…	10	8	1	43.4	32	2.9	37.686	0	111.56	406000000	22	20.4558	20.1422	20.0875	20.3354	19.7115	18.4253	23.2001	23.0188	24.1532	22.6281	22.302	22.8865	+	4.89734	-3.17187	NA	0.571882	0.737765	+	3.02205	-3.22889	+	2.21694	-3.11484	NA	1.02448	0.851819
k141_11038079_4;k141_11529876_2;k141_14688751_2	k141_11038079_4;k141_11529876_2;k141_14688751_2	WP_002555486.1 MULTISPECIES: 30S ribosomal protein S19 [Pseudomonas]|WP_003232420.1 MULTISPECIES: 30S ribosomal protein S19 [Pseudomonas]|WP_053258273.1 30S ribosomal protein S19 [Pseudomonas fluorescens]	6	6	6	49.5	49.5	49.5	10.334	0	48.283	499000000	40	20.2579	20.8144	19.5587	21.1109	21.0889	20.062	23.922	23.1823	24.2494	23.9859	23.0179	23.5384	+	5.72042	-3.16718	NA	0.469158	-0.54363	+	2.75594	-3.57424	+	2.46413	-2.76012	NA	0.254812	0.270494
k141_53664965_1;k141_29333836_2;k141_47829058_8;k141_27134310_3;k141_25487175_1	k141_53664965_1;k141_29333836_2;k141_47829058_8;k141_27134310_3;k141_25487175_1	WP_046032219.1 diaminopimelate decarboxylase [Pseudomonas fluorescens]|WP_046818490.1 diaminopimelate decarboxylase [Pseudomonas putida]|PAM85196.1 diaminopimelate decarboxylase [Pseudomonas sp. ERMR1:02]|WP_077575015.1 diaminopimelate decarboxylase [Pseudomonas koreensis]|WP_007911096.1 MULTISPECIES: diaminopimelate decarboxylase [Pseudomonas]	11	11	0	33.7	33.7	0	44.164	0	121.51	460000000	34	19.7769	19.7754	19.8573	20.7588	19.9961	18.8247	23.6804	22.9007	24.452	23.0246	21.0023	22.9153	+	3.84965	-3.16434	NA	0.033976	-0.05662	+	3.00494	-3.87447	+	1.3285	-2.45421	NA	0.79221	1.36365
k141_63114578_1	k141_63114578_1	WP_007991185.1 MULTISPECIES: branched-chain amino acid ABC transporter substrate-binding protein [Pseudomonas]	8	1	0	35.2	7.2	0	30.405	0	21.717	424000000	13	19.9287	20.0435	20.9955	19.4333	19.8044	19.5266	23.6364	20.4928	24.2233	23.6043	23.0223	23.7006	+	3.47683	-3.15798	NA	0.966299	0.734459		0.955072	-2.46162	+	4.0603	-3.85434	NA	0.217589	-0.65826
k141_15185278_46	k141_15185278_46	XP_015375702.1 PREDICTED: glyceraldehyde-3-phosphate dehydrogenase 2-like, partial [Diuraphis noxia]	5	4	4	54.5	42.8	42.8	15.323	0	72.934	711000000	20	19.8354	20.0161	19.572	20.3227	19.4928	19.3795	21.5036	25.1427	23.7407	25.2956	21.2784	20.5864	+	2.37233	-3.15485	NA	0.083145	0.076151	+	1.57353	-3.65453		0.821097	-2.65516	NA	0.233244	1.07552
k141_17624727_1;k141_18163782_1;k141_60804788_1;k141_18270420_1;k141_46594160_2;k141_58219329_4	k141_17624727_1;k141_18163782_1	WP_007949298.1 aldehyde dehydrogenase [Pseudomonas sp. GM21]|WP_007949298.1 aldehyde dehydrogenase [Pseudomonas sp. GM21]|WP_054596931.1 MULTISPECIES: aldehyde dehydrogenase [Pseudomonas]|WP_027923297.1 aldehyde dehydrogenase [Pseudomonas sp. URMO17WK12:I12]|WP_007937650.1 aldehyde dehydrogenase [Pseudomonas sp. GM18]|WP_019938937.1 aldehyde dehydrogenase [Bordetella sp. FB-8]	15	10	1	46.2	33.7	8.2	44.796	0	98.16	821000000	31	20.543	19.859	20.3236	20.4788	20.1921	20.2966	24.7069	23.3164	25.5132	21.1212	21.51	24.3748	+	2.79054	-3.14158	NA	0.136318	-0.08064	+	2.50148	-4.27032		0.912993	-2.01285	NA	0.834448	2.17683
k141_51422020_37;k141_45606235_1;k141_70737402_1;k141_15638307_1;k141_17867850_1	k141_51422020_37	XP_001943068.1 PREDICTED: T-complex protein 1 subunit alpha [Acyrthosiphon pisum]|NP_110379.2 T-complex protein 1 subunit alpha isoform a [Homo sapiens]|PAV59929.1 hypothetical protein WR25_17389 [Diploscapter pachys]|PAV59929.1 hypothetical protein WR25_17389 [Diploscapter pachys]|XP_011306698.1 PREDICTED: T-complex protein 1 subunit alpha [Fopius arisanus]	13	13	13	39	39	39	47.186	0	94.168	444000000	25	19.1621	19.1656	20.1022	20.4548	19.5634	19.8633	20.3031	24.9962	22.6384	24.9071	24.219	20.0935	+	2.14132	-3.14099	NA	0.521121	-0.48386	+	1.07137	-3.16929		0.954993	-3.1127	NA	0.074128	-0.42728
k141_22691969_9;k141_43398512_1;k141_18478054_1	k141_22691969_9;k141_43398512_1;k141_18478054_1	WP_003199840.1 MULTISPECIES: DUF1993 domain-containing protein [Pseudomonas]|WP_003199840.1 MULTISPECIES: DUF1993 domain-containing protein [Pseudomonas]|WP_019692768.1 DUF1993 domain-containing protein [Pseudomonas fluorescens]	6	6	1	54.4	54.4	14.8	18.842	0	54.611	407000000	15	19.499	20.3228	20.784	20.8983	19.9099	18.1682	24.2648	22.7537	23.4675	23.5047	20.6603	23.7372	+	3.08705	-3.13429	NA	0.243063	0.543122	+	2.33459	-3.29336	+	1.10075	-2.97522	NA	0.327636	0.861258
k141_19482460_2;k141_31296572_2;k141_3163841_3;k141_27337117_2;k141_19183909_3;k141_13131517_2;k141_19406162_2;k141_18722420_2;k141_48735629_1;k141_8537362_1;k141_24504959_3;k141_34086814_7;k141_54127690_2;k141_18724826_3;k141_62925767_1;k141_23218273_1;k141_33625053_1	k141_19482460_2;k141_31296572_2;k141_3163841_3;k141_27337117_2;k141_19183909_3;k141_13131517_2;k141_19406162_2	WP_007902656.1 MULTISPECIES: RNA-binding protein Hfq [Pseudomonas]|WP_007902656.1 MULTISPECIES: RNA-binding protein Hfq [Pseudomonas]|WP_007921378.1 MULTISPECIES: RNA-binding protein Hfq [Pseudomonas]|WP_020293654.1 MULTISPECIES: RNA chaperone Hfq [Pseudomonas]|WP_062379035.1 MULTISPECIES: RNA chaperone Hfq [Pseudomonas]|WP_002551819.1 MULTISPECIES: RNA-binding protein Hfq [Pseudomonas]|WP_043191…	7	7	6	77.9	77.9	67.4	9.3977	0	121.89	712000000	28	20.4745	20.4735	19.7592	19.7649	20.3648	19.5683	24.9469	23.063	25.0969	22.9703	20.403	22.7287	+	2.83577	-3.13391	NA	0.425064	0.336398	+	2.39352	-4.13319	+	1.17686	-2.13464	NA	1.04676	2.33495
k141_37746359_4;k141_62481870_7;k141_43846804_3	k141_37746359_4;k141_62481870_7	WP_056596621.1 branched-chain amino acid ABC transporter substrate-binding protein [Variovorax sp. Root434]|WP_058643656.1 branched-chain amino acid ABC transporter substrate-binding protein [Pseudacidovorax intermedius]|WP_058643656.1 branched-chain amino acid ABC transporter substrate-binding protein [Pseudacidovorax intermedius]	8	8	0	29.9	29.9	0	41.649	0	57.757	412000000	25	19.2798	19.6917	19.9253	20.0541	20.0982	19.6422	23.5051	20.8708	23.8231	23.9919	20.8485	24.4397	+	3.04451	-3.13129	NA	0.557198	-0.29922	+	1.50286	-3.1007	+	1.30069	-3.16187	NA	0.08723	-0.36038
k141_62946401_1;k141_14371663_1;k141_50088108_3;k141_18579198_1;k141_17496352_3;k141_67974463_1;k141_65683545_1;k141_11805285_2;k141_10902462_1;k141_19669412_13	k141_62946401_1;k141_14371663_1;k141_50088108_3;k141_18579198_1	WP_003185165.1 MULTISPECIES: inositol monophosphatase [Pseudomonas]|WP_008147729.1 MULTISPECIES: inositol monophosphatase [Pseudomonas]|WP_004878727.1 MULTISPECIES: inositol monophosphatase [Pseudomonas]|WP_020298465.1 MULTISPECIES: inositol monophosphatase [Pseudomonas]|WP_052967503.1 inositol monophosphatase [Pseudomonas syringae]|WP_093462988.1 inositol monophosphatase [Pseudomonas sp. NFR16]|…	8	8	1	41.3	41.3	5.8	28.332	0	54.853	401000000	27	20.7971	20.4228	19.358	19.952	19.8708	19.5655	24.1125	22.9226	23.8388	23.4157	21.005	23.4546	+	3.99393	-3.13048	NA	0.371614	0.396558	+	2.44032	-3.43196	+	1.58639	-2.82901	NA	0.491374	0.999508
k141_61656300_1;k141_5067753_2;k141_30273849_13;k141_36536057_1;k141_12143777_3;k141_55510412_1	k141_61656300_1	NP_009057.1 transitional endoplasmic reticulum ATPase isoform 1 [Homo sapiens]|XP_005756362.1 cell division cycle protein 48 [Emiliania huxleyi CCMP1516]|XP_966692.1 PREDICTED: transitional endoplasmic reticulum ATPase TER94 [Tribolium castaneum]|NA|NA|NA	11	11	1	13.6	13.6	1.6	89.317	0	94.82	315000000	32	20.1479	20.8876	20.0342	19.7732	18.7264	19.7375	21.9043	24.5788	22.147	24.4903	23.0139	21.9485	+	3.4971	-3.1293	NA	1.01856	0.944193	+	1.31864	-2.52009	+	1.99828	-3.7385	NA	0.086251	-0.27422
k141_2187562_3;k141_15533184_1;k141_32098466_2;k141_10400984_3;k141_29570944_1	k141_2187562_3	WP_049859858.1 MULTISPECIES: ADP-forming succinate--CoA ligase subunit beta [Pseudomonas]|WP_003179235.1 MULTISPECIES: ADP-forming succinate--CoA ligase subunit beta [Pseudomonas]|WP_003210567.1 MULTISPECIES: succinyl-CoA ligase subunit beta [Pseudomonas]|WP_003210567.1 MULTISPECIES: succinyl-CoA ligase subunit beta [Pseudomonas]|WP_015477516.1 MULTISPECIES: ADP-forming succinate--CoA ligase subu…	13	1	1	36.6	6.2	6.2	41.297	0	20.043	544000000	13	19.9283	20.8758	19.9591	21.1127	19.8952	20.2923	24.767	23.3791	23.9276	21.028	23.7082	24.0278	+	3.59595	-3.12906	NA	0.139589	-0.17901	+	2.75022	-3.77018	+	1.15103	-2.48793	NA	0.46119	1.10324
[truncated: 1,454 more rows]

## Sheet: S2d. % identity Pseudo ORFs
ORF ID	BIRD1	SBW25	DSM4166	DC3000
k141_11038079_10	100	100	99.18	100
k141_12794758_2	98.45	100	98.45	100
k141_50535663_1	100	100	98.408	100
k141_4583250_10	98.901	100	97.98	100
[truncated: 876 more rows]

## Sheet: S2e. Bacterial proteins MEP
ORF	Species	Description	Function	Bulk (LFQ)	Rhizo (LFQ	Foldchange
[truncated: 1,283 more rows]
